# Supplementary material for: A transcriptional regulatory network of Rsv3-mediated extreme resistance against Soybean mosaic virus
Source: PLoS One. 2020 Apr 21;15(4):e0231658. doi: 10.1371/journal.pone.0231658 (PMC7173922; doi:10.1371/journal.pone.0231658)
Supplement: S1 Table — (XLSX) [file pone.0231658.s001.xlsx]

## Sheet: Sheet1
S1 Table. Log2 fold change for differentially expressed genes for time pair comparisons. Fold change of 0 indicate that the comparison is not statistically significant. Differential expression was defined as FDR adjusted p-value < 0.05, log2 fold change >|1.0|, and base mean >10.
GeneID	Module_Assignment	L29_vs_Williams82_0hpi	L29_vs_Williams82_2hpi	L29_vs_Williams82_4hpi	L29_vs_Williams82_6hpi	L29_vs_Williams82_8hpi	GO_ID	GO_Description	Arabidopsis_Homolog	Uniprot_Entry	Uniprot_Entry_Name	Uniprot_Protein_Names	Uniprot_Gene_Names
Glyma.16G188900	1	0	6.36925	0	0	0	AT5G23850 | GO:0008150 | GO:0003674 | GO:0005576 | GO:0005768 | GO:0005794 | GO:0005802	| biological_process | molecular_function | extracellular region | endosome | Golgi apparatus | trans-Golgi network	AT5G23850	Q9FF95	Q9FF95_ARATH	At5g23850 (Glycosyltransferase) (O-glucosyltransferase rumi-like protein (DUF821)) (Similarity to unknown protein)	MRO11.11 MRO11_11 At5g23850 AT5G23850
Glyma.08G140600	2	0	4.83985	0	-2.63316	0	AT4G36220 | GO:0009699 | GO:0009809 | GO:0010224 | GO:0055114 | GO:0004497 | GO:0005506 | GO:0009055 | GO:0016705 | GO:0020037 | GO:0046424 | GO:0005783	| phenylpropanoid biosynthetic process | lignin biosynthetic process | response to UV-B | oxidation-reduction process | monooxygenase activity | iron ion binding | electron carrier activity | oxidoreductase activity | heme binding | ferulate 5-hydroxylase activity | endoplasmic reticulum	AT4G36220	Q42600	C84A1_ARATH	Cytochrome P450 84A1 (EC 1.14.-.-) (Ferulate-5-hydroxylase) (F5H)	CYP84A1 FAH1 At4g36220 F23E13.110
Glyma.03G238800	1	0	3.72674	-2.0452	-4.35972	-2.21839	AT1G54870 | GO:0008152 | GO:0055114 | GO:0000166 | GO:0008106 | GO:0016491 | GO:0009507	| metabolic process | oxidation-reduction process | nucleotide binding | alcohol dehydrogenase (NADP+) activity | oxidoreductase activity | chloroplast	AT1G54870	A0A1P8AU36	A0A1P8AU36_ARATH	NAD(P)-binding Rossmann-fold superfamily protein	At1g54870 F14C21.43 F14C21_43
Glyma.08G216600	5	0	3.69231	-2.69265	0	0	AT5G25190 | GO:0006355 | GO:0009740 | GO:0009873 | GO:0010162 | GO:0003677 | GO:0003700 | GO:0005634	| regulation of transcription DNA-dependent | gibberellic acid mediated signaling pathway | ethylene mediated signaling pathway | seed dormancy | DNA binding | sequence-specific DNA binding transcription factor activity | nucleus	AT5G25190	Q94AW5	ERF03_ARATH	Ethylene-responsive transcription factor ERF003	ERF003 At5g25190 F21J6.103
Glyma.20G136600	4	0	3.51581	0	-2.52065	0	AT5G60440 | GO:0009960 | GO:0003677 | GO:0003700 | GO:0046983 | GO:0005634	| endosperm development | DNA binding | sequence-specific DNA binding transcription factor activity | protein dimerization activity | nucleus	AT5G60440	Q9FKK2	AGL62_ARATH	Agamous-like MADS-box protein AGL62	AGL62 At5g60440 MUF9.24
Glyma.18G267800	5	0	3.29313	-1.56382	-4.13377	-1.57699	AT4G35150 | GO:0008168 | GO:0008171 | GO:0046983 | GO:0005829	| methyltransferase activity | O-methyltransferase activity | protein dimerization activity | cytosol	AT4G35150	Q9T002	Q9T002_ARATH	O-methyltransferase family protein (O-methyltransferase-like protein)	At4g35150 T12J5.20 T12J5_20
Glyma.02G028200	5	0	3.28737	0	-5.37112	0	AT1G59970 | GO:0006508 | GO:0008152 | GO:0004222 | GO:0008237 | GO:0008270 | GO:0005576 | GO:0005886 | GO:0031012 | GO:0031225	| proteolysis | metabolic process | metalloendopeptidase activity | metallopeptidase activity | zinc ion binding | extracellular region | plasma membrane | extracellular matrix | anchored to membrane	AT1G59970	Q9ZUJ5	5MMP_ARATH	Metalloendoproteinase 5-MMP (At5-MMP) (EC 3.4.24.-)	5MMP At1g59970 T2K10.2
Glyma.15G025000	5	0	3.27722	2.92075	0	0	AT1G17640 | GO:0008150 | GO:0000166 | GO:0003676 | GO:0003723 | GO:0005737	| biological_process | nucleotide binding | nucleic acid binding | RNA binding | cytoplasm	AT1G17640	F4I906	F4I906_ARATH	RNA-binding (RRM/RBD/RNP motifs) family protein	At1g17640 F11A6.17
Glyma.08G018300	4	0	3.21705	0	0	0	AT4G23550 | GO:0006355 | GO:0010200 | GO:0003700 | GO:0043565 | GO:0005634	| regulation of transcription DNA-dependent | response to chitin | sequence-specific DNA binding transcription factor activity | sequence-specific DNA binding | nucleus	AT4G23550	Q147M2	Q147M2_ARATH	At4g23550	At4g23550
Glyma.18G225300	1	0	3.07928	0	-1.39762	0	AT2G45760 | GO:0008150 | GO:0009627 | GO:0009693 | GO:0009697 | GO:0003674 | GO:0005575	| biological_process | systemic acquired resistance | ethylene biosynthetic process | salicylic acid biosynthetic process | molecular_function | cellular_component	AT2G45760	Q58FX0	BAP2_ARATH	BON1-associated protein 2 (Protein BON1-ASSOCIATED PROTEIN 1-LIKE)	BAP2 BAL At2g45760 F4I18.26
Glyma.17G055600	4	0	2.93974	0	-5.03699	-6.04964	NA	NA	NA	NA	NA	NA	NA
Glyma.10G267700	1	0	2.83935	0	-1.11491	0	AT1G15170 | GO:0006855 | GO:0055085 | GO:0005215 | GO:0015238 | GO:0015297 | GO:0005886 | GO:0009507 | GO:0016020	| drug transmembrane transport | transmembrane transport | transporter activity | drug transmembrane transporter activity | antiporter activity | plasma membrane | chloroplast | membrane	AT1G15170	A0A1P8AVA4	A0A1P8AVA4_ARATH	MATE efflux family protein	At1g15170 F9L1.11 F9L1_11
Glyma.11G231400	5	0	2.77671	0	-1.47384	0	AT3G11110 | GO:0009741 | GO:0008270 | GO:0005634	| response to brassinosteroid stimulus | zinc ion binding | nucleus	AT3G11110	Q9SRM0	ATL66_ARATH	RING-H2 finger protein ATL66 (EC 2.3.2.27) (RING-type E3 ubiquitin transferase ATL66)	ATL66 At3g11110 F11B9.7 F9F8.8
Glyma.10G291000	5	0	2.7695	0	-2.42346	0	AT3G55240 | GO:0032502 | GO:0003674 | GO:0009507	| developmental process | molecular_function | chloroplast	AT3G55240	Q0WUN8	Q0WUN8_ARATH	Uncharacterized protein At3g55240	At3g55240
Glyma.03G147900	3	0	2.75818	-1.0312	-2.71309	0	AT3G13650 | GO:0006598 | GO:0006952 | GO:0009698 | GO:0009807 | GO:0042398 | GO:0003674 | GO:0005576	| polyamine catabolic process | defense response | phenylpropanoid metabolic process | lignan biosynthetic process | cellular modified amino acid biosynthetic process | molecular_function | extracellular region	AT3G13650	Q9LID5	DIR7_ARATH	Dirigent protein 7 (AtDIR7)	DIR7 At3g13650 MMM17.4
Glyma.20G168500	1	0	2.68366	-1.85482	-3.69099	-1.39393	AT5G61890 | GO:0006355 | GO:0006865 | GO:0050832 | GO:0003677 | GO:0003700 | GO:0005634	| regulation of transcription DNA-dependent | amino acid transport | defense response to fungus | DNA binding | sequence-specific DNA binding transcription factor activity | nucleus	AT5G61890	Q9FH54	EF114_ARATH	Ethylene-responsive transcription factor ERF114 (ERF bud enhancer)	ERF114 EBE At5g61890 K22G18.1
Glyma.19G164600	4	0	2.56806	-1.24824	-1.75099	0	AT2G31180 | GO:0006355 | GO:0009651 | GO:0009723 | GO:0009733 | GO:0009751 | GO:0009753 | GO:0003677 | GO:0003700 | GO:0005634	| regulation of transcription DNA-dependent | response to salt stress | response to ethylene stimulus | response to auxin stimulus | response to salicylic acid stimulus | response to jasmonic acid stimulus | DNA binding | sequence-specific DNA binding transcription factor activity | nucleus	AT2G31180	Q9SJX8	MYB14_ARATH	Transcription factor MYB14 (Myb-related protein 14) (AtMYB14) (MYB14At)	MYB14 At2g31180 F16D14.2
Glyma.10G022300	4	0	2.55317	-2.60161	-2.13788	0	NA	NA	NA	NA	NA	NA	NA
Glyma.06G195000	1	0	2.53041	0	0	0	AT2G03090 | GO:0006949 | GO:0009664 | GO:0009826 | GO:0009828 | GO:0009831 | GO:0010089 | GO:0044036 | GO:0005576	| syncytium formation | plant-type cell wall organization | unidimensional cell growth | plant-type cell wall loosening | plant-type cell wall modification involved in multidimensional cell growth | xylem development | cell wall macromolecule metabolic process | extracellular region	AT2G03090	O80622	EXP15_ARATH	Expansin-A15 (AtEXPA15) (Alpha-expansin-15) (At-EXP15) (AtEx15) (Ath-ExpAlpha-1.3)	EXPA15 EXP15 At2g03090 T17M13.26
Glyma.14G202500	5	0	2.51514	2.74674	4.09265	2.83535	AT1G21480 | GO:0008150 | GO:0003824 | GO:0005768 | GO:0005794 | GO:0005802 | GO:0016020	| biological_process | catalytic activity | endosome | Golgi apparatus | trans-Golgi network | membrane	AT1G21480	F4HY11	F4HY11_ARATH	Exostosin family protein	At1g21480 F24J8.10 F24J8_10
Glyma.07G139800	1	0	2.5139	0	-2.98067	-2.13034	AT1G17170 | GO:0006635 | GO:0009407 | GO:0010583 | GO:0043161 | GO:0051788 | GO:0080129 | GO:0004364 | GO:0043295 | GO:0005737	| fatty acid beta-oxidation | toxin catabolic process | response to cyclopentenone | proteasomal ubiquitin-dependent protein catabolic process | response to misfolded protein | proteasome core complex assembly | glutathione transferase activity | glutathione binding | cytoplasm	AT3G09270	Q9SR36	GSTU8_ARATH	Glutathione S-transferase U8 (AtGSTU8) (EC 2.5.1.18) (GST class-tau member 8)	GSTU8 At3g09270 F3L24.14
Glyma.04G040400	4	0	2.45092	-1.30029	-4.34693	-2.52339	AT5G07850 | GO:0016740 | GO:0016747 | GO:0005737	| transferase activity | transferase activity transferring acyl groups other than amino-acyl groups | cytoplasm	AT5G07850	Q9SD99	Q9SD99_ARATH	Anthranilate N-hydroxycinnamoyl/benzoyltransferase-like protein (HXXXD-type acyl-transferase family protein) (Proanthranilate N-benzoyltransferase-like protein)	At5g07850 F13G24.50 F13G24_50
Glyma.01G068300	1	0	2.43483	4.70086	3.82141	3.78656	NA	NA	NA	NA	NA	NA	NA
Glyma.03G254900	4	0	2.34277	0	-3.5766	-1.48284	AT4G01130 | GO:0006629 | GO:0004091 | GO:0016788 | GO:0005576	| lipid metabolic process | carboxylesterase activity | hydrolase activity acting on ester bonds | extracellular region	AT4G01130	Q9M153	GDL61_ARATH	GDSL esterase/lipase At4g01130 (EC 3.1.1.-) (Extracellular lipase At4g01130)	At4g01130 F2N1.17 IG002N01.17
Glyma.08G352200	4	0	2.29547	0	0	0	AT1G11330 | GO:0006468 | GO:0048544 | GO:0004672 | GO:0004674 | GO:0004713 | GO:0005524 | GO:0016301 | GO:0016772 | GO:0030246 | GO:0005886	| protein phosphorylation | recognition of pollen | protein kinase activity | protein serine/threonine kinase activity | protein tyrosine kinase activity | ATP binding | kinase activity | transferase activity transferring phosphorus-containing groups | carbohydrate binding | plasma membrane	AT1G11330	Q9SXB8	Y1133_ARATH	G-type lectin S-receptor-like serine/threonine-protein kinase At1g11330 (EC 2.7.11.1)	At1g11330 T28P6.2
Glyma.09G107100	1	0	2.23626	0	-1.30042	0	AT5G05600 | GO:0009611 | GO:0009620 | GO:0009695 | GO:0009753 | GO:0009867 | GO:0055114 | GO:0080167 | GO:0005506 | GO:0016491 | GO:0016706 | GO:0005737	| response to wounding | response to fungus | jasmonic acid biosynthetic process | response to jasmonic acid stimulus | jasmonic acid mediated signaling pathway | oxidation-reduction process | response to karrikin | iron ion binding | oxidoreductase activity | oxidoreductase activity acting on paired donors | cytoplasm	AT5G05600	A0A1P8BBY4	A0A1P8BBY4_ARATH	2-oxoglutarate (2OG) and Fe(II)-dependent oxygenase superfamily protein	MOP10.14 MOP10_14 At5g05600
Glyma.03G098600	1	0	2.23564	0	0	0	AT5G16970 | GO:0006865 | GO:0006979 | GO:0009407 | GO:0010583 | GO:0015824 | GO:0046686 | GO:0000166 | GO:0008270 | GO:0016491 | GO:0016747 | GO:0032440 | GO:0005634 | GO:0005737 | GO:0005829	| amino acid transport | response to oxidative stress | toxin catabolic process | response to cyclopentenone | proline transport | response to cadmium ion | nucleotide binding | zinc ion binding | oxidoreductase activity | transferase activity transferring acyl groups other than amino-acyl groups | 2-alkenal reductase activity | nucleus | cytoplasm | cytosol	AT5G16970	Q39172	AER_ARATH	NADPH-dependent oxidoreductase 2-alkenal reductase (AtAER) (EC 1.3.1.-) (EC 1.3.1.74) (NADP-dependent alkenal double bond reductase P1) (DBR1) (NADPH-azodicarbonyl/quinone reductase) (NADPH:2-alkenal/one alpha,beta-hydrogenase) (ALH) (P1-zeta-crystallin protein) (P1-ZCr)	AER P1 At5g16970 F2K13_120
Glyma.02G080200	1	0	2.23494	-1.23066	-2.09709	0	AT2G33710 | GO:0002679 | GO:0006355 | GO:0009723 | GO:0010200 | GO:0035556 | GO:0003677 | GO:0003700 | GO:0005634 | GO:0005730	| respiratory burst involved in defense response | regulation of transcription DNA-dependent | response to ethylene stimulus | response to chitin | intracellular signal transduction | DNA binding | sequence-specific DNA binding transcription factor activity | nucleus | nucleolus	AT2G33710	P93007	EF112_ARATH	Ethylene-responsive transcription factor ERF112	ERF112 At2g33710 T1B8.3
Glyma.07G151200	2	0	2.22228	0	-2.0032	0	AT5G01370 | GO:0010047 | GO:0005515 | GO:0005634	| fruit dehiscence | protein binding | nucleus	AT5G01370	Q9M035	Q9M035_ARATH	ALC-interacting protein 1 (At5g01370)	ACI1 ALC-interacting protein 1 TON1 Recruiting Motif 29 TRM29 At5g01370 T10O8.80 T10O8_80
Glyma.13G314400	5	0	2.22092	0	0	0	AT3G11600 | GO:0080167 | GO:0003674 | GO:0005634	| response to karrikin | molecular_function | nucleus	AT3G11600	Q9SRN4	Q9SRN4_ARATH	E3 ubiquitin-protein ligase (T19F11.1 protein)	T19F11.1 At3g11600 At3g11600/T19F11_1 F24K9.6
Glyma.16G148600	4	0	2.22058	0	0	0	AT1G12880 | GO:0016787 | GO:0005739	| hydrolase activity | mitochondrion	AT1G12880	Q93ZY7	NUD12_ARATH	Nudix hydrolase 12, mitochondrial (AtNUDT12) (EC 3.6.1.-)	NUDT12 NUDX12 At1g12880 F13K23.14
Glyma.06G007100	5	0	2.20285	-3.4053	0	0	AT4G34760 | GO:0009733 | GO:0003674 | GO:0005739	| response to auxin stimulus | molecular_function | mitochondrion	AT4G34760	O65695	SAU50_ARATH	Auxin-responsive protein SAUR50 (Protein SMALL AUXIN UP RNA 50)	SAUR50 At4g34760 T4L20.340
Glyma.16G182600	4	0	2.18202	-1.01851	-1.07131	-1.26863	AT5G52400 | GO:0055114 | GO:0005506 | GO:0009055 | GO:0016705 | GO:0019825 | GO:0020037	| oxidation-reduction process | iron ion binding | electron carrier activity | oxidoreductase activity acting on paired donors | oxygen binding | heme binding	AT5G52400	F4KG63	F4KG63_ARATH	Cytochrome P450, family 715, subfamily A, polypeptide 1	CYP715A1 ''cytochrome P450 cytochrome P450 family 715 polypeptide 1 polypeptide 1'' subfamily A At5g52400 K24M7.14 K24M7_14
Glyma.08G042100	4	0	2.17553	-1.93903	-1.95192	0	AT1G25340 | GO:0006355 | GO:0003677 | GO:0003700 | GO:0005634	| regulation of transcription DNA-dependent | DNA binding | sequence-specific DNA binding transcription factor activity | nucleus	AT1G25340	A0A1P8ARZ7	A0A1P8ARZ7_ARATH	Myb domain protein 116	MYB116 AtMYB116 myb domain protein 116 At1g25340 F4F7.27 F4F7_27
Glyma.08G076400	5	0	2.15865	0	0	0	AT1G43710 | GO:0006520 | GO:0006580 | GO:0009793 | GO:0003824 | GO:0016831 | GO:0030170 | GO:0005829 | GO:0005886	| cellular amino acid metabolic process | ethanolamine metabolic process | embryo development ending in seed dormancy | catalytic activity | carboxy-lyase activity | pyridoxal phosphate binding | cytosol | plasma membrane	AT1G43710	Q9MA74	SDC1_ARATH	Serine decarboxylase (AtSDC) (EC 4.1.1.-) (Protein EMBRYO DEFECTIVE 1075) (Serine decarboxylase 1) (AtSDC1)	SDC EMB1075 SDC1 At1g43710 F2J6.7
Glyma.15G116700	5	0	2.15508	0	0	0	AT4G16447 | GO:0008150 | GO:0003674 | GO:0005739	| biological_process | molecular_function | mitochondrion	AT4G16447	Q29Q07	Q29Q07_ARATH	At4g16447	At4g16447
Glyma.11G020800	3	0	2.11504	-1.06938	-1.91888	0	AT5G41590 | GO:0008150 | GO:0003674 | GO:0005575	| biological_process | molecular_function | cellular_component	AT5G41590	A0MFL4	LOR17_ARATH	Protein LURP-one-related 17	At5g41590 MBK23.11
Glyma.17G041400	5	0	2.06936	-1.62459	-4.61887	-3.00728	AT1G02520 | GO:0006810 | GO:0055085 | GO:0000166 | GO:0005524 | GO:0016887 | GO:0017111 | GO:0042626 | GO:0005634 | GO:0005886 | GO:0009506 | GO:0016021	| transport | transmembrane transport | nucleotide binding | ATP binding | ATPase activity | nucleoside-triphosphatase activity | ATPase activity coupled to transmembrane movement of substances | nucleus | plasma membrane | plasmodesma | integral to membrane	AT1G02520	Q9FWX7	AB11B_ARATH	ABC transporter B family member 11 (ABC transporter ABCB.11) (AtABCB11) (Multidrug resistance protein 8) (P-glycoprotein 11)	ABCB11 MDR8 PGP11 At1g02520 T14P4.15
Glyma.16G076900	5	0	2.04826	0	0	0	AT1G31770 | GO:0000166 | GO:0005524 | GO:0016887 | GO:0017111 | GO:0042626 | GO:0016020	| nucleotide binding | ATP binding | ATPase activity | nucleoside-triphosphatase activity | ATPase activity coupled to transmembrane movement of substances | membrane	AT1G31770	Q9C6W5	AB14G_ARATH	ABC transporter G family member 14 (ABC transporter ABCG.14) (AtABCG14) (White-brown complex homolog protein 14) (AtWBC14)	ABCG14 WBC14 At1g31770 F27M3.2 F5M6.22
Glyma.15G074800	5	0	2.02813	1.26927	-4.61675	-1.29033	AT4G32480 | GO:0008150 | GO:0003674 | GO:0005634	| biological_process | molecular_function | nucleus	AT4G32480	Q9SUU4	Q9SUU4_ARATH	AT4g32480/F8B4_180 (Sugar phosphate exchanger, putative (DUF506))	At4g32480 F8B4.180 F8B4_180
Glyma.02G254600	4	0	2.02642	-1.42557	0	-1.42334	AT2G39980 | GO:0080167 | GO:0016740 | GO:0016747 | GO:0005737	| response to karrikin | transferase activity | transferase activity transferring acyl groups other than amino-acyl groups | cytoplasm	AT2G39980	O04201	O04201_ARATH	At2g39980/T28M21.14 (HXXXD-type acyl-transferase family protein) (Putative anthocyanin 5-aromatic acyltransferase) (Transferase family protein)	At2g39975 At2g39980 T28M21.14 T28M21_14
Glyma.18G048400	5	0	2.00791	-1.08635	0	0	AT3G46940 | GO:0006261 | GO:0006281 | GO:0009394 | GO:0046080 | GO:0000287 | GO:0004170 | GO:0016787 | GO:0042802 | GO:0005829	| DNA-dependent DNA replication | DNA repair | 2'-deoxyribonucleotide metabolic process | dUTP metabolic process | magnesium ion binding | dUTP diphosphatase activity | hydrolase activity | identical protein binding | cytosol	AT3G46940	Q9STG6	DUT_ARATH	Deoxyuridine 5'-triphosphate nucleotidohydrolase (dUTPase) (EC 3.6.1.23) (dUTP pyrophosphatase) (dUTP-pyrophosphatase-like 1) (AtDUT1)	DUT DUT1 At3g46940 T6H20.30
Glyma.16G164800	1	0	1.99487	-1.50562	-4.4138	-2.40539	AT2G33710 | GO:0002679 | GO:0006355 | GO:0009723 | GO:0010200 | GO:0035556 | GO:0003677 | GO:0003700 | GO:0005634 | GO:0005730	| respiratory burst involved in defense response | regulation of transcription DNA-dependent | response to ethylene stimulus | response to chitin | intracellular signal transduction | DNA binding | sequence-specific DNA binding transcription factor activity | nucleus | nucleolus	AT2G33710	P93007	EF112_ARATH	Ethylene-responsive transcription factor ERF112	ERF112 At2g33710 T1B8.3
Glyma.07G140100	5	0	1.99368	0	0	0	AT2G29490 | GO:0009407 | GO:0010583 | GO:0046482 | GO:0004364 | GO:0005737	| toxin catabolic process | response to cyclopentenone | para-aminobenzoic acid metabolic process | glutathione transferase activity | cytoplasm	AT3G09270	Q9SR36	GSTU8_ARATH	Glutathione S-transferase U8 (AtGSTU8) (EC 2.5.1.18) (GST class-tau member 8)	GSTU8 At3g09270 F3L24.14
Glyma.16G145200	3	0	1.98689	0	-1.72053	0	AT2G23620 | GO:0009627 | GO:0009696 | GO:0009817 | GO:0016788 | GO:0080030 | GO:0080031 | GO:0080032 | GO:0005737	| systemic acquired resistance | salicylic acid metabolic process | defense response to fungus incompatible interaction | hydrolase activity acting on ester bonds | methyl indole-3-acetate esterase activity | methyl salicylate esterase activity | methyl jasmonate esterase activity | cytoplasm	AT2G23620	Q8S8S9	MES1_ARATH	Methylesterase 1 (AtMES1) (EC 3.1.1.-)	MES1 At2g23620 F26B6.27
Glyma.02G094500	3	0	1.96718	0	-3.32376	0	AT2G28710 | GO:0006355 | GO:0003676 | GO:0003700 | GO:0008270 | GO:0005622 | GO:0005634	| regulation of transcription DNA-dependent | nucleic acid binding | sequence-specific DNA binding transcription factor activity | zinc ion binding | intracellular | nucleus	AT2G28710	Q9SI97	Q9SI97_ARATH	At2g28710 (C2H2-type zinc finger family protein) (Putative C2H2-type zinc finger protein)	At2g28710 T11P11.2 T11P11_2
Glyma.18G190200	1	0	1.94559	0	-1.62501	0	AT3G09270 | GO:0006635 | GO:0009407 | GO:0010583 | GO:0043161 | GO:0046686 | GO:0051788 | GO:0080129 | GO:0004364 | GO:0005737	| fatty acid beta-oxidation | toxin catabolic process | response to cyclopentenone | proteasomal ubiquitin-dependent protein catabolic process | response to cadmium ion | response to misfolded protein | proteasome core complex assembly | glutathione transferase activity | cytoplasm	AT3G09270	Q9SR36	GSTU8_ARATH	Glutathione S-transferase U8 (AtGSTU8) (EC 2.5.1.18) (GST class-tau member 8)	GSTU8 At3g09270 F3L24.14
Glyma.14G061800	4	0	1.94473	0	0	0	AT2G39980 | GO:0080167 | GO:0016740 | GO:0016747 | GO:0005737	| response to karrikin | transferase activity | transferase activity transferring acyl groups other than amino-acyl groups | cytoplasm	AT2G39980	O04201	O04201_ARATH	At2g39980/T28M21.14 (HXXXD-type acyl-transferase family protein) (Putative anthocyanin 5-aromatic acyltransferase) (Transferase family protein)	At2g39975 At2g39980 T28M21.14 T28M21_14
Glyma.17G237600	2	0	1.94225	-1.24098	-4.0767	0	NA	NA	AT5G43068	A0A1P8BEV7	A0A1P8BEV7_ARATH	Transmembrane protein	At5g43068
Glyma.13G186600	5	0	1.87623	0	0	0	AT5G13750 | GO:0009414 | GO:0009630 | GO:0010540 | GO:0048364 | GO:0080167 | GO:0090333 | GO:0022821 | GO:0005886 | GO:0009705	| response to water deprivation | gravitropism | basipetal auxin transport | root development | response to karrikin | regulation of stomatal closure | potassium ion antiporter activity | plasma membrane | plant-type vacuole membrane	AT5G13750	Q94BZ1	ZIFL1_ARATH	Protein ZINC INDUCED FACILITATOR-LIKE 1 (Protein ZIF-LIKE 1)	ZIFL1 At5g13750 MXE10.2
Glyma.11G051800	1	0	1.8472	0	-2.34822	0	AT4G37340 | GO:0055114 | GO:0005506 | GO:0009055 | GO:0016705 | GO:0019825 | GO:0020037	| oxidation-reduction process | iron ion binding | electron carrier activity | oxidoreductase activity acting on paired donors | oxygen binding | heme binding	AT4G37340	Q682J4	Q682J4_ARATH	Cytochrome P450-like protein	At4g37340
Glyma.02G104300	1	0	1.82417	0	0	0	AT2G15490 | GO:0008152 | GO:0009407 | GO:0009723 | GO:0010583 | GO:0051707 | GO:0008194 | GO:0016757 | GO:0016758 | GO:0035251 | GO:0080043 | GO:0080044 | GO:0005829	| metabolic process | toxin catabolic process | response to ethylene stimulus | response to cyclopentenone | response to other organism | UDP-glycosyltransferase activity | transferase activity transferring glycosyl groups | transferase activity transferring hexosyl groups | UDP-glucosyltransferase activity | quercetin 3-O-glucosyltransferase activity | quercetin 7-O-glucosyltransferase activity …	AT2G15490	F4IIG6	F4IIG6_ARATH	Glycosyltransferase (EC 2.4.1.-)	UGT73B4 UDP-glycosyltransferase 73B4 At2g15490
Glyma.20G224300	4	0	1.81065	0	0	0	AT4G14640 | GO:0005513 | GO:0009612 | GO:0019722 | GO:0030048 | GO:0051645 | GO:0051646 | GO:0060151 | GO:0005509 | GO:0005634	| detection of calcium ion | response to mechanical stimulus | calcium-mediated signaling | actin filament-based movement | Golgi localization | mitochondrion localization | peroxisome localization | calcium ion binding | nucleus	AT4G14640	A0A1P8B8T8	A0A1P8B8T8_ARATH	Calmodulin 8	CAM8 AtCML8 CALMODULIN 8 calmodulin 8 calmodulin-like 8 CML8 At4g14640 Dl3360W FCAALL.157
Glyma.07G138900	1	0	1.80648	0	2.04689	0	AT1G52240 | GO:0000226 | GO:0007017 | GO:0009860 | GO:0048364 | GO:0080147 | GO:0005089 | GO:0005634 | GO:0005737 | GO:0005875	| microtubule cytoskeleton organization | microtubule-based process | pollen tube growth | root development | root hair cell development | Rho guanyl-nucleotide exchange factor activity | nucleus | cytoplasm | microtubule associated complex	AT1G52245	Q9M810	Q9M810_ARATH	Dynein light chain	F9I5.13 F19K6.18 At1g52240 At1g52245
Glyma.12G114100	4	0	1.78202	0	0	0	AT4G28350 | GO:0006468 | GO:0010200 | GO:0050832 | GO:0004672 | GO:0004674 | GO:0005524 | GO:0016301 | GO:0016772 | GO:0030246 | GO:0005886	| protein phosphorylation | response to chitin | defense response to fungus | protein kinase activity | protein serine/threonine kinase activity | ATP binding | kinase activity | transferase activity transferring phosphorus-containing groups | carbohydrate binding | plasma membrane	AT4G28350	O49445	LRK72_ARATH	Probable L-type lectin-domain containing receptor kinase VII.2 (Arabidopsis thaliana lectin-receptor kinase d) (AthlecRK-d) (LecRK-VII.2) (EC 2.7.11.1)	LECRK72 LECRKD At4g28350 F20O9.40
Glyma.03G005800	4	0	1.78191	0	0	0	AT1G33110 | GO:0006855 | GO:0009610 | GO:0019344 | GO:0055085 | GO:0005215 | GO:0015238 | GO:0015297 | GO:0005886 | GO:0016020	| drug transmembrane transport | response to symbiotic fungus | cysteine biosynthetic process | transmembrane transport | transporter activity | drug transmembrane transporter activity | antiporter activity | plasma membrane | membrane	AT1G33110	F4HPH5	F4HPH5_ARATH	MATE efflux family protein	At1g33110 T9L6.1 T9L6_1
Glyma.17G173000	5	0	1.75824	0	0	0	AT4G36950 | GO:0006468 | GO:0004672 | GO:0004674 | GO:0005524 | GO:0016772 | GO:0005886	| protein phosphorylation | protein kinase activity | protein serine/threonine kinase activity | ATP binding | transferase activity transferring phosphorus-containing groups | plasma membrane	AT4G36950	Q56XG7	Q56XG7_ARATH	MAP3K-like protein kinase	At4g36950
Glyma.06G033100	5	0	1.73424	0	0	0	AT1G75150 | GO:0006270 | GO:0006275 | GO:0006346 | GO:0008150 | GO:0016246 | GO:0051726 | GO:0003674 | GO:0005634	| DNA-dependent DNA replication initiation | regulation of DNA replication | methylation-dependent chromatin silencing | biological_process | RNA interference | regulation of cell cycle | molecular_function | nucleus	AT1G75150	A0A1P8ANP2	A0A1P8ANP2_ARATH	DNA ligase-like protein	At1g75150 F22H5.12 F22H5_12
Glyma.11G112800	4	0	1.72867	-1.07986	0	0	AT1G75540 | GO:0006355 | GO:0009641 | GO:0003700 | GO:0005515 | GO:0008270 | GO:0005622 | GO:0005634	| regulation of transcription DNA-dependent | shade avoidance | sequence-specific DNA binding transcription factor activity | protein binding | zinc ion binding | intracellular | nucleus	AT1G75540	Q9LQZ7	BBX21_ARATH	B-box zinc finger protein 21 (AtBBX21) (Protein LONG HYPOCOTYL UNDER SHADE) (Protein SALT TOLERANCE HOMOLOG 2)	BBX21 LHUS STH2 At1g75540 F10A5.24
Glyma.05G143500	4	0	1.72076	-1.08696	0	0	AT1G30320 | GO:0003677 | GO:0005737 | GO:0005886	| DNA binding | cytoplasm | plasma membrane	AT1G30320	Q9C8G3	Q9C8G3_ARATH	Remorin family protein	At1g30320 At1g30320/T4K22_7 T4K22.7 T4K22_7
Glyma.01G081700	3	0	1.71489	0	-2.72937	0	AT1G68570 | GO:0006857 | GO:0005215 | GO:0005886 | GO:0016020	| oligopeptide transport | transporter activity | plasma membrane | membrane	AT1G68570	A0A1P8AQH5	A0A1P8AQH5_ARATH	Major facilitator superfamily protein	AtNPF3.1 NPF3.1 NRT1 PTR family 3.1 At1g68570 F24J5.19 F24J5_19
Glyma.17G217000	5	0	1.68231	0	0	0	AT4G19810 | GO:0005975 | GO:0006032 | GO:0009651 | GO:0009737 | GO:0009753 | GO:0003824 | GO:0004553 | GO:0004568 | GO:0008843 | GO:0035885 | GO:0043169 | GO:0005576 | GO:0005618	| carbohydrate metabolic process | chitin catabolic process | response to salt stress | response to abscisic acid stimulus | response to jasmonic acid stimulus | catalytic activity | hydrolase activity hydrolyzing O-glycosyl compounds | chitinase activity | endochitinase activity | exochitinase activity | cation binding | extracellular region | cell wall	AT4G19810	O81862	CHIC_ARATH	Class V chitinase (AtChiC) (EC 3.2.1.14)	ChiC At4g19810 T16H5.170
Glyma.07G021300	5	0	1.68224	0	-2.62161	-1.79129	AT4G30780 | GO:0008150 | GO:0003674 | GO:0005634	| biological_process | molecular_function | nucleus	AT4G30780	Q9SUG8	Q9SUG8_ARATH	ATP-dependent DNA helicase	At4g30780 T10C21.130 T10C21_130
Glyma.20G036100	1	0	1.67889	0	-1.86579	0	AT2G02990 | GO:0006865 | GO:0007568 | GO:0009611 | GO:0009718 | GO:0015824 | GO:0016036 | GO:0003723 | GO:0004521 | GO:0004540 | GO:0033897 | GO:0005576 | GO:0005618 | GO:0005886	| amino acid transport | aging | response to wounding | anthocyanin biosynthetic process | proline transport | cellular response to phosphate starvation | RNA binding | endoribonuclease activity | ribonuclease activity | ribonuclease T2 activity | extracellular region | cell wall | plasma membrane	AT2G02990	P42813	RNS1_ARATH	Ribonuclease 1 (EC 3.1.27.1)	RNS1 At2g02990 T17M13.16
Glyma.08G118900	5	0	1.66015	0	-1.55065	0	AT2G29420 | GO:0009407 | GO:0009751 | GO:0010583 | GO:0004364 | GO:0005737 | GO:0005829	| toxin catabolic process | response to salicylic acid stimulus | response to cyclopentenone | glutathione transferase activity | cytoplasm | cytosol	AT2G29420	Q9ZW24	GSTU7_ARATH	Glutathione S-transferase U7 (AtGSTU7) (EC 2.5.1.18) (GST class-tau member 7) (Glutathione S-transferase 25)	GSTU7 GST25 At2g29420 F16P2.20
Glyma.17G081300	2	0	1.641	0	-1.13014	0	AT5G17390 | GO:0003674	| molecular_function	AT5G17390	Q9LF45	Q9LF45_ARATH	Adenine nucleotide alpha hydrolases-like superfamily protein	At5g17390 T10B6.50 T10B6_50
Glyma.05G097300	4	0	1.62454	0	0	0	AT5G67260 | GO:0010440 | GO:0042127 | GO:0048316 | GO:0051726 | GO:0004693 | GO:0005515 | GO:0005634	| stomatal lineage progression | regulation of cell proliferation | seed development | regulation of cell cycle | cyclin-dependent protein kinase activity | protein binding | nucleus	AT5G67260	A0A1P8BEM5	A0A1P8BEM5_ARATH	CYCLIN D32	CYCD3:2 CYCLIN D3:2 At5g67260 K3G17.2 K3G17_2
Glyma.20G134900	5	0	1.60709	0	0	0	NA	NA	NA	NA	NA	NA	NA
Glyma.18G064900	4	0	1.60421	0	-1.01591	0	AT3G54140 | GO:0006807 | GO:0006857 | GO:0015824 | GO:0015996 | GO:0042938 | GO:0042939 | GO:0005215 | GO:0042936 | GO:0042937 | GO:0005886 | GO:0009506 | GO:0016020	| nitrogen compound metabolic process | oligopeptide transport | proline transport | chlorophyll catabolic process | dipeptide transport | tripeptide transport | transporter activity | dipeptide transporter activity | tripeptide transporter activity | plasma membrane | plasmodesma | membrane	AT3G54140	Q9M390	PTR1_ARATH	Protein NRT1/ PTR FAMILY 8.1 (AtNPF8.1) (Peptide transporter PTR1)	NPF8.1 PTR1 At3g54140 F24B22.100
Glyma.06G307600	4	0	1.59706	0	-1.5396	0	AT1G05100 | GO:0006468 | GO:0004672 | GO:0004674 | GO:0005524 | GO:0016301 | GO:0016772	| protein phosphorylation | protein kinase activity | protein serine/threonine kinase activity | ATP binding | kinase activity | transferase activity transferring phosphorus-containing groups	AT1G05100	Q9ZVP5	M3K18_ARATH	Mitogen-activated protein kinase kinase kinase 18 (EC 2.7.11.25)	MAPKKK18 MAP3K18 At1g05100 T7A14.2
Glyma.08G136200	4	0	1.55634	0	0	0	AT5G65020 | GO:0006084 | GO:0009408 | GO:0009409 | GO:0009414 | GO:0009651 | GO:0015774 | GO:0016126 | GO:0016132 | GO:0005509 | GO:0005544 | GO:0005634 | GO:0005829 | GO:0009507 | GO:0009579 | GO:0009986 | GO:0048046	| acetyl-CoA metabolic process | response to heat | response to cold | response to water deprivation | response to salt stress | polysaccharide transport | sterol biosynthetic process | brassinosteroid biosynthetic process | calcium ion binding | calcium-dependent phospholipid binding | nucleus | cytosol | chloroplast | thylakoid | cell surface | apoplast	AT5G65020	F4KGH1	F4KGH1_ARATH	Annexin	ANNAT2 ANNEXIN annexin 2 ANNEXIN A2 AtANN2 MXK3.27 MXK3_27 At5g65020
Glyma.10G276600	3	0	1.54609	0	-2.1237	0	AT2G39210 | GO:0006865 | GO:0006888 | GO:0009627 | GO:0034976 | GO:0043090 | GO:0050832 | GO:0055085 | GO:0003674 | GO:0009506 | GO:0009507	| amino acid transport | ER to Golgi vesicle-mediated transport | systemic acquired resistance | response to endoplasmic reticulum stress | amino acid import | defense response to fungus | transmembrane transport | molecular_function | plasmodesma | chloroplast	AT2G39210	O80960	O80960_ARATH	At2g39210/T16B24.15 (Major facilitator superfamily protein) (Nodulin-like protein)	At2g39210 T16B24.15 T16B24_15
Glyma.07G191400	4	0	1.54588	-2.14457	0	0	NA	NA	NA	NA	NA	NA	NA
Glyma.08G099900	4	0	1.53907	-1.31355	0	0	AT1G30320 | GO:0003677 | GO:0005737 | GO:0005886	| DNA binding | cytoplasm | plasma membrane	AT1G30320	Q9C8G3	Q9C8G3_ARATH	Remorin family protein	At1g30320 At1g30320/T4K22_7 T4K22.7 T4K22_7
Glyma.12G084500	4	0	1.53672	-1.06042	-1.0064	0	AT1G08230 | GO:0015812 | GO:0015185 | GO:0005886	| gamma-aminobutyric acid transport | L-gamma-aminobutyric acid transmembrane transporter activity | plasma membrane	AT1G08230	F4HW02	GAT1_ARATH	GABA transporter 1 (AtGAT1) (Bidirectional amino acid transporter 1)	GAT1 BAT1 At1g08230 T23G18.9
Glyma.13G253500	1	0	1.51467	0	-1.87772	0	AT4G37850 | GO:0006355 | GO:0003677 | GO:0003700 | GO:0005634	| regulation of transcription DNA-dependent | DNA binding | sequence-specific DNA binding transcription factor activity | nucleus	AT4G37850	Q9T072	BH025_ARATH	Transcription factor bHLH25 (Basic helix-loop-helix protein 25) (AtbHLH25) (bHLH 25) (Transcription factor EN 29) (bHLH transcription factor bHLH025)	BHLH25 EN29 At4g37850 T28I19.130
Glyma.10G053400	4	0	1.49407	-2.60051	-1.65766	0	NA	NA	NA	NA	NA	NA	NA
Glyma.01G197700	4	0	1.46579	-2.01436	0	0	AT2G22780 | GO:0005975 | GO:0006108 | GO:0006635 | GO:0007031 | GO:0009062 | GO:0031998 | GO:0044262 | GO:0055114 | GO:0080093 | GO:0000166 | GO:0003824 | GO:0016491 | GO:0016615 | GO:0016616 | GO:0030060 | GO:0005737 | GO:0005777 | GO:0009507	| carbohydrate metabolic process | malate metabolic process | fatty acid beta-oxidation | peroxisome organization | fatty acid catabolic process | regulation of fatty acid beta-oxidation | cellular carbohydrate metabolic process | oxidation-reduction process | regulation of photorespiration | nucleotide binding | catalytic activity | oxidoreductase activity | malate dehydrogenase activity | oxido…	AT2G22780	Q0WUS4	Q0WUS4_ARATH	Malate dehydrogenase (EC 1.1.1.37)	At2g22780
Glyma.18G301500	5	0	1.46308	0	0	0	AT5G13180 | GO:0006355 | GO:0006612 | GO:0007275 | GO:0009651 | GO:0009737 | GO:0009741 | GO:0009963 | GO:0010089 | GO:0010150 | GO:0010363 | GO:0045892 | GO:0003677 | GO:0003700 | GO:0005515 | GO:0005634	| regulation of transcription DNA-dependent | protein targeting to membrane | multicellular organismal development | response to salt stress | response to abscisic acid stimulus | response to brassinosteroid stimulus | positive regulation of flavonoid biosynthetic process | xylem development | leaf senescence | regulation of plant-type hypersensitive response | negative regulation of transcriptio…	AT5G13180	C0Z2H1	C0Z2H1_ARATH	AT5G13180 protein	At5g13180
Glyma.15G071200	1	0	1.46275	-1.04588	-3.57127	0	NA	NA	NA	NA	NA	NA	NA
Glyma.13G043800	4	0	1.45064	0	0	0	AT1G17840 | GO:0009611 | GO:0009651 | GO:0009737 | GO:0015908 | GO:0080051 | GO:0000166 | GO:0005524 | GO:0015245 | GO:0016887 | GO:0017111 | GO:0042626 | GO:0005886 | GO:0009897 | GO:0016020	| response to wounding | response to salt stress | response to abscisic acid stimulus | fatty acid transport | cutin transport | nucleotide binding | ATP binding | fatty acid transporter activity | ATPase activity | nucleoside-triphosphatase activity | ATPase activity coupled to transmembrane movement of substances | plasma membrane | external side of plasma membrane | membrane	AT1G17840	Q8RXN0	AB11G_ARATH	ABC transporter G family member 11 (ABC transporter ABCG.11) (AtABCG11) (Protein CUTICULAR DEFECT AND ORGAN FUSION 1) (Protein DESPERADO) (Protein PERMEABLE LEAVES 1) (White-brown complex homolog protein 11) (AtWBC11)	ABCG11 COF1 DSO PEL1 WBC11 At1g17840 F2H15.7
Glyma.18G126500	5	0	1.44234	0	0	0	AT1G69850 | GO:0009624 | GO:0010119 | GO:0080168 | GO:0005215 | GO:0005509 | GO:0090440 | GO:0005886 | GO:0016020	| response to nematode | regulation of stomatal movement | abscisic acid transport | transporter activity | calcium ion binding | | plasma membrane | membrane	AT1G69850	Q8H157	PTR19_ARATH	Protein NRT1/ PTR FAMILY 4.6 (AtNPF4.6) (Nitrate transporter 1.2) (Nitrate transporter NTL1) (Protein ABA-IMPORTING TRANSPORTER 1)	NPF4.6 AIT1 NRT1.2 NTL1 NTR1:2 At1g69850 T17F3.12
Glyma.03G232500	1	0	1.42616	0	-2.05998	-1.7247	AT5G57580 | GO:0006487 | GO:0008150 | GO:0005516 | GO:0005634	| protein N-linked glycosylation | biological_process | calmodulin binding | nucleus	AT5G57580	Q9FKL6	CB60B_ARATH	Calmodulin-binding protein 60 B	CBP60B At5g57580 MUA2.16
Glyma.16G082100	5	0	1.42292	0	0	0	NA	NA	NA	NA	NA	NA	NA
Glyma.20G115600	5	0	1.42286	0	-2.12827	0	AT1G25440 | GO:0006355 | GO:0003700 | GO:0008270 | GO:0005622 | GO:0005634 | GO:0016020	| regulation of transcription DNA-dependent | sequence-specific DNA binding transcription factor activity | zinc ion binding | intracellular | nucleus | membrane	AT1G25440	Q5XF38	Q5XF38_ARATH	At1g25440	At1g25440
Glyma.08G091400	4	0	1.42266	-1.74078	-2.63488	-1.51267	AT5G17330 | GO:0000041 | GO:0006536 | GO:0010167 | GO:0010359 | GO:0015706 | GO:0019752 | GO:0046686 | GO:0048767 | GO:0003824 | GO:0004351 | GO:0005516 | GO:0016831 | GO:0030170 | GO:0005829	| transition metal ion transport | glutamate metabolic process | response to nitrate | regulation of anion channel activity | nitrate transport | carboxylic acid metabolic process | response to cadmium ion | root hair elongation | catalytic activity | glutamate decarboxylase activity | calmodulin binding | carboxy-lyase activity | pyridoxal phosphate binding | cytosol	AT5G17330	Q42521	DCE1_ARATH	Glutamate decarboxylase 1 (GAD 1) (EC 4.1.1.15)	GAD1 GAD GDH1 At5g17330 MKP11.30 MKP11_18
Glyma.03G248400	5	0	1.40826	0	0	0	AT1G60750 | GO:0055114 | GO:0016491 | GO:0005737	| oxidation-reduction process | oxidoreductase activity | cytoplasm	AT1G60750	F4HPY8	ALKR6_ARATH	Probable aldo-keto reductase 6 (EC 1.1.1.-)	At1g60750 F8A5.26
Glyma.13G210000	5	0	1.40625	0	0	0	AT3G23600 | GO:0006096 | GO:0006833 | GO:0006972 | GO:0007030 | GO:0009266 | GO:0009651 | GO:0046686 | GO:0016787 | GO:0005634 | GO:0005737 | GO:0005829 | GO:0005886 | GO:0048046	| glycolysis | water transport | hyperosmotic response | Golgi organization | response to temperature stimulus | response to salt stress | response to cadmium ion | hydrolase activity | nucleus | cytoplasm | cytosol | plasma membrane | apoplast	AT3G23600	F4J447	F4J447_ARATH	Alpha/beta-Hydrolases superfamily protein	At3g23600
Glyma.11G180800	1	0	1.39922	0	-7.17218	-3.53825	AT1G52340 | GO:0006561 | GO:0008152 | GO:0009408 | GO:0009414 | GO:0009688 | GO:0009750 | GO:0010115 | GO:0010182 | GO:0000166 | GO:0004022 | GO:0010301 | GO:0016491 | GO:0005829	| proline biosynthetic process | metabolic process | response to heat | response to water deprivation | abscisic acid biosynthetic process | response to fructose stimulus | regulation of abscisic acid biosynthetic process | sugar mediated signaling pathway | nucleotide binding | alcohol dehydrogenase (NAD) activity | xanthoxin dehydrogenase activity | oxidoreductase activity | cytosol	AT1G52340	Q9C826	ABA2_ARATH	Xanthoxin dehydrogenase (EC 1.1.1.288) (Protein GLUCOSE INSENSITIVE 1) (Protein IMPAIRED SUCROSE INDUCTION 4) (Protein SALOBRENO 3) (Protein SALT RESISTANT 1) (Protein SUGAR INSENSITIVE 4) (Short-chain alcohol dehydrogenase ABA2) (Short-chain dehydrogenase reductase 1) (AtSDR1) (Xanthoxin oxidase)	ABA2 GIN1 ISI4 SAN3 SDR1 SIS4 SRE1 At1g52340 F19K6.3
Glyma.17G234000	5	0	1.38627	0	0	0	AT4G33800 | GO:0008150 | GO:0003674 | GO:0005634	| biological_process | molecular_function | nucleus	AT4G33800	Q8L9K4	Q8L9K4_ARATH	At4g33800	At4g33800 T16L1.290 T16L1_290
Glyma.11G106300	1	0	1.37338	0	0	0	AT4G34950 | GO:0007623 | GO:0019761 | GO:0009507	| circadian rhythm | glucosinolate biosynthetic process | chloroplast	AT4G34950	B9DH66	B9DH66_ARATH	AT4G34950 protein (Fragment)	At4g34950
Glyma.15G052600	4	0	1.35137	-1.78994	0	-1.23654	AT2G41480 | GO:0000041 | GO:0009664 | GO:0009808 | GO:0004601 | GO:0020037 | GO:0005576	| transition metal ion transport | plant-type cell wall organization | lignin metabolic process | peroxidase activity | heme binding | extracellular region	AT2G41480	O80822	PER25_ARATH	Peroxidase 25 (Atperox P25) (EC 1.11.1.7)	PER25 P25 At2g41480 T26J13.7
Glyma.11G243800	5	0	1.34624	0	0	0	AT1G13030 | GO:0006333 | GO:0006346 | GO:0008150 | GO:0009220 | GO:0009909 | GO:0016570 | GO:0031048 | GO:0048449 | GO:0051567 | GO:0030619 | GO:0030620 | GO:0005634	| chromatin assembly or disassembly | methylation-dependent chromatin silencing | biological_process | pyrimidine ribonucleotide biosynthetic process | regulation of flower development | histone modification | chromatin silencing by small RNA | floral organ formation | histone H3-K9 methylation | U1 snRNA binding | U2 snRNA binding | nucleus	AT1G13030	Q8RWK8	COIL_ARATH	Coilin (Atcoilin)	COIL At1g13030 F3F19.5
Glyma.14G176700	4	0	1.34042	0	0	0	AT1G78290 | GO:0006468 | GO:0006970 | GO:0080167 | GO:0004672 | GO:0004674 | GO:0005524 | GO:0016301 | GO:0016772 | GO:0005634 | GO:0005737	| protein phosphorylation | response to osmotic stress | response to karrikin | protein kinase activity | protein serine/threonine kinase activity | ATP binding | kinase activity | transferase activity transferring phosphorus-containing groups | nucleus | cytoplasm	AT1G78290	Q9M9E9	SRK2C_ARATH	Serine/threonine-protein kinase SRK2C (EC 2.7.11.1) (OST1-kinase-like 4) (SNF1-related kinase 2.8) (SnRK2.8)	SRK2C OSKL4 SNRK2.8 At1g78290 F3F9.17
Glyma.17G061800	2	0	1.33524	0	-1.59382	0	AT4G30190 | GO:0006200 | GO:0006754 | GO:0006812 | GO:0006857 | GO:0006865 | GO:0006888 | GO:0008152 | GO:0010167 | GO:0015706 | GO:0015991 | GO:0043090 | GO:0052541 | GO:0052546 | GO:0000166 | GO:0000287 | GO:0003824 | GO:0005515 | GO:0005524 | GO:0008553 | GO:0015662 | GO:0016887 | GO:0046872 | GO:0005774 | GO:0005794 | GO:0005886 | GO:0009506 | GO:0016020 | GO:0016021	| ATP catabolic process | ATP biosynthetic process | cation transport | oligopeptide transport | amino acid transport | ER to Golgi vesicle-mediated transport | metabolic process | response to nitrate | nitrate transport | ATP hydrolysis coupled proton transport | amino acid import | plant-type cell wall cellulose metabolic process | cell wall pectin metabolic process | nucleotide binding | magne…	AT4G30190	P19456	PMA2_ARATH	ATPase 2, plasma membrane-type (EC 7.1.2.1) (Proton pump 2)	AHA2 At4g30190 F9N11.40
Glyma.13G352600	3	0	1.32642	0	-2.06688	0	AT3G21330 | GO:0006355 | GO:0003677 | GO:0003700 | GO:0005634	| regulation of transcription DNA-dependent | DNA binding | sequence-specific DNA binding transcription factor activity | nucleus	AT3G21330	Q8S3D2	BH087_ARATH	Transcription factor bHLH87 (Basic helix-loop-helix protein 87) (AtbHLH87) (bHLH 87) (Transcription factor EN 121) (bHLH transcription factor bHLH087)	BHLH87 EN121 At3g21330 MHC9.1
Glyma.14G054400	4	0	1.32309	0	-1.62036	0	AT1G73880 | GO:0008152 | GO:0009062 | GO:0008194 | GO:0016757 | GO:0016758 | GO:0035251 | GO:0080043 | GO:0080044 | GO:0080046 | GO:0005634	| metabolic process | fatty acid catabolic process | UDP-glycosyltransferase activity | transferase activity transferring glycosyl groups | transferase activity transferring hexosyl groups | UDP-glucosyltransferase activity | quercetin 3-O-glucosyltransferase activity | quercetin 7-O-glucosyltransferase activity | quercetin 4'-O-glucosyltransferase activity | nucleus	AT1G73880	Q9C9B0	U89B1_ARATH	Flavonol 3-O-glucosyltransferase UGT89B1 (EC 2.4.1.91) (Flavonol 7-O-beta-glucosyltransferase UGT89B1) (EC 2.4.1.237) (UDP-glycosyltransferase 89B1)	UGT89B1 At1g73880 F2P9.25
Glyma.13G341100	5	0	1.32289	0	0	0	AT5G59010 | GO:0006468 | GO:0006499 | GO:0004672 | GO:0005524 | GO:0016772 | GO:0005886 | GO:0009506	| protein phosphorylation | N-terminal protein myristoylation | protein kinase activity | ATP binding | transferase activity transferring phosphorus-containing groups | plasma membrane | plasmodesma	AT5G59010	A8MQ88	A8MQ88_ARATH	Kinase with tetratricopeptide repeat domain-containing protein	BSK5 At5g59010 K19M22.7 K19M22_7
Glyma.06G114300	4	0	1.32269	0	-2.92523	-1.11551	AT1G44170 | GO:0006081 | GO:0008152 | GO:0009269 | GO:0009651 | GO:0009737 | GO:0055114 | GO:0004028 | GO:0004029 | GO:0005737 | GO:0005773 | GO:0005783 | GO:0005794 | GO:0009506 | GO:0009536 | GO:0016020	| cellular aldehyde metabolic process | metabolic process | response to desiccation | response to salt stress | response to abscisic acid stimulus | oxidation-reduction process | 3-chloroallyl aldehyde dehydrogenase activity | aldehyde dehydrogenase (NAD) activity | cytoplasm | vacuole | endoplasmic reticulum | Golgi apparatus | plasmodesma | plastid | membrane	AT1G44170	Q70DU8	AL3H1_ARATH	Aldehyde dehydrogenase family 3 member H1 (AtALDH4) (Ath-ALDH4) (EC 1.2.1.3)	ALDH3H1 ALDH4 At1g44170 T7O23.15
Glyma.08G147200	5	0	1.31178	0	0	0	AT5G64660 | GO:0002679 | GO:0010200 | GO:0016567 | GO:0035556 | GO:0050832 | GO:0004842 | GO:0005737	| respiratory burst involved in defense response | response to chitin | protein ubiquitination | intracellular signal transduction | defense response to fungus | ubiquitin-protein ligase activity | cytoplasm	AT5G64660	Q9FLF4	PUB27_ARATH	U-box domain-containing protein 27 (EC 2.3.2.27) (Plant U-box protein 27) (RING-type E3 ubiquitin transferase PUB27)	PUB27 At5g64660 MUB3.18
Glyma.02G104200	5	0	1.28739	0	0	0	AT4G36910 | GO:0045454 | GO:0003674 | GO:0009507	| cell redox homeostasis | molecular_function | chloroplast	AT4G36910	O23193	CBSX1_ARATH	CBS domain-containing protein CBSX1, chloroplastic (CBS domain-containing protein 2) (AtCDCP2) (Protein LOSS OF THE TIMING OF ET AND JA BIOSYNTHESIS 2) (AtLEJ2)	CBSX1 CDCP2 At4g36910 AP22.61 C7A10.450
Glyma.04G043100	4	0	1.28658	-1.46616	-2.54056	-1.68857	NA	NA	NA	NA	NA	NA	NA
Glyma.13G337200	4	0	1.28567	-1.42612	0	0	AT1G07530 | GO:0000956 | GO:0006355 | GO:0006486 | GO:0009410 | GO:0045893 | GO:0003700 | GO:0005634 | GO:0005829	| nuclear-transcribed mRNA catabolic process | regulation of transcription DNA-dependent | protein glycosylation | response to xenobiotic stimulus | positive regulation of transcription DNA-dependent | sequence-specific DNA binding transcription factor activity | nucleus | cytosol	AT1G07530	B9DFJ3	B9DFJ3_ARATH	AT1G07530 protein	At1g07530
Glyma.07G059000	5	0	1.27485	1.88813	0	0	AT2G20340 | GO:0006520 | GO:0006559 | GO:0009611 | GO:0004837 | GO:1990055 | GO:0005737	| cellular amino acid metabolic process | L-phenylalanine catabolic process | response to wounding | tyrosine decarboxylase activity | | cytoplasm	AT2G20340	F6L7A0	F6L7A0_ARATH	Aromatic aldehyde synthase	AAS At2g20340
Glyma.14G023000	4	0	1.27404	-1.97218	0	-1.17489	AT4G38460 | GO:0008299 | GO:0004161 | GO:0005515 | GO:0009507	| isoprenoid biosynthetic process | dimethylallyltranstransferase activity | protein binding | chloroplast	AT4G38460	Q39108	GGR_ARATH	Heterodimeric geranylgeranyl pyrophosphate synthase small subunit, chloroplastic	GGR At4g38460 F20M13.20
Glyma.15G270200	4	0	1.26794	-1.06699	0	0	AT5G40850 | GO:0006567 | GO:0006779 | GO:0008152 | GO:0019354 | GO:0055114 | GO:0004851 | GO:0008168 | GO:0043115 | GO:0009507	| threonine catabolic process | porphyrin biosynthetic process | metabolic process | siroheme biosynthetic process | oxidation-reduction process | uroporphyrin-III C-methyltransferase activity | methyltransferase activity | precorrin-2 dehydrogenase activity | chloroplast	AT5G40850	Q42606	Q42606_ARATH	AT5g40850/MHK7_8 (Urophorphyrin III methylase) (EC 2.1.1.107) (Urophorphyrin methylase 1)	UPM1 MHK7.8 MHK7_8 urophorphyrin methylase 1 At5g40850
Glyma.08G105400	5	0	1.25998	0	0	0	AT2G03710 | GO:0006355 | GO:0010048 | GO:0010076 | GO:0043481 | GO:0048440 | GO:0048441 | GO:0048442 | GO:0048443 | GO:0003677 | GO:0003700 | GO:0046983 | GO:0005634	| regulation of transcription DNA-dependent | vernalization response | maintenance of floral meristem identity | anthocyanin accumulation in tissues in response to UV light | carpel development | petal development | sepal development | stamen development | DNA binding | sequence-specific DNA binding transcription factor activity | protein dimerization activity | nucleus	AT2G03710	P29383	AGL3_ARATH	Agamous-like MADS-box protein AGL3 (Protein SEPALLATA 4)	AGL3 SEP4 At2g03710 F19B11.16
Glyma.12G011400	5	0	1.25355	0	0	0	AT3G63440 | GO:0009690 | GO:0009823 | GO:0010103 | GO:0055114 | GO:0003824 | GO:0008762 | GO:0016491 | GO:0016614 | GO:0019139 | GO:0050660 | GO:0005576	| cytokinin metabolic process | cytokinin catabolic process | stomatal complex morphogenesis | oxidation-reduction process | catalytic activity | UDP-N-acetylmuramate dehydrogenase activity | oxidoreductase activity | oxidoreductase activity acting on CH-OH group of donors | cytokinin dehydrogenase activity | flavin adenine dinucleotide binding | extracellular region	AT3G63440	Q9LY71	CKX6_ARATH	Cytokinin dehydrogenase 6 (EC 1.5.99.12) (Cytokinin oxidase 6) (AtCKX6) (AtCKX7) (CKO6)	CKX6 CKX7 At3g63440 MAA21_70
Glyma.10G222400	3	0	1.24326	0	-1.07561	0	AT1G71695 | GO:0006979 | GO:0010075 | GO:0048653 | GO:0055114 | GO:0004601 | GO:0020037 | GO:0005576 | GO:0005618 | GO:0005773 | GO:0009505 | GO:0009506 | GO:0016020	| response to oxidative stress | regulation of meristem growth | anther development | oxidation-reduction process | peroxidase activity | heme binding | extracellular region | cell wall | vacuole | plant-type cell wall | plasmodesma | membrane	AT1G71695	Q570F0	Q570F0_ARATH	Peroxidase (EC 1.11.1.7) (Fragment)	At1g71695
Glyma.18G026800	4	0	1.23647	-1.58383	-3.37687	0	AT3G55950 | GO:0006468 | GO:0006612 | GO:0006944 | GO:0009723 | GO:0009738 | GO:0010363 | GO:0035556 | GO:0043069 | GO:0004672 | GO:0004674 | GO:0005524 | GO:0016301 | GO:0016772 | GO:0042803 | GO:0005886	| protein phosphorylation | protein targeting to membrane | cellular membrane fusion | response to ethylene stimulus | abscisic acid mediated signaling pathway | regulation of plant-type hypersensitive response | intracellular signal transduction | negative regulation of programmed cell death | protein kinase activity | protein serine/threonine kinase activity | ATP binding | kinase activity | tr…	AT3G55950	Q9LY50	ACCR3_ARATH	Putative serine/threonine-protein kinase-like protein CCR3 (EC 2.7.11.1) (Protein CRINKLY 4 RELATED 3) (AtCRR3)	CCR3 CRR3 At3g55950 F27K19.130
Glyma.06G133800	5	0	1.22566	1.54045	-1.12311	0	AT2G46680 | GO:0006355 | GO:0009409 | GO:0009414 | GO:0009737 | GO:0009738 | GO:0042538 | GO:0045893 | GO:0000976 | GO:0003677 | GO:0003700 | GO:0043565 | GO:0005634	| regulation of transcription DNA-dependent | response to cold | response to water deprivation | response to abscisic acid stimulus | abscisic acid mediated signaling pathway | hyperosmotic salinity response | positive regulation of transcription DNA-dependent | transcription regulatory region sequence-specific DNA binding | DNA binding | sequence-specific DNA binding transcription factor activit…	AT2G46680	B9DI44	B9DI44_ARATH	AT2G46680 protein (Fragment)	At2g46680
Glyma.01G102600	5	0	1.22518	0	0	0	AT2G37770 | GO:0009409 | GO:0009414 | GO:0009651 | GO:0055114 | GO:0004033 | GO:0008106 | GO:0016229 | GO:0016491 | GO:0070401 | GO:0005737 | GO:0009507	| response to cold | response to water deprivation | response to salt stress | oxidation-reduction process | aldo-keto reductase (NADP) activity | alcohol dehydrogenase (NADP+) activity | steroid dehydrogenase activity | oxidoreductase activity | NADP+ binding | cytoplasm | chloroplast	AT2G37770	Q0PGJ6	AKRC9_ARATH	NADPH-dependent aldo-keto reductase, chloroplastic (AtChlAKR) (EC 1.1.1.-) (Aldo-keto reductase family 4 member C9)	AKR4C9 At2g37770 F13M22 T8P21.32
Glyma.18G202500	1	0	1.22215	0	-1.57847	0	AT5G58630 | GO:0008150 | GO:0003674 | GO:0009507	| biological_process | molecular_function | chloroplast	AT5G58630	F4KGA5	F4KGA5_ARATH	Uncharacterized protein	TRM31 MZN1.24 MZN1_24 TON1 Recruiting Motif 31 At5g58630
Glyma.11G068900	5	0	1.22009	-1.34965	-4.91973	-1.85302	AT4G36600 | GO:0009793 | GO:0048445 | GO:0003674	| embryo development ending in seed dormancy | carpel morphogenesis | molecular_function	AT4G36600	A0A1P8B7I6	A0A1P8B7I6_ARATH	Late embryogenesis abundant (LEA) protein	AP22.17 AP22_17 At4g36600
Glyma.13G275400	5	0	1.20839	0	0	0	AT3G23560 | GO:0006855 | GO:0009636 | GO:0055085 | GO:0005215 | GO:0015238 | GO:0015297 | GO:0005886 | GO:0016020	| drug transmembrane transport | response to toxin | transmembrane transport | transporter activity | drug transmembrane transporter activity | antiporter activity | plasma membrane | membrane	AT3G23560	A0A1I9LSV7	A0A1I9LSV7_ARATH	MATE efflux family protein	ALF5 At3g23560
Glyma.06G145100	4	0	1.1974	0	0	0	AT3G10960 | GO:0006863 | GO:0015853 | GO:0015854 | GO:0015931 | GO:0005215 | GO:0005345 | GO:0022857 | GO:0016020	| purine base transport | adenine transport | guanine transport | nucleobase nucleoside | transporter activity | purine base transmembrane transporter activity | transmembrane transporter activity | membrane	AT3G10960	Q9SRK7	AZG1_ARATH	Adenine/guanine permease AZG1 (AzgA-homolog protein) (Protein AZAGUANINE RESISTANT 1) (AtAzg1)	AZG1 At3g10960 F9F8.22
Glyma.05G224500	4	0	1.17912	-1.09652	-2.08756	0	AT4G26260 | GO:0006949 | GO:0019310 | GO:0019853 | GO:0055114 | GO:0005506 | GO:0050113 | GO:0005737	| syncytium formation | inositol catabolic process | L-ascorbic acid biosynthetic process | oxidation-reduction process | iron ion binding | inositol oxygenase activity | cytoplasm	AT4G26260	Q8H1S0	MIOX4_ARATH	Inositol oxygenase 4 (EC 1.13.99.1) (Myo-inositol oxygenase 4) (AtMIOX4) (MI oxygenase 4)	MIOX4 At4g26260 T25K17.70
Glyma.08G342100	2	0	1.17796	0	-2.27843	0	AT1G73260 | GO:0009651 | GO:0009751 | GO:0010167 | GO:0012501 | GO:0015706 | GO:0042542 | GO:0042742 | GO:0004866 | GO:0005576 | GO:0005739	| response to salt stress | response to salicylic acid stimulus | response to nitrate | programmed cell death | nitrate transport | response to hydrogen peroxide | defense response to bacterium | endopeptidase inhibitor activity | extracellular region | mitochondrion	AT1G73260	Q8RXD5	KTI1_ARATH	Kunitz trypsin inhibitor 1 (AtKTI1) (Trypsin protease inhibitor)	KTI1 TPI At1g73260 T18K17.7
Glyma.17G036300	5	0	1.17687	1.02039	-2.96146	-1.20929	AT1G47960 | GO:0004857 | GO:0030599 | GO:0046910 | GO:0005576 | GO:0005618	| enzyme inhibitor activity | pectinesterase activity | pectinesterase inhibitor activity | extracellular region | cell wall	AT1G47960	F4HWQ8	CVIF1_ARATH	Cell wall / vacuolar inhibitor of fructosidase 1 (AtC/VIF1)	C/VIF1 CIF1 VIF1 At1g47960 T2J15.13
Glyma.02G106000	5	0	1.17628	0	0	0	AT1G69680 | GO:0008150 | GO:0003674	| biological_process | molecular_function	AT1G69680	Q94C15	Q94C15_ARATH	At1g69680/T6C23_12 (Ran guanine nucleotide release factor, putative (Mog1/PsbP/DUF1795-like photosystem II reaction center PsbP family protein))	At1g69680 T6C23.12 T6C23_12
Glyma.16G103900	2	0	1.17194	0	-1.10714	0	AT1G32100 | GO:0009807 | GO:0010413 | GO:0045492 | GO:0000166 | GO:0010283 | GO:0005737	| lignan biosynthetic process | glucuronoxylan metabolic process | xylan biosynthetic process | nucleotide binding | pinoresinol reductase activity | cytoplasm	AT1G32100	Q9FVQ6	PILR1_ARATH	Pinoresinol reductase 1 (AtPrR1) ((+)-pinoresinol reductase) (EC 1.23.1.1) ((-)-pinoresinol reductase) (EC 1.23.1.3) (Pinoresinol-lariciresinol reductase 1) (AtPLR1)	PRR1 PLR1 At1g32100 F3C3.10
Glyma.16G152600	2	0	1.16924	0	-2.03365	0	AT1G64760 | GO:0005975 | GO:0003824 | GO:0004553 | GO:0043169 | GO:0005886 | GO:0009506 | GO:0031225 | GO:0046658	| carbohydrate metabolic process | catalytic activity | hydrolase activity | cation binding | plasma membrane | plasmodesma | anchored to membrane | anchored to plasma membrane	AT1G64760	Q6NKW9	E138_ARATH	Glucan endo-1,3-beta-glucosidase 8 (EC 3.2.1.39) ((1->3)-beta-glucan endohydrolase 8) ((1->3)-beta-glucanase 8) (Beta-1,3-endoglucanase 8) (Beta-1,3-glucanase 8)	At1g64760 F13O11.7
Glyma.06G042100	3	0	1.1635	0	-1.47338	0	AT1G46768 | GO:0006355 | GO:0009409 | GO:0009414 | GO:0045893 | GO:0003677 | GO:0003700 | GO:0005634	| regulation of transcription DNA-dependent | response to cold | response to water deprivation | positive regulation of transcription DNA-dependent | DNA binding | sequence-specific DNA binding transcription factor activity | nucleus	AT1G46768	Q8LC30	RAP21_ARATH	Ethylene-responsive transcription factor RAP2-1 (Protein RELATED TO APETALA2 1)	RAP2-1 ERF006 At1g46768 F2G19.32
Glyma.08G018800	4	0	1.16061	-1.5843	0	0	AT5G41590 | GO:0008150 | GO:0003674 | GO:0005575	| biological_process | molecular_function | cellular_component	AT5G41590	A0MFL4	LOR17_ARATH	Protein LURP-one-related 17	At5g41590 MBK23.11
Glyma.02G170600	5	0	1.16058	0	1.61864	0	AT3G09660 | GO:0000724 | GO:0006261 | GO:0006270 | GO:0007140 | GO:0007143 | GO:0009555 | GO:0000166 | GO:0003677 | GO:0005524 | GO:0008094 | GO:0017111 | GO:0005634	| double-strand break repair via homologous recombination | DNA-dependent DNA replication | DNA-dependent DNA replication initiation | male meiosis | female meiosis | pollen development | nucleotide binding | DNA binding | ATP binding | DNA-dependent ATPase activity | nucleoside-triphosphatase activity | nucleus	AT3G09660	A0A1I9LR94	A0A1I9LR94_ARATH	Minichromosome maintenance 8	MCM8 AtMCM8 minichromosome maintenance 8 At3g09660
Glyma.15G007300	4	0	1.15665	0	-2.95881	0	AT1G15330 | GO:0003006 | GO:0009553 | GO:0009555 | GO:0010183 | GO:0048443 | GO:0003674 | GO:0005737	| developmental process involved in reproduction | embryo sac development | pollen development | pollen tube guidance | stamen development | molecular_function | cytoplasm	AT1G15330	Q9XI37	PV42A_ARATH	SNF1-related protein kinase regulatory subunit gamma-like PV42a (AtPV42a) (AKIN subunit gamma-like PV42a) (CBS domain-containing protein CBSCBS4)	PV42A CBSCBS4 At1g15330 F9L1.27
Glyma.04G167800	5	0	1.15617	0	-1.0407	0	AT2G03090 | GO:0006949 | GO:0009664 | GO:0009826 | GO:0009828 | GO:0009831 | GO:0010089 | GO:0044036 | GO:0005576	| syncytium formation | plant-type cell wall organization | unidimensional cell growth | plant-type cell wall loosening | plant-type cell wall modification involved in multidimensional cell growth | xylem development | cell wall macromolecule metabolic process | extracellular region	AT2G03090	O80622	EXP15_ARATH	Expansin-A15 (AtEXPA15) (Alpha-expansin-15) (At-EXP15) (AtEx15) (Ath-ExpAlpha-1.3)	EXPA15 EXP15 At2g03090 T17M13.26
Glyma.18G061300	3	0	1.15458	0	-1.44859	0	AT5G58660 | GO:0055114 | GO:0005506 | GO:0016491 | GO:0016706 | GO:0005737	| oxidation-reduction process | iron ion binding | oxidoreductase activity | oxidoreductase activity acting on paired donors | cytoplasm	AT5G58660	A0A1P8BED6	A0A1P8BED6_ARATH	2-oxoglutarate (2OG) and Fe(II)-dependent oxygenase superfamily protein	MZN1.11 MZN1_11 At5g58660
Glyma.11G080400	4	0	1.1391	0	0	0	AT2G17760 | GO:0006508 | GO:0006865 | GO:0004190 | GO:0031225	| proteolysis | amino acid transport | aspartic-type endopeptidase activity | anchored to membrane	AT2G17760	Q8VYV9	APF1_ARATH	Aspartyl protease family protein 1 (EC 3.4.23.-)	APF1 At2g17760 T17A5.8
Glyma.15G042300	5	0	1.13719	0	0	0	AT3G09500 | GO:0001510 | GO:0006412 | GO:0042254 | GO:0003735 | GO:0005622 | GO:0005730 | GO:0005737 | GO:0005840 | GO:0009506 | GO:0022625	| RNA methylation | translation | ribosome biogenesis | structural constituent of ribosome | intracellular | nucleolus | cytoplasm | ribosome | plasmodesma | cytosolic large ribosomal subunit	AT3G09500	Q9SF53	RL351_ARATH	60S ribosomal protein L35-1	RPL35A At3g09500 F11F8_7
Glyma.18G012200	5	0	1.13413	0	0	0	AT1G67750 | GO:0008150 | GO:0030570 | GO:0005576	| biological_process | pectate lyase activity | extracellular region	AT1G67750	Q9FXD8	PLY5_ARATH	Probable pectate lyase 5 (EC 4.2.2.2)	At1g67750 F12A21.12
Glyma.11G139500	4	0	1.13227	0	0	0	AT1G07630 | GO:0000165 | GO:0006499 | GO:0006612 | GO:0007154 | GO:0009409 | GO:0009738 | GO:0009862 | GO:0009867 | GO:0010363 | GO:0030968 | GO:0031348 | GO:0043069 | GO:0048193 | GO:0048366 | GO:0048527 | GO:0050832 | GO:0003824 | GO:0004722 | GO:0005634 | GO:0005886	| MAPKKK cascade | N-terminal protein myristoylation | protein targeting to membrane | cell communication | response to cold | abscisic acid mediated signaling pathway | systemic acquired resistance salicylic acid mediated signaling pathway | jasmonic acid mediated signaling pathway | regulation of plant-type hypersensitive response | endoplasmic reticulum unfolded protein response | negative reg…	AT1G07630	Q9LQN6	P2C04_ARATH	Probable protein phosphatase 2C 4 (AtPP2C04) (EC 3.1.3.16) (Protein POLTERGEIST-LIKE 5) (Protein phosphatase 2C PLL5) (PP2C PLL5)	PLL5 At1g07630 F24B9.25 F24B9.31
Glyma.03G133800	4	0	1.13098	0	0	0	AT2G41540 | GO:0005975 | GO:0006072 | GO:0009413 | GO:0046168 | GO:0055114 | GO:0000166 | GO:0004367 | GO:0016491 | GO:0016614 | GO:0016616 | GO:0050662 | GO:0051287 | GO:0005737 | GO:0005829 | GO:0009331	| carbohydrate metabolic process | glycerol-3-phosphate metabolic process | response to flooding | glycerol-3-phosphate catabolic process | oxidation-reduction process | nucleotide binding | glycerol-3-phosphate dehydrogenase [NAD+] activity | oxidoreductase activity | oxidoreductase activity acting on CH-OH group of donors | oxidoreductase activity acting on the CH-OH group of donors | coenzyme …	AT2G41540	O22216	GPDHC_ARATH	Glycerol-3-phosphate dehydrogenase [NAD(+)] GPDHC1, cytosolic (EC 1.1.1.8)	GPDHC1 At2g41540
Glyma.11G179700	5	0	1.12876	0	3.69499	0	AT1G13130 | GO:0005975 | GO:0003824 | GO:0004553 | GO:0043169 | GO:0009507	| carbohydrate metabolic process | catalytic activity | hydrolase activity hydrolyzing O-glycosyl compounds | cation binding | chloroplast	AT1G13130	Q66GP7	Q66GP7_ARATH	At1g13130 (Cellulase (Glycosyl hydrolase family 5) protein)	At1g13130 F3F19.15 F3F19_15
Glyma.11G202800	3	0	1.12115	0	-2.32261	0	AT5G37010 | GO:0000226 | GO:0000911 | GO:0006260 | GO:0006275 | GO:0006306 | GO:0006342 | GO:0006346 | GO:0006499 | GO:0008283 | GO:0009909 | GO:0009957 | GO:0010389 | GO:0016458 | GO:0016572 | GO:0031048 | GO:0034968 | GO:0051567 | GO:0003674 | GO:0005634	| microtubule cytoskeleton organization | cytokinesis by cell plate formation | DNA replication | regulation of DNA replication | DNA methylation | chromatin silencing | methylation-dependent chromatin silencing | N-terminal protein myristoylation | cell proliferation | regulation of flower development | epidermal cell fate specification | regulation of G2/M transition of mitotic cell cycle | gen…	AT5G37010	Q9FGV2	Q9FGV2_ARATH	At5g37010 (Gb|AAF23841.1) (Putative serine-rich protein) (Rho GTPase-activating protein)	At5g37010 At5g37010/k15o15_20 K15O15.3 K15O15_3
Glyma.01G106800	3	0	1.1179	1.30154	-2.55967	0	AT1G53540 | GO:0006457 | GO:0009408 | GO:0009644 | GO:0034976 | GO:0042542 | GO:0005737	| protein folding | response to heat | response to high light intensity | response to endoplasmic reticulum stress | response to hydrogen peroxide | cytoplasm	AT1G53540	P13853	HS17C_ARATH	17.6 kDa class I heat shock protein 3 (17.6 kDa heat shock protein 3) (AtHsp17.6C)	HSP17.6C At1g53540 F22G10.20
Glyma.19G231200	4	0	1.11428	0	0	0	AT5G27920 | GO:0008150 | GO:0009407 | GO:0004842 | GO:0005634	| biological_process | toxin catabolic process | ubiquitin-protein ligase activity | nucleus	AT5G27920	Q8GZ31	Q8GZ31_ARATH	At5g27920 (F-box family protein)	At5g27920 At5g27920/F14I23_80 F15F15.2
Glyma.15G032400	3	0	1.10778	0	-1.22008	0	AT4G12070 | GO:0008150 | GO:0005634 | GO:0005886	| biological_process | nucleus | plasma membrane	AT4G12070	Q9SZ72	Q9SZ72_ARATH	Uncharacterized protein AT4g12070 (Uncharacterized protein F16J13.140)	F16J13.140 At4g12070
Glyma.03G066800	5	0	1.10556	0	0	0	AT5G01670 | GO:0010048 | GO:0048573 | GO:0055114 | GO:0016491 | GO:0005737	| vernalization response | photoperiodism flowering | oxidation-reduction process | oxidoreductase activity | cytoplasm	AT2G37770	Q0PGJ6	AKRC9_ARATH	NADPH-dependent aldo-keto reductase, chloroplastic (AtChlAKR) (EC 1.1.1.-) (Aldo-keto reductase family 4 member C9)	AKR4C9 At2g37770 F13M22 T8P21.32
Glyma.13G173500	2	0	1.09679	0	0	0	AT5G06900 | GO:0055114 | GO:0005506 | GO:0009055 | GO:0016705 | GO:0019825 | GO:0020037	| oxidation-reduction process | iron ion binding | electron carrier activity | oxidoreductase activity | oxygen binding | heme binding	AT5G06900	Q9FL56	Q9FL56_ARATH	Cytochrome P450 (Cytochrome P450, family 93, subfamily D, polypeptide 1)	CYP93D1 ''cytochrome P450 cytochrome P450 family 93 MOJ9.6 MOJ9_6 polypeptide 1 polypeptide 1'' subfamily D At5g06900
Glyma.03G260300	5	0	1.08824	0	0	0	AT1G01120 | GO:0000038 | GO:0006633 | GO:0008152 | GO:0008610 | GO:0009409 | GO:0009416 | GO:0009611 | GO:0009805 | GO:0010025 | GO:0030497 | GO:0042335 | GO:0003824 | GO:0009922 | GO:0016746 | GO:0016747 | GO:0005783 | GO:0016020 | GO:0022626	| very long-chain fatty acid metabolic process | fatty acid biosynthetic process | metabolic process | lipid biosynthetic process | response to cold | response to light stimulus | response to wounding | coumarin biosynthetic process | wax biosynthetic process | fatty acid elongation | cuticle development | catalytic activity | fatty acid elongase activity | transferase activity transferring acyl …	AT1G01120	Q0WVC3	Q0WVC3_ARATH	3-ketoacyl-CoA synthase (EC 2.3.1.-)	At1g01120
Glyma.02G009800	4	0	1.08392	-1.7619	0	0	AT2G47190 | GO:0007165 | GO:0009409 | GO:0009414 | GO:0009611 | GO:0009651 | GO:0009723 | GO:0009733 | GO:0009737 | GO:0009738 | GO:0009751 | GO:0009753 | GO:0010260 | GO:0016036 | GO:0042538 | GO:0045893 | GO:0046686 | GO:0001046 | GO:0003677 | GO:0003700 | GO:0005516 | GO:0005634	| signal transduction | response to cold | response to water deprivation | response to wounding | response to salt stress | response to ethylene stimulus | response to auxin stimulus | response to abscisic acid stimulus | abscisic acid mediated signaling pathway | response to salicylic acid stimulus | response to jasmonic acid stimulus | organ senescence | cellular response to phosphate starvatio…	AT2G47190	Q39028	Q39028_ARATH	ATMYB2 (At2g47190) (MYB transcription factor) (MYB transcription factor (Atmyb2)) (MYB transcription factor Atmyb2) (Myb domain protein 2)	Atmyb2 ATMYB2 MYB DOMAIN PROTEIN 2 myb domain protein 2 MYB2 At2g47190 T8I13.3
Glyma.08G082400	2	0	1.08352	-1.19043	-2.41139	0	AT4G18170 | GO:0006355 | GO:0006865 | GO:0009407 | GO:0010583 | GO:0003700 | GO:0043565 | GO:0005634	| regulation of transcription | amino acid transport | toxin catabolic process | response to cyclopentenone | sequence-specific DNA binding transcription factor activity | sequence-specific DNA binding | nucleus	AT4G18170	Q8VWJ2	WRK28_ARATH	WRKY transcription factor 28 (WRKY DNA-binding protein 28)	WRKY28 At4g18170 F15J5.1 T9A21.10
Glyma.03G008100	5	0	1.08024	0	0	0	AT2G45970 | GO:0006631 | GO:0055114 | GO:0005506 | GO:0009055 | GO:0016705 | GO:0018685 | GO:0019825 | GO:0020037 | GO:0005576	| fatty acid metabolic process | oxidation-reduction process | iron ion binding | electron carrier activity | oxidoreductase activity acting on paired donors | alkane 1-monooxygenase activity | oxygen binding | heme binding | extracellular region	AT2G45970	O80823	C86A8_ARATH	Cytochrome P450 86A8 (EC 1.14.14.1) (Protein LACERATA)	CYP86A8 LCR At2g45970 F4I18.5
Glyma.07G238700	4	0	1.07885	0	0	0	AT5G49480 | GO:0042538 | GO:0005509 | GO:0005737 | GO:0005829	| hyperosmotic salinity response | calcium ion binding | cytoplasm | cytosol	AT5G49480	Q9FDX6	CP1_ARATH	Calcium-binding protein CP1 (NaCl-inducible Ca2+-binding protein) (AtCP1)	CP1 ACP1 At5g49480 K6M13.2
Glyma.07G180100	5	0	1.07664	0	0	0	AT2G33150 | GO:0006635 | GO:0008152 | GO:0009407 | GO:0009611 | GO:0009695 | GO:0009789 | GO:0010111 | GO:0019395 | GO:0043161 | GO:0051788 | GO:0080129 | GO:0003824 | GO:0003988 | GO:0016747 | GO:0005730 | GO:0005739 | GO:0005774 | GO:0005777 | GO:0009507 | GO:0016020	| fatty acid beta-oxidation | metabolic process | toxin catabolic process | response to wounding | jasmonic acid biosynthetic process | positive regulation of abscisic acid mediated signaling pathway | glyoxysome organization | fatty acid oxidation | proteasomal ubiquitin-dependent protein catabolic process | response to misfolded protein | proteasome core complex assembly | catalytic activity | …	AT2G33150	Q56WD9	THIK2_ARATH	3-ketoacyl-CoA thiolase 2, peroxisomal (EC 2.3.1.16) (Acetyl-CoA acyltransferase 2) (Beta-ketothiolase 2) (Peroxisomal 3-oxoacyl-CoA thiolase 2) (Peroxisome defective protein 1)	PED1 KAT2 At2g33150 F25I18.11
Glyma.20G181400	3	0	1.07581	0	-1.65841	0	AT1G53390 | GO:0000166 | GO:0005524 | GO:0016887 | GO:0017111 | GO:0042626 | GO:0005886	| nucleotide binding | ATP binding | ATPase activity | nucleoside-triphosphatase activity | ATPase activity coupled to transmembrane movement of substances | plasma membrane	AT1G53390	Q9MAG3	AB24G_ARATH	ABC transporter G family member 24 (ABC transporter ABCG.24) (AtABCG24) (Probable white-brown complex homolog protein 25) (AtWBC25)	ABCG24 WBC25 At1g53390 F12M16.28
Glyma.05G127600	2	0	1.07322	0	-1.74141	0	AT4G18170 | GO:0006355 | GO:0006865 | GO:0009407 | GO:0010583 | GO:0003700 | GO:0043565 | GO:0005634	| regulation of transcription | amino acid transport | toxin catabolic process | response to cyclopentenone | sequence-specific DNA binding transcription factor activity | sequence-specific DNA binding | nucleus	AT4G18170	Q8VWJ2	WRK28_ARATH	WRKY transcription factor 28 (WRKY DNA-binding protein 28)	WRKY28 At4g18170 F15J5.1 T9A21.10
Glyma.06G270400	2	0	1.0682	0	-2.39267	0	NA	NA	NA	NA	NA	NA	NA
Glyma.02G224900	5	0	1.06769	0	0	0	AT2G38090 | GO:0006355 | GO:0003677 | GO:0003700 | GO:0005634	| regulation of transcription DNA-dependent | DNA binding | sequence-specific DNA binding transcription factor activity | nucleus	AT2G38090	Q8GXN7	Q8GXN7_ARATH	Duplicated homeodomain-like superfamily protein (MYB transcription factor) (Putative MYB family transcription factor)	At2g38090 F16M14.2 F16M14_2
Glyma.07G076200	5	0	1.061	0	-6.94658	-1.98012	AT2G45760 | GO:0008150 | GO:0009627 | GO:0009693 | GO:0009697 | GO:0003674 | GO:0005575	| biological_process | systemic acquired resistance | ethylene biosynthetic process | salicylic acid biosynthetic process | molecular_function | cellular_component	AT2G45760	Q58FX0	BAP2_ARATH	BON1-associated protein 2 (Protein BON1-ASSOCIATED PROTEIN 1-LIKE)	BAP2 BAL At2g45760 F4I18.26
Glyma.17G049900	4	0	1.05584	-1.27803	-3.46086	0	AT2G06050 | GO:0006569 | GO:0007165 | GO:0009414 | GO:0009611 | GO:0009620 | GO:0009684 | GO:0009694 | GO:0009695 | GO:0009723 | GO:0009733 | GO:0009738 | GO:0009753 | GO:0009867 | GO:0010193 | GO:0042538 | GO:0055114 | GO:0003824 | GO:0010181 | GO:0016491 | GO:0016629 | GO:0005777	| tryptophan catabolic process | signal transduction | response to water deprivation | response to wounding | response to fungus | indoleacetic acid biosynthetic process | jasmonic acid metabolic process | jasmonic acid biosynthetic process | response to ethylene stimulus | response to auxin stimulus | abscisic acid mediated signaling pathway | response to jasmonic acid stimulus | jasmonic acid m…	AT2G06050	Q9FUP0	OPR3_ARATH	12-oxophytodienoate reductase 3 (EC 1.3.1.42) (12-oxophytodienoate-10,11-reductase 3) (AtOPR3) (OPDA-reductase 3) (Protein DELAYED DEHISCENCE 1) [Cleaved into: 12-oxophytodienoate reductase 3, N-terminally processed]	OPR3 DDE1 At2g06050 F5K7.19
Glyma.06G092000	5	0	1.05463	0	1.36556	0	AT5G65640 | GO:0003677 | GO:0003700 | GO:0005634	| DNA binding | sequence-specific DNA binding transcription factor activity | nucleus	AT5G65640	Q9LSL1	BH093_ARATH	Transcription factor bHLH93 (Basic helix-loop-helix protein 93) (AtbHLH93) (bHLH 93) (Transcription factor EN 47) (bHLH transcription factor bHLH093)	BHLH93 EN47 At5g65640 K21L13.16
Glyma.04G058300	5	0	1.05175	0	0	0	AT2G24640 | GO:0006511 | GO:0004197 | GO:0004221 | GO:0008270 | GO:0005634	| ubiquitin-dependent protein catabolic process | cysteine-type endopeptidase activity | ubiquitin thiolesterase activity | zinc ion binding | nucleus	AT2G24640	Q56XJ2	Q56XJ2_ARATH	AT2G24640 protein (Putative ubiquitin carboxyl terminal hydrolase)	At2g24640
Glyma.18G104400	5	0	1.04834	0	0	0	AT3G58750 | GO:0006099 | GO:0006635 | GO:0009407 | GO:0019243 | GO:0043161 | GO:0044262 | GO:0051788 | GO:0080129 | GO:0004108 | GO:0046912 | GO:0005737 | GO:0005777 | GO:0009506	| tricarboxylic acid cycle | fatty acid beta-oxidation | toxin catabolic process | methylglyoxal catabolic process to D-lactate | proteasomal ubiquitin-dependent protein catabolic process | cellular carbohydrate metabolic process | response to misfolded protein | proteasome core complex assembly | citrate (Si)-synthase activity | transferase activity transferring acyl groups | cytoplasm | peroxis…	AT3G58750	Q9LXS6	CISY2_ARATH	Citrate synthase 2, peroxisomal (EC 2.3.3.16)	CSY2 At3g58750 T20N10.100
Glyma.20G238100	4	0	1.04602	0	0	0	AT5G27930 | GO:0003824 | GO:0004722 | GO:0005737	| catalytic activity | protein serine/threonine phosphatase activity | cytoplasm	AT5G27930	Q0WRB2	P2C73_ARATH	Probable protein phosphatase 2C 73 (AtPP2C73) (EC 3.1.3.16) (AtPPC6;7)	PPC6-7 At5g27930 F14I23.90 F15F15.3
Glyma.16G040300	2	0	1.03951	0	-1.24054	0	AT5G18130 | GO:0008150 | GO:0009617 | GO:0045087 | GO:0003674 | GO:0005634	| biological_process | response to bacterium | innate immune response | molecular_function | nucleus	AT5G18130	Q9FK57	Q9FK57_ARATH	Gb|AAF00631.1 (Transmembrane protein)	MRG7.9 MRG7_9 At5g18130
Glyma.18G140300	3	0	1.03741	0	-1.63112	0	AT1G23440 | GO:0006508 | GO:0006635 | GO:0046482 | GO:0008233 | GO:0005737	| proteolysis | fatty acid beta-oxidation | para-aminobenzoic acid metabolic process | peptidase activity | cytoplasm	AT1G23440	Q9C5G6	Q9C5G6_ARATH	Peptidase C15, pyroglutamyl peptidase I-like protein	At1g23430 At1g23440 F28C11.26 F28C11_26
Glyma.06G031400	5	0	1.03499	0	2.45262	0	AT1G75250 | GO:0006355 | GO:0003677 | GO:0003700 | GO:0005634 | GO:0009507	| regulation of transcription DNA-dependent | DNA binding | sequence-specific DNA binding transcription factor activity | nucleus | chloroplast	AT1G75250	Q1A173	RADL6_ARATH	Protein RADIALIS-like 6 (AtRL6) (Protein RAD-like 6) (Protein RADIALIS-LIKE SANT/MYB 3) (Protein RSM3)	RL6 RSM3 At1g75250 F22H5.3
Glyma.15G173000	3	0	1.0207	0	-1.59397	0	AT5G35460 | GO:0008150 | GO:0003674 | GO:0005634	| biological_process | molecular_function | nucleus	AT5G35460	Q9FJB4	Q9FJB4_ARATH	AT5g35460/MOK9_4 (Membrane protein)	MOK9.4 MOK9_4 At5g35460
Glyma.14G206000	5	0	1.01292	0	0	0	AT5G58300 | GO:0006468 | GO:0007169 | GO:0010075 | GO:0004672 | GO:0004674 | GO:0004713 | GO:0005524 | GO:0016301 | GO:0016772 | GO:0005886	| protein phosphorylation | transmembrane receptor protein tyrosine kinase signaling pathway | regulation of meristem growth | protein kinase activity | protein serine/threonine kinase activity | protein tyrosine kinase activity | ATP binding | kinase activity | transferase activity transferring phosphorus-containing groups | plasma membrane	AT5G58300	C0LGW1	C0LGW1_ARATH	Leucine-rich repeat receptor-like protein kinase (Fragment)	LRR-RLK At5g58300
Glyma.18G189300	5	0	1.01125	0	0	0	AT3G53940 | GO:0006810 | GO:0006839 | GO:0009220 | GO:0055085 | GO:0005215 | GO:0005739 | GO:0005743	| transport | mitochondrial transport | pyrimidine ribonucleotide biosynthetic process | transmembrane transport | transporter activity | mitochondrion | mitochondrial inner membrane	AT3G53940	A0A1I9LM96	A0A1I9LM96_ARATH	Mitochondrial substrate carrier family protein	At3g53940
Glyma.08G037900	3	0	1.0028	0	-2.98185	0	AT1G52240 | GO:0000226 | GO:0007017 | GO:0009860 | GO:0048364 | GO:0080147 | GO:0005089 | GO:0005634 | GO:0005737 | GO:0005875	| microtubule cytoskeleton organization | microtubule-based process | pollen tube growth | root development | root hair cell development | Rho guanyl-nucleotide exchange factor activity | nucleus | cytoplasm | microtubule associated complex	AT1G52245	Q9M810	Q9M810_ARATH	Dynein light chain	F9I5.13 F19K6.18 At1g52240 At1g52245
Glyma.16G084000	5	0	1.00117	0	1.01677	0	AT3G27650 | GO:0008150 | GO:0005634	| biological_process | nucleus	AT3G27650	Q8L8Q3	LBD25_ARATH	LOB domain-containing protein 25 (ASYMMETRIC LEAVES 2-like protein 3) (AS2-like protein 3)	LBD25 ASL3 At3g27650 MGF10.6
Glyma.01G002000	5	0	0	0	1.69982	0	AT5G20700 | GO:0006612 | GO:0006816 | GO:0006833 | GO:0007030 | GO:0008150 | GO:0009651 | GO:0009750 | GO:0009963 | GO:0010363	| protein targeting to membrane | calcium ion transport | water transport | Golgi organization | biological_process | response to salt stress | response to fructose stimulus | positive regulation of flavonoid biosynthetic process | regulation of plant-type hypersensitive response	AT5G20700	Q8GYX2	FLZ14_ARATH	FCS-Like Zinc finger 14	FLZ14 DUF581-15 At5g20700 T1M15.100
Glyma.01G005000	3	0	0	0	-1.70729	0	AT2G19810 | GO:0006355 | GO:0006661 | GO:0006979 | GO:0015996 | GO:0003676 | GO:0003700 | GO:0008270 | GO:0005634 | GO:0005886	| regulation of transcription DNA-dependent | phosphatidylinositol biosynthetic process | response to oxidative stress | chlorophyll catabolic process | nucleic acid binding | sequence-specific DNA binding transcription factor activity | zinc ion binding | nucleus | plasma membrane	AT2G19810	O82199	C3H20_ARATH	Zinc finger CCCH domain-containing protein 20 (AtC3H20)	At2g19810 F6F22.16
Glyma.01G006000	2	0	0	-3.34856	-3.3616	0	AT5G56550 | GO:0006979 | GO:0046686 | GO:0003674 | GO:0005634 | GO:0016607	| response to oxidative stress | response to cadmium ion | molecular_function | nucleus | nuclear speck	AT5G56550	Q9LVB9	Q9LVB9_ARATH	Emb|CAB83157.1 (Oxidative stress 3)	OXS3 ATOXS3 MKN22.7 MKN22_7 OXIDATIVE STRESS 3 At5g56550
Glyma.01G006200	2	0	0	0	-1.83289	0	NA	NA	NA	NA	NA	NA	NA
Glyma.01G012100	3	0	0	0	-3.99597	1.27995	AT4G16070 | GO:0006629 | GO:0016042 | GO:0004091 | GO:0004806 | GO:0005886	| lipid metabolic process | lipid catabolic process | carboxylesterase activity | triglyceride lipase activity | plasma membrane	AT4G16070	A0A1P8B3W4	A0A1P8B3W4_ARATH	Lipase class 3 family protein	At4g16070 Dl4075c FCAALL.271
Glyma.01G013900	3	0	0	0	-2.82831	0	AT1G32170 | GO:0005975 | GO:0006073 | GO:0004553 | GO:0016762 | GO:0016798 | GO:0005618 | GO:0048046	| carbohydrate metabolic process | cellular glucan metabolic process | hydrolase activity hydrolyzing O-glycosyl compounds | xyloglucan:xyloglucosyl transferase activity | hydrolase activity acting on glycosyl bonds | cell wall | apoplast	AT1G32170	Q38908	XTH30_ARATH	Probable xyloglucan endotransglucosylase/hydrolase protein 30 (At-XTH30) (XTH-30) (EC 2.4.1.207)	XTH30 XTR4 At1g32170 F3C3.5
Glyma.01G022900	3	0	0	0	-1.63823	0	AT2G22560 | GO:0008150 | GO:0003674 | GO:0005886	| biological_process | molecular_function | plasma membrane	AT2G22560	F4IJK1	NET2D_ARATH	Protein NETWORKED 2D	NET2D At2g22560 F14M13.4
Glyma.01G024300	3	0	0	0	-1.4134	-1.0851	NA	NA	NA	NA	NA	NA	NA
Glyma.01G031500	2	0	0	0	-1.74504	-1.23256	AT1G23800 | GO:0008152 | GO:0010228 | GO:0016926 | GO:0050665 | GO:0055114 | GO:0004028 | GO:0004029 | GO:0016491 | GO:0009507	| metabolic process | vegetative to reproductive phase transition of meristem | protein desumoylation | hydrogen peroxide biosynthetic process | oxidation-reduction process | 3-chloroallyl aldehyde dehydrogenase activity | aldehyde dehydrogenase (NAD) activity | oxidoreductase activity | chloroplast	AT1G23800	A0A1P8AQG6	A0A1P8AQG6_ARATH	Aldehyde dehydrogenase 2B7	ALDH2B7 aldehyde dehydrogenase 2B aldehyde dehydrogenase 2B7 ALDH2B At1g23800 F5O8.35 F5O8_35
Glyma.01G031900	2	0	0	0	-1.3671	0	AT1G23870 | GO:0005992 | GO:0008152 | GO:0009744 | GO:0009750 | GO:0003824 | GO:0004805 | GO:0016757 | GO:0005634	| trehalose biosynthetic process | metabolic process | response to sucrose stimulus | response to fructose stimulus | catalytic activity | trehalose-phosphatase activity | transferase activity | nucleus	AT1G23870	W8QP88	W8QP88_ARATH	Glycosyltransferase (Fragment)	AT1G23870
Glyma.01G035600	3	0	0	0	-1.36435	0	AT1G70210 | GO:0000278 | GO:0010440 | GO:0042023 | GO:0045736 | GO:0051726 | GO:0005515 | GO:0016538 | GO:0005634	| mitotic cell cycle | stomatal lineage progression | DNA endoreduplication | negative regulation of cyclin-dependent protein kinase activity | regulation of cell cycle | protein binding | cyclin-dependent protein kinase regulator activity | nucleus	AT1G70210	P42751	CCD11_ARATH	Cyclin-D1-1 (Cyclin-delta-1) (Cyclin-d1) (G1/S-specific cyclin-D1-1) (CycD1;1)	CYCD1-1 CYCD1 At1g70210 F20P5.7
Glyma.01G039200	5	0	0	1.08881	0	0	AT1G59640 | GO:0006355 | GO:0009062 | GO:0009694 | GO:0009753 | GO:0009827 | GO:0009860 | GO:0010162 | GO:0048441 | GO:0048443 | GO:0048446 | GO:0048481 | GO:0003677 | GO:0003700 | GO:0005634	| regulation of transcription DNA-dependent | fatty acid catabolic process | jasmonic acid metabolic process | response to jasmonic acid stimulus | plant-type cell wall modification | pollen tube growth | seed dormancy | petal development | stamen development | petal morphogenesis | ovule development | DNA binding | sequence-specific DNA binding transcription factor activity | nucleus	AT1G59640	Q0JXE7	BPE_ARATH	Transcription factor BPE (Basic helix-loop-helix protein 31) (AtbHLH31) (bHLH 31) (Protein BIG PETAL) (Transcription factor EN 88) (bHLH transcription factor bHLH031)	BPE BHLH31 EN88 ZCW32 At1g59640 T30E16.21
Glyma.01G040000	2	0	0	0	-1.20286	0	AT1G10360 | GO:0006098 | GO:0009407 | GO:0010304 | GO:0010583 | GO:0004364 | GO:0005737	| pentose-phosphate shunt | toxin catabolic process | PSII associated light-harvesting complex II catabolic process | response to cyclopentenone | glutathione transferase activity | cytoplasm	AT1G10360	Q9FUS9	GSTUI_ARATH	Glutathione S-transferase U18 (AtGSTU18) (EC 2.5.1.18) (GST class-tau member 18) (Glutathione S-transferase 29)	GSTU18 GST29 At1g10360 F14N23.24
Glyma.01G040400	3	0	0	0	-1.24632	0	AT1G27100 | GO:0006612 | GO:0008150 | GO:0009963 | GO:0010363 | GO:0003674 | GO:0005634 | GO:0005773	| protein targeting to membrane | biological_process | positive regulation of flavonoid biosynthetic process | regulation of plant-type hypersensitive response | molecular_function | nucleus | vacuole	AT1G27100	Q0WQH3	Q0WQH3_ARATH	Actin cross-linking protein (At1g27100)	At1g27100 T7N9.16 T7N9_16
Glyma.01G050100	5	0	0	0	1.27518	0	AT1G69530 | GO:0006949 | GO:0009664 | GO:0009739 | GO:0009826 | GO:0009828 | GO:0010114 | GO:0010119 | GO:0005576 | GO:0009505	| syncytium formation | plant-type cell wall organization | response to gibberellin stimulus | unidimensional cell growth | plant-type cell wall loosening | response to red light | regulation of stomatal movement | extracellular region | plant-type cell wall	AT1G69530	B3H5D9	B3H5D9_ARATH	Expansin	EXPA1 AT-EXP1 ATEXP1 ATEXPA1 ATHEXP ALPHA 1.2 EXP1 EXPANSIN 1 expansin A1 At1g69530 F10D13.18 F10D13_18
Glyma.01G060300	2	0	0	0	-2.11584	0	AT1G13740 | GO:0009414 | GO:0009737 | GO:0009738 | GO:0045893 | GO:0005515 | GO:0005634	| response to water deprivation | response to abscisic acid stimulus | abscisic acid mediated signaling pathway | positive regulation of transcription | protein binding | nucleus	AT1G13740	Q9LMX5	AFP2_ARATH	Ninja-family protein AFP2 (ABI five-binding protein 2) (ABI5-binding protein 2)	AFP2 At1g13740 F21F23.17
Glyma.01G060800	3	0	0	0	-1.28686	0	NA	NA	NA	NA	NA	NA	NA
Glyma.01G062100	5	0	0	0	1.07721	0	AT1G69200 | GO:0006364 | GO:0006399 | GO:0009220 | GO:0009658 | GO:0009662 | GO:0042793 | GO:0045036 | GO:0045893 | GO:0016301 | GO:0005737 | GO:0009295 | GO:0042644	| rRNA processing | tRNA metabolic process | pyrimidine ribonucleotide biosynthetic process | chloroplast organization | etioplast organization | transcription from plastid promoter | protein targeting to chloroplast | positive regulation of transcription DNA-dependent | kinase activity | cytoplasm | nucleoid | chloroplast nucleoid	AT1G69200	F4I0K2	SCKL2_ARATH	Fructokinase-like 2, chloroplastic (pfkB-type carbohydrate kinase family protein 1)	FLN2 PFKB1 At1g69200 F23O10.21 F4N2.16
Glyma.01G070400	3	0	0	0	-1.01748	0	AT2G20830 | GO:0008152 | GO:0005542 | GO:0016740 | GO:0009507	| metabolic process | folic acid binding | transferase activity | chloroplast	AT2G20830	Q9SKT4	Q9SKT4_ARATH	Expressed protein (Folic acid binding / transferase)	At2g20830 F5H14.20 F5H14_20
Glyma.01G077100	3	0	0	0	-1.30612	0	AT5G54980 | GO:0045333 | GO:0008137 | GO:0005634 | GO:0005747	| cellular respiration | NADH dehydrogenase (ubiquinone) activity | nucleus | mitochondrial respiratory chain complex I	AT5G54980	Q9FFT2	CSPLX_ARATH	CASP-like protein 2D1 (AtCASPL2D1)	At5g54980 MBG8.25
Glyma.01G086000	5	0	0	0	1.26863	0	AT5G15550 | GO:0000478 | GO:0001510 | GO:0006606 | GO:0006626 | GO:0008150 | GO:0051604 | GO:0000166 | GO:0005634 | GO:0005730 | GO:0005834 | GO:0009506 | GO:0080008	| endonucleolytic cleavage involved in rRNA processing | RNA methylation | protein import into nucleus | protein targeting to mitochondrion | biological_process | protein maturation | nucleotide binding | nucleus | nucleolus | heterotrimeric G-protein complex | plasmodesma | CUL4 RING ubiquitin ligase complex	AT5G15550	F4KB59	F4KB59_ARATH	Ribosome biogenesis protein WDR12 homolog	At5g15550 T20K14.160 T20K14_160
Glyma.01G087500	4	0	0	0	-1.04803	0	AT1G25560 | GO:0006355 | GO:0009873 | GO:0030003 | GO:0048573 | GO:0070838 | GO:0003677 | GO:0003700 | GO:0005634	| regulation of transcription DNA-dependent | ethylene mediated signaling pathway | cellular cation homeostasis | photoperiodism flowering | divalent metal ion transport | DNA binding | sequence-specific DNA binding transcription factor activity | nucleus	AT1G25560	Q9C6M5	RAVL1_ARATH	AP2/ERF and B3 domain-containing transcription repressor TEM1 (Protein TEMPRANILLO 1) (RAV1-like ethylene-responsive transcription factor TEM1)	TEM1 At1g25560 F2J7.3
Glyma.01G105000	4	0	0	0	-1.17767	0	AT2G37900 | GO:0006857 | GO:0005215 | GO:0005886 | GO:0016020	| oligopeptide transport | transporter activity | plasma membrane | membrane	AT3G53960	Q9M331	PTR45_ARATH	Protein NRT1/ PTR FAMILY 5.7 (AtNPF5.7)	NPF5.7 At3g53960 F5K20.260
Glyma.01G105600	3	0	0	0	-3.52978	0	AT5G02020 | GO:0006914 | GO:0009651 | GO:0003674 | GO:0005634	| autophagy | response to salt stress | molecular_function | nucleus	AT5G02020	B9DFG6	B9DFG6_ARATH	AT5G02020 protein (E3 ubiquitin-protein ligase RLIM-like protein)	SIS Salt Induced Serine rich At5g02020 T7H20.70 T7H20_70
Glyma.01G128100	4	0	0	-2.49016	0	-1.53595	AT2G38470 | GO:0000165 | GO:0002679 | GO:0006355 | GO:0006612 | GO:0006944 | GO:0006970 | GO:0009408 | GO:0009409 | GO:0009414 | GO:0009595 | GO:0009651 | GO:0009697 | GO:0009862 | GO:0009863 | GO:0009867 | GO:0010120 | GO:0010200 | GO:0010310 | GO:0010363 | GO:0010508 | GO:0031348 | GO:0034605 | GO:0035556 | GO:0042742 | GO:0043069 | GO:0043900 | GO:0050832 | GO:0070370 | GO:0003700 | GO:0005515…	| MAPKKK cascade | respiratory burst involved in defense response | regulation of transcription DNA-dependent | protein targeting to membrane | cellular membrane fusion | response to osmotic stress | response to heat | response to cold | response to water deprivation | detection of biotic stimulus | response to salt stress | salicylic acid biosynthetic process | systemic acquired resistance salic…	AT2G38470	Q8S8P5	WRK33_ARATH	Probable WRKY transcription factor 33 (WRKY DNA-binding protein 33)	WRKY33 At2g38470 T19C21.4
Glyma.01G128200	5	0	0	-1.82885	0	0	AT5G01720 | GO:0006511 | GO:0009407 | GO:0004842 | GO:0005634	| ubiquitin-dependent protein catabolic process | toxin catabolic process | ubiquitin-protein ligase activity | nucleus	AT5G01720	Q8RWU5	FBL3_ARATH	F-box/LRR-repeat protein 3	FBL3 At5g01720 F7A7.240
Glyma.01G129400	2	0	0	0	-1.88683	0	AT2G38400 | GO:0003824 | GO:0008453 | GO:0008483 | GO:0030170 | GO:0005739	| catalytic activity | alanine-glyoxylate transaminase activity | transaminase activity | pyridoxal phosphate binding | mitochondrion	AT2G38400	Q94AL9	AGT22_ARATH	Alanine--glyoxylate aminotransferase 2 homolog 2, mitochondrial (EC 2.6.1.44) (Beta-alanine-pyruvate aminotransferase 2)	AGT3 At2g38400 T19C21.11
Glyma.01G131500	2	0	0	0	-1.43998	0	AT5G58380 | GO:0006468 | GO:0007165 | GO:0004672 | GO:0004674 | GO:0005524 | GO:0016301 | GO:0016772 | GO:0005886	| protein phosphorylation | signal transduction | protein kinase activity | protein serine/threonine kinase activity | ATP binding | kinase activity | transferase activity | plasma membrane	AT5G58380	Q9C562	CIPKA_ARATH	CBL-interacting serine/threonine-protein kinase 10 (EC 2.7.11.1) (SNF1-related kinase 3.8) (SOS2-like protein kinase PKS2) (SOS3-interacting protein 1)	CIPK10 PKS2 SIP1 SnRK3.8 At5g58380 MCK7.25
Glyma.01G142900	4	0	0	-1.11769	0	0	AT3G60810 | GO:0008150 | GO:0003674 | GO:0005575	| biological_process | molecular_function | cellular_component	AT3G60810	Q9LZY2	Q9LZY2_ARATH	At3g60810 (DUF1499 family protein)	T4C21_220 At3g60810
Glyma.01G153300	4	0	0	-1.1908	-1.31231	0	AT4G19230 | GO:0009639 | GO:0009687 | GO:0048838 | GO:0050832 | GO:0055114 | GO:0005506 | GO:0009055 | GO:0010295 | GO:0016705 | GO:0019825 | GO:0020037 | GO:0005576	| response to red or far red light | abscisic acid metabolic process | release of seed from dormancy | defense response to fungus | oxidation-reduction process | iron ion binding | electron carrier activity | (+)-abscisic acid 8'-hydroxylase activity | oxidoreductase activity acting on paired donors | oxygen binding | heme binding | extracellular region	AT4G19230	Q949P1	ABAH1_ARATH	Abscisic acid 8'-hydroxylase 1 (ABA 8'-hydroxylase 1) (EC 1.14.14.137) (Cytochrome P450 707A1)	CYP707A1 At4g19230 T18B16.200
Glyma.01G166000	2	0	0	0	-2.0677	0	AT4G36040 | GO:0006457 | GO:0031072 | GO:0005634 | GO:0009507 | GO:0009536	| protein folding | heat shock protein binding | nucleus | chloroplast | plastid	AT4G36040	Q1H544	Q1H544_ARATH	At4g36040 (DnaJ like protein)	At4g36040
Glyma.01G169200	5	0	0	1.16375	0	0	AT4G36220 | GO:0009699 | GO:0009809 | GO:0010224 | GO:0055114 | GO:0004497 | GO:0005506 | GO:0009055 | GO:0016705 | GO:0020037 | GO:0046424 | GO:0005783	| phenylpropanoid biosynthetic process | lignin biosynthetic process | response to UV-B | oxidation-reduction process | monooxygenase activity | iron ion binding | electron carrier activity | oxidoreductase activity acting on paired donors | heme binding | ferulate 5-hydroxylase activity | endoplasmic reticulum	AT4G36220	Q42600	C84A1_ARATH	Cytochrome P450 84A1 (EC 1.14.-.-) (Ferulate-5-hydroxylase) (F5H)	CYP84A1 FAH1 At4g36220 F23E13.110
Glyma.01G178500	2	0	0	0	-1.82602	0	AT2G23790 | GO:0008150 | GO:0003674 | GO:0009507	| biological_process | molecular_function | chloroplast	AT2G23790	C0Z2Y3	C0Z2Y3_ARATH	AT2G23790 protein	At2g23790
Glyma.01G178800	3	0	0	0	-3.31562	0	AT4G36850 | GO:0008150 | GO:0016020	| biological_process | membrane	AT4G36850	C0Z2N7	C0Z2N7_ARATH	AT4G36850 protein	At4g36850
Glyma.01G180400	3	0	0	-1.29605	0	0	AT5G66590 | GO:0008150 | GO:0003674 | GO:0005576	| biological_process | molecular_function | extracellular region	AT5G66590	Q9FJY1	Q9FJY1_ARATH	CAP (Cysteine-rich secretory proteins, Antigen 5, and Pathogenesis-related 1 protein) superfamily protein (Similarity to pathogenesis-related protein)	At5g66590 K1F13.27 K1F13_27
Glyma.01G181900	3	0	0	-2.43085	-5.54173	0	AT4G31940 | GO:0010043 | GO:0055114 | GO:0071281 | GO:0004497 | GO:0005506 | GO:0009055 | GO:0016705 | GO:0019825 | GO:0020037 | GO:0009507	| response to zinc ion | oxidation-reduction process | cellular response to iron ion | monooxygenase activity | iron ion binding | electron carrier activity | oxidoreductase activity acting on paired donors | oxygen binding | heme binding | chloroplast	AT4G31940	Q9SZ46	C82C4_ARATH	Xanthotoxin 5-hydroxylase CYP82C4 (8-methoxypsoralen 5-hydroxylase CYP82C4) (EC 1.14.14.-) (Cytochrome P450 82C4) (Fraxetin 5-hydroxylase CYP82C4) (EC 1.14.14.164)	CYP82C4 At4g31940 F10N7.250
Glyma.01G182400	4	0	0	-1.18333	-1.06035	0	AT2G23450 | GO:0006468 | GO:0004672 | GO:0004674 | GO:0005524 | GO:0016301 | GO:0016772 | GO:0005575	| protein phosphorylation | protein kinase activity | protein serine/threonine kinase activity | ATP binding | kinase activity | transferase activity transferring phosphorus-containing groups | cellular_component	AT2G23450	Q8RY67	WAKLO_ARATH	Wall-associated receptor kinase-like 14 (EC 2.7.11.-)	WAKL14 At2g23450 F26B6.10
Glyma.01G185800	1	0	0	-1.11467	-1.42842	0	AT4G36990 | GO:0006355 | GO:0006984 | GO:0009407 | GO:0009408 | GO:0009414 | GO:0009737 | GO:0010583 | GO:0030968 | GO:0034976 | GO:0042538 | GO:0045892 | GO:0003677 | GO:0003700 | GO:0043565 | GO:0005634	| regulation of transcription DNA-dependent | ER-nucleus signaling pathway | toxin catabolic process | response to heat | response to water deprivation | response to abscisic acid stimulus | response to cyclopentenone | endoplasmic reticulum unfolded protein response | response to endoplasmic reticulum stress | hyperosmotic salinity response | negative regulation of transcription DNA-dependent | …	AT4G36990	Q96320	HSFB1_ARATH	Heat stress transcription factor B-1 (AtHsfB1) (AtHsf-16) (Heat shock factor protein 4) (HSF 4) (Heat shock transcription factor 4) (HSTF 4)	HSFB1 HSF16 HSF4 At4g36990 C7A10.370
Glyma.01G204400	4	0	0	-2.30158	0	0	AT1G74950 | GO:0006612 | GO:0007165 | GO:0009414 | GO:0009611 | GO:0009620 | GO:0009695 | GO:0009723 | GO:0009733 | GO:0009738 | GO:0009753 | GO:0009863 | GO:0009867 | GO:0010363 | GO:0042538 | GO:0043069 | GO:0005515 | GO:0005634	| protein targeting to membrane | signal transduction | response to water deprivation | response to wounding | response to fungus | jasmonic acid biosynthetic process | response to ethylene stimulus | response to auxin stimulus | abscisic acid mediated signaling pathway | response to jasmonic acid stimulus | salicylic acid mediated signaling pathway | jasmonic acid mediated signaling pathway | re…	AT1G74950	Q9S7M2	TI10B_ARATH	Protein TIFY 10B (Jasmonate ZIM domain-containing protein 2)	TIFY10B JAZ2 At1g74950 F25A4.8 F9E10.20
Glyma.01G204800	2	0	0	0	-4.51868	0	AT4G17030 | GO:0009826 | GO:0009828 | GO:0019953 | GO:0005576	| unidimensional cell growth | plant-type cell wall loosening | sexual reproduction | extracellular region	AT4G17030	O23547	EXLB1_ARATH	Expansin-like B1 (At-EXPR1) (AtEXLB1) (AtEXPR1) (Ath-ExpBeta-3.1)	EXLB1 EXPR1 At4g17030 dl4545c
Glyma.01G212300	5	0	0	0	1.10697	0	AT1G12370 | GO:0000719 | GO:0006281 | GO:0009650 | GO:0003904 | GO:0003913	| photoreactive repair | DNA repair | UV protection | deoxyribodipyrimidine photo-lyase activity | DNA photolyase activity	AT1G12370	Q9SB00	PHR_ARATH	Deoxyribodipyrimidine photo-lyase (EC 4.1.99.3) (AtCPDII) (DNA photolyase) (Photoreactivating enzyme 1) (Protein UV RESISTANCE 2)	PHR1 UVR2 At1g12370 F5O11.9
Glyma.01G213800	5	0	0	1.46335	0	0	AT4G22860 | GO:0000226 | GO:0000911 | GO:0006342 | GO:0006346 | GO:0008150 | GO:0009909 | GO:0016458 | GO:0031048 | GO:0034968 | GO:0042127 | GO:0051567 | GO:0003674 | GO:0005634 | GO:0005739	| microtubule cytoskeleton organization | cytokinesis by cell plate formation | chromatin silencing | methylation-dependent chromatin silencing | biological_process | regulation of flower development | gene silencing | chromatin silencing by small RNA | histone lysine methylation | regulation of cell proliferation | histone H3-K9 methylation | molecular_function | nucleus | mitochondrion	AT4G22860	Q4V3C5	Q4V3C5_ARATH	At4g22860 (Cell cycle regulated microtubule associated protein)	At4g22860 F7H19.40 F7H19_40
Glyma.01G222600	2	0	0	0	-1.71458	0	AT5G41590 | GO:0008150 | GO:0003674 | GO:0005575	| biological_process | molecular_function | cellular_component	AT5G41590	A0MFL4	LOR17_ARATH	Protein LURP-one-related 17	At5g41590 MBK23.11
Glyma.01G225000	4	0	0	0	-2.45936	0	AT1G64380 | GO:0006355 | GO:0010200 | GO:0015824 | GO:0003677 | GO:0003700 | GO:0005634	| regulation of transcription DNA-dependent | response to chitin | proline transport | DNA binding | sequence-specific DNA binding transcription factor activity | nucleus	AT1G64380	Q9C7W2	ERF61_ARATH	Ethylene-responsive transcription factor ERF061	ERF061 At1g64380 F15H21.12
Glyma.01G225100	4	0	0	-1.96692	-3.42147	-1.33891	AT2G29380 | GO:0006470 | GO:0003824 | GO:0004722 | GO:0005886 | GO:0008287	| protein dephosphorylation | catalytic activity | protein serine/threonine phosphatase activity | plasma membrane | protein serine/threonine phosphatase complex	AT2G29380	Q9ZW21	P2C24_ARATH	Probable protein phosphatase 2C 24 (AtPP2C24) (EC 3.1.3.16)	At2g29380 F16P2.24
Glyma.01G228700	1	0	0	0	-1.56434	0	AT5G13930 | GO:0006979 | GO:0008152 | GO:0009058 | GO:0009411 | GO:0009611 | GO:0009629 | GO:0009715 | GO:0009718 | GO:0009733 | GO:0009744 | GO:0009753 | GO:0009813 | GO:0009926 | GO:0010224 | GO:0031540 | GO:0003824 | GO:0005515 | GO:0016210 | GO:0016746 | GO:0016747 | GO:0005634 | GO:0005737 | GO:0005783 | GO:0009705	| response to oxidative stress | metabolic process | biosynthetic process | response to UV | response to wounding | response to gravity | chalcone biosynthetic process | anthocyanin biosynthetic process | response to auxin stimulus | response to sucrose stimulus | response to jasmonic acid stimulus | flavonoid biosynthetic process | auxin polar transport | response to UV-B | regulation of anthocy…	AT5G13930	P13114	CHSY_ARATH	Chalcone synthase (EC 2.3.1.74) (Naringenin-chalcone synthase) (Protein TRANSPARENT TESTA 4)	CHS TT4 At5g13930 MAC12.11 MAC12.14
Glyma.01G236300	1	0	0	0	-1.59421	0	AT4G14770 | GO:0006261 | GO:0006355 | GO:0010075 | GO:0010103 | GO:0042127 | GO:0003700 | GO:0005634	| DNA-dependent DNA replication | regulation of transcription DNA-dependent | regulation of meristem growth | stomatal complex morphogenesis | regulation of cell proliferation | sequence-specific DNA binding transcription factor activity | nucleus	AT4G14770	F4JIF5	TCX2_ARATH	Protein tesmin/TSO1-like CXC 2 (AtTCX2) (Protein TSO1-like 2) (Protein SOL2)	TCX2 SOL2 At4g14770 dl3425c FCAALL.306
Glyma.01G238800	2	0	0	0	-1.58925	0	AT5G26340 | GO:0009414 | GO:0009651 | GO:0009737 | GO:0015749 | GO:0016310 | GO:0043090 | GO:0005351 | GO:0005358 | GO:0009679 | GO:0015144 | GO:0015145 | GO:0005737 | GO:0005886 | GO:0009506 | GO:0016020	| response to water deprivation | response to salt stress | response to abscisic acid stimulus | monosaccharide transport | phosphorylation | amino acid import | sugar:hydrogen symporter activity | high-affinity hydrogen:glucose symporter activity | hexose:hydrogen symporter activity | carbohydrate transmembrane transporter activity | monosaccharide transmembrane transporter activity | cytoplasm …	AT5G26340	Q94AZ2	STP13_ARATH	Sugar transport protein 13 (Hexose transporter 13) (Multicopy suppressor of snf4 deficiency protein 1)	STP13 MSS1 At5g26340 F9D12.17
Glyma.01G239800	5	0	0	0	2.00679	0	AT5G19260 | GO:0005634	| nucleus	AT5G19260	Q6NMR8	FAF3_ARATH	Protein FANTASTIC FOUR 3	FAF3 At5g19260 F7K24.10
Glyma.01G241500	3	0	0	0	-1.35233	0	AT1G17870 | GO:0006457 | GO:0009408 | GO:0009644 | GO:0042542 | GO:0005739	| protein folding | response to heat | response to high light intensity | response to hydrogen peroxide | mitochondrion	AT1G17870	Q9LMU1	EGY3_ARATH	Probable zinc metallopeptidase EGY3, chloroplastic (EC 3.4.24.-) (Protein ETHYLENE-DEPENDENT GRAVITROPISM-DEFICIENT AND YELLOW-GREEN 3) (AtEGY3)	EGY3 At1g17870 F2H15.10
Glyma.02G004800	5	0	0	0	-1.31471	0	AT4G14746 | GO:0008150 | GO:0031225	| biological_process | anchored to membrane	AT4G14746	A0A1P8B8B7	A0A1P8B8B7_ARATH	Neurogenic locus notch-like protein	At4g14746
Glyma.02G016400	3	0	0	0	-1.13644	0	AT4G02290 | GO:0005975 | GO:0010089 | GO:0044036 | GO:0003824 | GO:0004553 | GO:0005576	| carbohydrate metabolic process | xylem development | cell wall macromolecule metabolic process | catalytic activity | hydrolase activity hydrolyzing O-glycosyl compounds | extracellular region	AT4G02290	A0A1P8B606	A0A1P8B606_ARATH	Endoglucanase (EC 3.2.1.4)	GH9B13 AtGH9B13 glycosyl hydrolase 9B13 At4g02290 T2H3.5 T2H3_5
Glyma.02G022300	2	0	0	0	-1.24468	0	AT3G01470 | GO:0006355 | GO:0009637 | GO:0009651 | GO:0009965 | GO:0010167 | GO:0015706 | GO:0015996 | GO:0045893 | GO:0000976 | GO:0003677 | GO:0003700 | GO:0042803 | GO:0043565 | GO:0005634	| regulation of transcription | response to blue light | response to salt stress | leaf morphogenesis | response to nitrate | nitrate transport | chlorophyll catabolic process | positive regulation of transcription | transcription regulatory region sequence-specific DNA binding | DNA binding | sequence-specific DNA binding transcription factor activity | protein homodimerization activity | sequen…	AT3G01470	Q02283	HAT5_ARATH	Homeobox-leucine zipper protein HAT5 (HD-ZIP protein ATHB-1) (Homeodomain transcription factor ATHB-1) (Homeodomain-leucine zipper protein HAT5) (HD-ZIP protein 5)	HAT5 ATHB-1 At3g01470 F4P13.2
Glyma.02G022700	5	0	0	0	-1.43375	0	AT1G69870 | GO:0006857 | GO:0015706 | GO:0019761 | GO:0080055 | GO:0005215 | GO:0080054 | GO:0005886 | GO:0016020	| oligopeptide transport | nitrate transport | glucosinolate biosynthetic process | low affinity nitrate transport | transporter activity | low affinity nitrate transmembrane transporter activity | plasma membrane | membrane	AT1G69870	Q8RX77	PTR21_ARATH	Protein NRT1/ PTR FAMILY 2.13 (AtNPF2.13) (Nitrate transporter 1.7)	NPF2.13 NRT1.7 At1g69870 T17F3.10
Glyma.02G027400	5	0	0	0	1.07558	0	AT1G59940 | GO:0000160 | GO:0006355 | GO:0007623 | GO:0009735 | GO:0009736 | GO:0010114 | GO:0010161 | GO:0042752 | GO:0000156 | GO:0005634 | GO:0005737	| two-component signal transduction system (phosphorelay) | regulation of transcription DNA-dependent | circadian rhythm | response to cytokinin stimulus | cytokinin mediated signaling pathway | response to red light | red light signaling pathway | regulation of circadian rhythm | two-component response regulator activity | nucleus | cytoplasm	AT1G59940	Q29PQ8	Q29PQ8_ARATH	At1g59940	At1g59940
Glyma.02G034000	2	0	0	0	-1.77543	-1.06344	AT1G23800 | GO:0008152 | GO:0010228 | GO:0016926 | GO:0050665 | GO:0055114 | GO:0004028 | GO:0004029 | GO:0016491 | GO:0009507	| metabolic process | vegetative to reproductive phase transition of meristem | protein desumoylation | hydrogen peroxide biosynthetic process | oxidation-reduction process | 3-chloroallyl aldehyde dehydrogenase activity | aldehyde dehydrogenase (NAD) activity | oxidoreductase activity | chloroplast	AT1G23800	A0A1P8AQG6	A0A1P8AQG6_ARATH	Aldehyde dehydrogenase 2B7	ALDH2B7 aldehyde dehydrogenase 2B aldehyde dehydrogenase 2B7 ALDH2B At1g23800 F5O8.35 F5O8_35
Glyma.02G034400	3	0	0	0	-1.5462	0	AT5G40270 | GO:0003824 | GO:0008081 | GO:0046872 | GO:0005634	| catalytic activity | phosphoric diester hydrolase activity | metal ion binding | nucleus	AT5G40270	Q9FL05	Q9FL05_ARATH	AT5g40270/MSN9_170 (HD domain-containing metal-dependent phosphohydrolase family protein) (Similarity to intracellular protein)	MSN9.18 MSN9_18 At5g40270
Glyma.02G038400	4	0	0	-1.25208	0	0	AT3G26600 | GO:0008150 | GO:0009506	| biological_process | plasmodesma	AT3G26600	A0A1I9LTS0	A0A1I9LTS0_ARATH	Armadillo repeat only 4	ARO4 armadillo repeat only 4 At3g26600
Glyma.02G047400	3	0	0	-1.47857	-2.82588	0	AT4G38660 | GO:0009664 | GO:0010075 | GO:0042545 | GO:0048653 | GO:0051707 | GO:0003674 | GO:0005576 | GO:0031225	| plant-type cell wall organization | regulation of meristem growth | cell wall modification | anther development | response to other organism | molecular_function | extracellular region | anchored to membrane	AT4G24180	A0A1P8B549	A0A1P8B549_ARATH	THAUMATIN-LIKE PROTEIN 1	TLP1 ATTLP1 THAUMATIN-LIKE PROTEIN 1 At4g24180 T22A6.10 T22A6_10
Glyma.02G055900	5	0	0	0	1.21274	0	AT4G39250 | GO:0006355 | GO:0003677 | GO:0003700 | GO:0005634	| regulation of transcription DNA-dependent | DNA binding | sequence-specific DNA binding transcription factor activity | nucleus	AT4G39250	F4JVB8	RADL1_ARATH	Protein RADIALIS-like 1 (AtRL1) (Protein RAD-like 1) (Protein RADIALIS-LIKE SANT/MYB 2) (Protein RSM2)	RL1 RSM2 At4g39250 T22F8.150
Glyma.02G068200	3	0	0	-1.02087	-1.41582	0	AT5G47920 | GO:0008150 | GO:0003674 | GO:0005575	| biological_process | molecular_function | cellular_component	AT5G47920	Q9FII9	Q9FII9_ARATH	Emb|CAB67623.1 (Transcription elongation factor)	MCA23.26 MCA23_26 At5g47920 At5g47920/MCA23_26
Glyma.02G068900	3	0	0	0	-1.23401	0	AT5G13870 | GO:0005975 | GO:0006073 | GO:0004553 | GO:0016762 | GO:0016798 | GO:0005576 | GO:0005618 | GO:0048046	| carbohydrate metabolic process | cellular glucan metabolic process | hydrolase activity hydrolyzing O-glycosyl compounds | xyloglucan:xyloglucosyl transferase activity | hydrolase activity acting on glycosyl bonds | extracellular region | cell wall | apoplast	AT5G13870	Q9XIW1	XTH5_ARATH	Probable xyloglucan endotransglucosylase/hydrolase protein 5 (At-XTH5) (XTH-5) (EC 2.4.1.207)	XTH5 EXGT-A4 XTR12 At5g13870 MAC12.33
Glyma.02G072200	3	0	0	0	-2.40285	-1.4524	AT5G18170 | GO:0006520 | GO:0006807 | GO:0009646 | GO:0009651 | GO:0046686 | GO:0055114 | GO:0000166 | GO:0004353 | GO:0005507 | GO:0005524 | GO:0008270 | GO:0016491 | GO:0016639 | GO:0050897 | GO:0005739	| cellular amino acid metabolic process | nitrogen compound metabolic process | response to absence of light | response to salt stress | response to cadmium ion | oxidation-reduction process | nucleotide binding | glutamate dehydrogenase [NAD(P)+] activity | copper ion binding | ATP binding | zinc ion binding | oxidoreductase activity | oxidoreductase activity acting on the CH-NH2 group of donors…	AT5G18170	Q43314	DHE1_ARATH	Glutamate dehydrogenase 1 (GDH 1) (EC 1.4.1.3)	GDH1 At5g18170 MRG7.13
Glyma.02G074400	5	0	0	0	1.26106	0	AT1G34380 | GO:0003677 | GO:0003824 | GO:0008409 | GO:0005634	| DNA binding | catalytic activity | 5'-3' exonuclease activity | nucleus	AT1G34380	A0A1P8ATS6	A0A1P8ATS6_ARATH	5'-3' exonuclease family protein	At1g34380 F7P12.3 F7P12_3
Glyma.02G074500	3	0	0	0	-1.98458	0	AT1G34355 | GO:0006275 | GO:0006306 | GO:0006342 | GO:0007267 | GO:0008283 | GO:0009555 | GO:0009616 | GO:0009909 | GO:0010267 | GO:0010389 | GO:0016458 | GO:0031047 | GO:0034968 | GO:0035196 | GO:0048451 | GO:0048453 | GO:0051567 | GO:0005634	| regulation of DNA replication | DNA methylation | chromatin silencing | cell-cell signaling | cell proliferation | pollen development | virus induced gene silencing | regulation of flower development | production of ta-siRNAs involved in RNA interference | regulation of G2/M transition of mitotic cell cycle | gene silencing | gene silencing by RNA | histone lysine methylation | production of mi…	AT1G34355	B7SY83	PS1_ARATH	FHA domain-containing protein PS1 (Protein PARALLEL SPINDLE 1) (AtPS1)	PS1 At1g34355
Glyma.02G083500	3	0	0	0	-1.40448	0	AT1G21310 | GO:0009664 | GO:0009735 | GO:0043161 | GO:0043248 | GO:0048767 | GO:0051788 | GO:0005199	| plant-type cell wall organization | response to cytokinin stimulus | proteasomal ubiquitin-dependent protein catabolic process | proteasome assembly | root hair elongation | response to misfolded protein | structural constituent of cell wall	NA	NA	NA	NA	NA
Glyma.02G083600	3	0	0	0	-1.3393	0	NA	NA	NA	NA	NA	NA	NA
Glyma.02G083700	3	0	0	0	-1.46347	0	NA	NA	NA	NA	NA	NA	NA
Glyma.02G086100	2	0	0	-1.33374	-1.86826	0	AT1G14790 | GO:0000165 | GO:0006355 | GO:0006612 | GO:0009615 | GO:0009617 | GO:0009751 | GO:0009862 | GO:0009867 | GO:0010025 | GO:0010310 | GO:0010363 | GO:0016441 | GO:0031348 | GO:0035304 | GO:0060148 | GO:0003676 | GO:0003968 | GO:0005634	| MAPKKK cascade | regulation of transcription | protein targeting to membrane | response to virus | response to bacterium | response to salicylic acid stimulus | systemic acquired resistance | jasmonic acid mediated signaling pathway | wax biosynthetic process | regulation of hydrogen peroxide metabolic process | regulation of plant-type hypersensitive response | posttranscriptional gene silenci…	AT1G14790	Q9LQV2	RDR1_ARATH	RNA-dependent RNA polymerase 1 (AtRDRP1) (EC 2.7.7.48) (RNA-directed RNA polymerase 1)	RDR1 RDRP1 At1g14790 F10B6.19
Glyma.02G086200	2	0	0	0	-2.25795	0	AT1G68020 | GO:0005992 | GO:0008152 | GO:0003824 | GO:0003825 | GO:0004805 | GO:0016757 | GO:0005739	| trehalose biosynthetic process | metabolic process | catalytic activity | alpha | trehalose-phosphatase activity | transferase activity | mitochondrion	AT1G68020	Q94AH8	TPS6_ARATH	Alpha,alpha-trehalose-phosphate synthase [UDP-forming] 6 (EC 2.4.1.15) (Trehalose-6-phosphate synthase 6) (AtTPS6)	TPS6 At1g68020 T23K23.13
Glyma.02G086300	3	0	0	0	-2.22704	1.28186	NA	NA	NA	NA	NA	NA	NA
Glyma.02G095700	4	0	0	-1.5149	0	0	AT3G55240 | GO:0032502 | GO:0003674 | GO:0009507	| developmental process | molecular_function | chloroplast	AT3G55240	Q0WUN8	Q0WUN8_ARATH	Uncharacterized protein At3g55240	At3g55240
Glyma.02G099200	3	0	0	0	-1.23008	0	AT1G13280 | GO:0009695 | GO:0016853 | GO:0046423 | GO:0005886 | GO:0009507	| jasmonic acid biosynthetic process | isomerase activity | allene-oxide cyclase activity | plasma membrane | chloroplast	AT1G13280	Q93ZC5	AOC4_ARATH	Allene oxide cyclase 4, chloroplastic (EC 5.3.99.6)	AOC4 At1g13280 T6J4.4 T6J4_23
Glyma.02G108300	5	0	0	1.1117	0	0	AT1G26800 | GO:0008270 | GO:0005634	| zinc ion binding | nucleus	AT1G26800	Q9LQX2	MPSR1_ARATH	E3 ubiquitin-protein ligase MPSR1 (EC 2.3.2.27) (Protein MISFOLDED PROTEIN SENSING RING E3 LIGASE 1) (RING-type E3 ubiquitin transferase MPSR1)	MPSR1 At1g26800 T24P13.19
Glyma.02G108900	5	0	0	0	1.02657	0	AT2G03050 | GO:0009793 | GO:0071452 | GO:0003674 | GO:0005739 | GO:0009507	| embryo development ending in seed dormancy | cellular response to singlet oxygen | molecular_function | mitochondrion | chloroplast	AT2G03050	Q84X53	MTEF1_ARATH	Transcription termination factor MTEF1, chloroplastic (Mitochondrial transcription termination factor 1) (Protein EMBRYO DEFECTIVE 93) (Protein SINGLET OXYGEN-LINKED DEATH ACTIVATOR 10)	MTERF1 EMB93 SOLDAT10 At2g03050 T17M13.22
Glyma.02G109100	5	0	0	0	1.26914	0	AT1G69530 | GO:0006949 | GO:0009664 | GO:0009739 | GO:0009826 | GO:0009828 | GO:0010114 | GO:0010119 | GO:0005576 | GO:0009505	| syncytium formation | plant-type cell wall organization | response to gibberellin stimulus | unidimensional cell growth | plant-type cell wall loosening | response to red light | regulation of stomatal movement | extracellular region | plant-type cell wall	AT1G69530	B3H5D9	B3H5D9_ARATH	Expansin	EXPA1 AT-EXP1 ATEXP1 ATEXPA1 ATHEXP ALPHA 1.2 EXP1 EXPANSIN 1 expansin A1 At1g69530 F10D13.18 F10D13_18
Glyma.02G109500	5	0	0	-2.12006	0	0	NA	NA	NA	NA	NA	NA	NA
Glyma.02G118500	2	0	0	0	-1.91157	0	AT1G13740 | GO:0009414 | GO:0009737 | GO:0009738 | GO:0045893 | GO:0005515 | GO:0005634	| response to water deprivation | response to abscisic acid stimulus | abscisic acid mediated signaling pathway | positive regulation of transcription | protein binding | nucleus	AT1G13740	Q9LMX5	AFP2_ARATH	Ninja-family protein AFP2 (ABI five-binding protein 2) (ABI5-binding protein 2)	AFP2 At1g13740 F21F23.17
Glyma.02G120300	5	0	0	0	1.28871	0	AT1G69200 | GO:0006364 | GO:0006399 | GO:0009220 | GO:0009658 | GO:0009662 | GO:0042793 | GO:0045036 | GO:0045893 | GO:0016301 | GO:0005737 | GO:0009295 | GO:0042644	| rRNA processing | tRNA metabolic process | pyrimidine ribonucleotide biosynthetic process | chloroplast organization | etioplast organization | transcription from plastid promoter | protein targeting to chloroplast | positive regulation of transcription DNA-dependent | kinase activity | cytoplasm | nucleoid | chloroplast nucleoid	AT1G69200	F4I0K2	SCKL2_ARATH	Fructokinase-like 2, chloroplastic (pfkB-type carbohydrate kinase family protein 1)	FLN2 PFKB1 At1g69200 F23O10.21 F4N2.16
Glyma.02G121000	5	0	0	0	0	-1.44173	AT4G36470 | GO:0008168 | GO:0008757 | GO:0005634	| methyltransferase activity | S-adenosylmethionine-dependent methyltransferase activity | nucleus	AT4G36470	O23234	O23234_ARATH	At4g36470 (S-adenosyl-L-methionine-dependent methyltransferases superfamily protein)	C7A10.890 AP22.82 AP22_82 At4g36470
Glyma.02G125600	4	0	0	-1.92637	-1.84473	0	AT2G14960 | GO:0009733 | GO:0009741 | GO:0010583 | GO:0003674 | GO:0005737	| response to auxin stimulus | response to brassinosteroid stimulus | response to cyclopentenone | molecular_function | cytoplasm	AT2G14960	O82333	GH31_ARATH	Probable indole-3-acetic acid-amido synthetase GH3.1 (EC 6.3.2.-) (Auxin-responsive GH3-like protein 1) (AtGH3-1)	GH3.1 At2g14960 T26I20.12
Glyma.02G128400	2	0	0	0	-2.55104	0	AT4G38870 | GO:0008150 | GO:0003674 | GO:0005634	| biological_process | molecular_function | nucleus	AT2G21930	Q9SJ06	FB115_ARATH	F-box protein At2g21930	At2g21930 F7D8.25
Glyma.02G131700	2	0	0	0	-1.11152	0	AT1G49720 | GO:0006355 | GO:0007623 | GO:0009737 | GO:0009738 | GO:0045893 | GO:0003677 | GO:0003700 | GO:0005515 | GO:0043565 | GO:0046983 | GO:0005634	| regulation of transcription | circadian rhythm | response to abscisic acid stimulus | abscisic acid mediated signaling pathway | positive regulation of transcription | DNA binding | sequence-specific DNA binding transcription factor activity | protein binding | sequence-specific DNA binding | protein dimerization activity | nucleus	AT1G49720	F4I3C9	F4I3C9_ARATH	Abscisic acid responsive element-binding factor 1	ABF1 AtABF1 At1g49720 F14J22.7 F14J22_7
Glyma.02G131800	3	0	0	0	-2.92077	0	AT5G42900 | GO:0009409 | GO:0080167 | GO:0003674 | GO:0005634	| response to cold | response to karrikin | molecular_function | nucleus	AT5G42900	F4K352	F4K352_ARATH	Cold regulated protein 27	COR27 cold regulated gene 27 MBD2.9 MBD2_9 At5g42900
Glyma.02G132100	2	0	0	0	-1.09577	0	AT2G15620 | GO:0010167 | GO:0015706 | GO:0019344 | GO:0055114 | GO:0016491 | GO:0020037 | GO:0047889 | GO:0050421 | GO:0051536 | GO:0005739 | GO:0009507 | GO:0009570 | GO:0016020 | GO:0048046	| response to nitrate | nitrate transport | cysteine biosynthetic process | oxidation-reduction process | oxidoreductase activity | heme binding | ferredoxin-nitrate reductase activity | nitrite reductase (NO-forming) activity | iron-sulfur cluster binding | mitochondrion | chloroplast | chloroplast stroma | membrane | apoplast	AT2G15620	Q56YX1	Q56YX1_ARATH	Ferredoxin--nitrite reductase	At2g15620
Glyma.02G132500	4	0	0	-1.45157	-4.80845	-2.37042	AT4G34410 | GO:0002679 | GO:0006355 | GO:0009693 | GO:0010200 | GO:0035556 | GO:0050832 | GO:0003677 | GO:0003700 | GO:0005634	| respiratory burst involved in defense response | regulation of transcription DNA-dependent | ethylene biosynthetic process | response to chitin | intracellular signal transduction | defense response to fungus | DNA binding | sequence-specific DNA binding transcription factor activity | nucleus	AT4G34410	Q9SZ06	EF109_ARATH	Ethylene-responsive transcription factor ERF109	ERF109 At4g34410 F10M10.180
Glyma.02G134500	3	0	0	0	-1.35542	0	AT2G15760 | GO:0008150 | GO:0009693 | GO:0005516 | GO:0005634 | GO:0005886	| biological_process | ethylene biosynthetic process | calmodulin binding | nucleus | plasma membrane	AT2G15760	Q9ZQD8	Q9ZQD8_ARATH	At2g15760 (Calmodulin-binding protein (DUF1645)) (Expressed protein)	At2g15760 F19G14.24/At2g15760 F9O13.1
Glyma.02G148200	4	0	0	-1.3024	-1.60945	0	AT1G03220 | GO:0006508 | GO:0009651 | GO:0004190 | GO:0005576 | GO:0005618 | GO:0005794 | GO:0005886 | GO:0009505 | GO:0009506 | GO:0016020	| proteolysis | response to salt stress | aspartic-type endopeptidase activity | extracellular region | cell wall | Golgi apparatus | plasma membrane | plant-type cell wall | plasmodesma | membrane	AT1G03220	Q9ZVS4	Q9ZVS4_ARATH	Eukaryotic aspartyl protease family protein (F15K9.17 protein)	At1g03220 F15K9.17 F15K9_17
Glyma.02G157300	5	0	0	1.34732	2.74525	0	AT4G39250 | GO:0006355 | GO:0003677 | GO:0003700 | GO:0005634	| regulation of transcription DNA-dependent | DNA binding | sequence-specific DNA binding transcription factor activity | nucleus	AT4G39250	F4JVB8	RADL1_ARATH	Protein RADIALIS-like 1 (AtRL1) (Protein RAD-like 1) (Protein RADIALIS-LIKE SANT/MYB 2) (Protein RSM2)	RL1 RSM2 At4g39250 T22F8.150
Glyma.02G178400	3	0	0	0	-1.26412	0	AT5G06790 | GO:0008150 | GO:0003674	| biological_process | molecular_function	AT5G06790	Q9FG28	Q9FG28_ARATH	At5g06790 (Cotton fiber protein) (Emb|CAB67623.1)	MPH15.15 MPH15_15 At5g06790
Glyma.02G179200	3	0	0	0	-1.93605	0	AT2G41190 | GO:0006865 | GO:0015171 | GO:0005774 | GO:0005886 | GO:0016020	| amino acid transport | amino acid transmembrane transporter activity | vacuolar membrane | plasma membrane | membrane	AT2G41190	O80668	AVT1A_ARATH	Amino acid transporter AVT1A (AtAvt1A)	AVT1A At2g41190 T3K9.4
Glyma.02G185100	5	0	0	0	1.60827	0	AT1G31490 | GO:0009308 | GO:0055114 | GO:0005507 | GO:0008131 | GO:0016740 | GO:0016747 | GO:0048038 | GO:0005737 | GO:0009507	| amine metabolic process | oxidation-reduction process | copper ion binding | primary amine oxidase activity | transferase activity | transferase activity transferring acyl groups other than amino-acyl groups | quinone binding | cytoplasm | chloroplast	AT1G31490	Q9C564	Q9C564_ARATH	HXXXD-type acyl-transferase family protein (N-hydroxycinnamoyl/benzoyltransferase, putative)	T8E3.5 At1g31490 F27M3.28 F27M3_28
Glyma.02G205600	3	0	0	2.35653	-1.98438	0	AT1G16030 | GO:0006457 | GO:0009408 | GO:0009615 | GO:0009644 | GO:0010286 | GO:0034976 | GO:0042542 | GO:0005524 | GO:0005618 | GO:0005737 | GO:0005829 | GO:0005886 | GO:0009507 | GO:0016020	| protein folding | response to heat | response to virus | response to high light intensity | heat acclimation | response to endoplasmic reticulum stress | response to hydrogen peroxide | ATP binding | cell wall | cytoplasm | cytosol | plasma membrane | chloroplast | membrane	AT1G16030	Q9S9N1	HSP7E_ARATH	Heat shock 70 kDa protein 5 (Heat shock protein 70-5) (AtHsp70-5) (Heat shock protein 70b)	HSP70-5 HSP70B At1g16030 T24D18.14
Glyma.02G206600	3	0	0	0	-1.40316	0	AT4G30780 | GO:0008150 | GO:0003674 | GO:0005634	| biological_process | molecular_function | nucleus	AT4G30780	Q9SUG8	Q9SUG8_ARATH	ATP-dependent DNA helicase	At4g30780 T10C21.130 T10C21_130
Glyma.02G208200	2	0	0	0	-1.47249	0	AT4G08950 | GO:0009741 | GO:0016126 | GO:0003674 | GO:0005576 | GO:0005618 | GO:0005794 | GO:0009505	| response to brassinosteroid stimulus | sterol biosynthetic process | molecular_function | extracellular region | cell wall | Golgi apparatus | plant-type cell wall	AT4G08950	Q9ZPE7	EXO_ARATH	Protein EXORDIUM	EXO At4g08950 T3H13.3
Glyma.02G208500	4	0	0	-1.14572	-2.77977	0	AT1G78290 | GO:0006468 | GO:0006970 | GO:0080167 | GO:0004672 | GO:0004674 | GO:0005524 | GO:0016301 | GO:0016772 | GO:0005634 | GO:0005737	| protein phosphorylation | response to osmotic stress | response to karrikin | protein kinase activity | protein serine/threonine kinase activity | ATP binding | kinase activity | transferase activity transferring phosphorus-containing groups | nucleus | cytoplasm	AT1G78290	Q9M9E9	SRK2C_ARATH	Serine/threonine-protein kinase SRK2C (EC 2.7.11.1) (OST1-kinase-like 4) (SNF1-related kinase 2.8) (SnRK2.8)	SRK2C OSKL4 SNRK2.8 At1g78290 F3F9.17
Glyma.02G213700	5	0	0	0	-1.29589	0	AT4G33580 | GO:0015976 | GO:0019243 | GO:0004089 | GO:0008270 | GO:0009507	| carbon utilization | methylglyoxal catabolic process to D-lactate | carbonate dehydratase activity | zinc ion binding | chloroplast	AT4G33580	Q94CE3	BCA5_ARATH	Beta carbonic anhydrase 5, chloroplastic (AtbCA5) (AtbetaCA5) (EC 4.2.1.1) (Beta carbonate dehydratase 5)	BCA5 At4g33580 T16L1.70
Glyma.02G215800	5	0	0	0	1.00836	0	AT1G58250 | GO:0009723 | GO:0009825 | GO:0016049 | GO:0005576 | GO:0005886	| response to ethylene stimulus | multidimensional cell growth | cell growth | extracellular region | plasma membrane	AT1G58250	F4I9T6	F4I9T6_ARATH	HYPERSENSITIVE TO PI STARVATION 4	SAB HPS4 SABRE At1g58250 F16M22.5 F16M22_5
Glyma.02G222600	3	0	0	0	-2.33207	0	AT5G24580 | GO:0006825 | GO:0030001 | GO:0005507 | GO:0046872 | GO:0005634	| copper ion transport | metal ion transport | copper ion binding | metal ion binding | nucleus	AT5G24580	A0A1P8BFC0	A0A1P8BFC0_ARATH	Heavy metal transport/detoxification superfamily protein	At5g24580 K18P6.11 K18P6_11
Glyma.02G225600	5	0	0	0	2.09461	0	AT1G07300 | GO:0008150 | GO:0003674 | GO:0005634	| biological_process | molecular_function | nucleus	NA	NA	NA	NA	NA
Glyma.02G227700	3	0	0	0	-1.12369	0	AT1G07180 | GO:0010264 | GO:0071482 | GO:0003954 | GO:0016491 | GO:0050660 | GO:0005739 | GO:0005777 | GO:0031304	| myo-inositol hexakisphosphate biosynthetic process | cellular response to light stimulus | NADH dehydrogenase activity | oxidoreductase activity | flavin adenine dinucleotide binding | mitochondrion | peroxisome | intrinsic to mitochondrial inner membrane	AT1G07180	Q8GWA1	NDA1_ARATH	Internal alternative NAD(P)H-ubiquinone oxidoreductase A1, mitochondrial (EC 1.6.5.9) (Internal alternative NADH dehydrogenase NDA1) (Internal non-phosphorylating NAD(P)H dehydrogenase 1) (AtNDI1) (NADH:ubiquinone reductase (non-electrogenic) NDA1)	NDA1 NDI1 At1g07180 F10K1.11
Glyma.02G239500	3	0	0	0	-1.40814	0	AT5G16370 | GO:0008152 | GO:0003824 | GO:0005777	| metabolic process | catalytic activity | peroxisome	AT5G16370	Q0WUL0	Q0WUL0_ARATH	AMP-binding protein	At5g16370
Glyma.02G241000	2	0	0	0	-2.10889	0	AT5G17300 | GO:0006355 | GO:0007623 | GO:0009651 | GO:0009723 | GO:0009733 | GO:0009734 | GO:0009737 | GO:0009739 | GO:0009751 | GO:0009753 | GO:0009851 | GO:0010600 | GO:0048574 | GO:0003677 | GO:0003700 | GO:0005634	| regulation of transcription | circadian rhythm | response to salt stress | response to ethylene stimulus | response to auxin stimulus | auxin mediated signaling pathway | response to abscisic acid stimulus | response to gibberellin stimulus | response to salicylic acid stimulus | response to jasmonic acid stimulus | auxin biosynthetic process | regulation of auxin biosynthetic process | long-da…	AT5G17300	A0A1P8BGA9	A0A1P8BGA9_ARATH	Homeodomain-like superfamily protein	RVE1 MKP11.15 MKP11_15 REVEILLE 1 At5g17300
Glyma.02G243400	3	0	0	0	-1.06555	0	AT3G02850 | GO:0006811 | GO:0006813 | GO:0009737 | GO:0010200 | GO:0050832 | GO:0055085 | GO:0005216 | GO:0005249 | GO:0015271 | GO:0030551 | GO:0005634 | GO:0016020	| ion transport | potassium ion transport | response to abscisic acid stimulus | response to chitin | defense response to fungus | transmembrane transport | ion channel activity | voltage-gated potassium channel activity | outward rectifier potassium channel activity | cyclic nucleotide binding | nucleus | membrane	AT3G02850	Q9M8S6	SKOR_ARATH	Potassium channel SKOR (Stelar K(+) outward rectifying channel)	SKOR At3g02850 F13E7.21
Glyma.02G243600	3	0	0	0	-1.04239	0	AT1G66180 | GO:0006508 | GO:0009416 | GO:0016126 | GO:0033591 | GO:0052541 | GO:0052546 | GO:0004190 | GO:0005576 | GO:0005794	| proteolysis | response to light stimulus | sterol biosynthetic process | response to L-ascorbic acid | plant-type cell wall cellulose metabolic process | cell wall pectin metabolic process | aspartic-type endopeptidase activity | extracellular region | Golgi apparatus	AT1G66180	Q9C8C9	Q9C8C9_ARATH	Eukaryotic aspartyl protease family protein	At1g66180 F15E12.7 F15E12_7
Glyma.02G255000	2	0	0	0	-1.10089	0	AT4G00430 | GO:0006810 | GO:0006826 | GO:0006833 | GO:0009414 | GO:0010106 | GO:0005215 | GO:0015250 | GO:0005886 | GO:0016020 | GO:0016021	| transport | iron ion transport | water transport | response to water deprivation | cellular response to iron ion starvation | transporter activity | water channel activity | plasma membrane | membrane | integral to membrane	AT4G00430	F4JHB6	F4JHB6_ARATH	Plasma membrane intrinsic protein 14	PIP1:4 A_IG005I10.2 A_IG005I10_2 PIP1E TMP-C TRANSMEMBRANE PROTEIN C At4g00430 F5I10.2 F5I10_2
Glyma.02G255200	1	0	0	0	-1.40354	0	AT1G07280 | GO:0000023 | GO:0008150 | GO:0019252	| maltose metabolic process | biological_process | starch biosynthetic process	AT1G07280	Q8VZC8	Q8VZC8_ARATH	At1g07280/F22G5_32 (Tetratricopeptide repeat (TPR)-like superfamily protein)	At1g07280 F22G5.38 F22G5_38
Glyma.02G266000	3	0	0	0	-1.19628	0	AT5G35670 | GO:0008150 | GO:0005516 | GO:0005634	| biological_process | calmodulin binding | nucleus	AT5G35670	Q8L8M9	Q8L8M9_ARATH	IQ-domain 33	iqd33 IQ-domain 33 MXH1.1 MXH1_1 At5g35670
Glyma.02G272700	2	0	0	0	-1.08072	0	AT5G20990 | GO:0000165 | GO:0006612 | GO:0006777 | GO:0007154 | GO:0009409 | GO:0009734 | GO:0009738 | GO:0009862 | GO:0009867 | GO:0010363 | GO:0030968 | GO:0031348 | GO:0032324 | GO:0043069 | GO:0050832 | GO:0030151 | GO:0005737 | GO:0005829	| MAPKKK cascade | protein targeting to membrane | Mo-molybdopterin cofactor biosynthetic process | cell communication | response to cold | auxin mediated signaling pathway | abscisic acid mediated signaling pathway | systemic acquired resistance | jasmonic acid mediated signaling pathway | regulation of plant-type hypersensitive response | endoplasmic reticulum unfolded protein response | negati…	AT5G20990	Q0WR87	Q0WR87_ARATH	Molybdopterin biosynthesis CNX1 protein	At5g20990
Glyma.02G287400	3	0	0	0	-1.8516	1.57037	NA	NA	NA	NA	NA	NA	NA
Glyma.02G290900	5	0	0	1.22634	1.52533	0	AT3G20340 | GO:0006499 | GO:0006979 | GO:0003674 | GO:0005634	| N-terminal protein myristoylation | response to oxidative stress | molecular_function | nucleus	AT3G20340	Q9LTR0	Q9LTR0_ARATH	At3g20340 (Protein expression protein)	At3g20340
Glyma.02G299100	1	0	0	-1.30074	0	0	AT3G13110 | GO:0006535 | GO:0006569 | GO:0009684 | GO:0019344 | GO:0019761 | GO:0046686 | GO:0005515 | GO:0008270 | GO:0009001 | GO:0016740 | GO:0005737 | GO:0005739 | GO:0009507	| cysteine biosynthetic process from serine | tryptophan catabolic process | indoleacetic acid biosynthetic process | cysteine biosynthetic process | glucosinolate biosynthetic process | response to cadmium ion | protein binding | zinc ion binding | serine O-acetyltransferase activity | transferase activity | cytoplasm | mitochondrion | chloroplast	AT3G13110	Q39218	SAT3_ARATH	Serine acetyltransferase 3, mitochondrial (AtSAT-3) (AtSERAT2;2) (SAT-m) (EC 2.3.1.30)	SAT3 SAT1 SATA At3g13110 MJG19.6
Glyma.02G303800	2	0	0	0	-1.0228	0	AT3G20910 | GO:0006355 | GO:0009555 | GO:0009790 | GO:0010262 | GO:0045892 | GO:0045893 | GO:0048316 | GO:0055046 | GO:0003677 | GO:0003700 | GO:0005634 | GO:0016602	| regulation of transcription | pollen development | embryo development | somatic embryogenesis | negative regulation of transcription | positive regulation of transcription | seed development | microgametogenesis | DNA binding | sequence-specific DNA binding transcription factor activity | nucleus | CCAAT-binding factor complex	AT3G20910	Q945M9	NFYA9_ARATH	Nuclear transcription factor Y subunit A-9 (AtNF-YA-9)	NFYA9 At3g20910 MFD22.2
Glyma.02G305500	5	0	0	1.16416	0	0	NA	NA	NA	NA	NA	NA	NA
Glyma.03G001700	3	0	0	0	-1.02968	0	AT3G08670 | GO:0006979 | GO:0005634	| response to oxidative stress | nucleus	AT3G08670	Q9C9Y9	Q9C9Y9_ARATH	At3g08670 (Serine/arginine repetitive matrix-like protein)	F17O14.14 At3g08670
Glyma.03G021300	3	0	0	0	-1.07383	0	AT1G55230 | GO:0008150 | GO:0009507	| biological_process | chloroplast	AT1G55230	Q9C893	Q9C893_ARATH	Proteinase inhibitor I4, serpin (DUF716)	At1g55230 F7A10.19 F7A10_19
Glyma.03G040100	1	0	0	0	-1.5451	0	AT2G38540 | GO:0006869 | GO:0005516 | GO:0008289 | GO:0005576 | GO:0005886 | GO:0009505 | GO:0009534 | GO:0048046	| lipid transport | calmodulin binding | lipid binding | extracellular region | plasma membrane | plant-type cell wall | chloroplast thylakoid | apoplast	AT2G38540	Q42589	NLTP1_ARATH	Non-specific lipid-transfer protein 1 (LTP 1)	LTP1 At2g38540 T6A23.26
Glyma.03G041000	3	0	0	0	-2.22304	0	AT5G01750 | GO:0006569 | GO:0006995 | GO:0008150 | GO:0009684 | GO:0030003 | GO:0070838 | GO:0003674 | GO:0009507	| tryptophan catabolic process | cellular response to nitrogen starvation | biological_process | indoleacetic acid biosynthetic process | cellular cation homeostasis | divalent metal ion transport | molecular_function | chloroplast	AT5G01750	Q9LZX1	LOR15_ARATH	Protein LURP-one-related 15	At5g01750 T20L15.20
Glyma.03G042600	5	0	0	-1.59303	0	0	AT5G01720 | GO:0006511 | GO:0009407 | GO:0004842 | GO:0005634	| ubiquitin-dependent protein catabolic process | toxin catabolic process | ubiquitin-protein ligase activity | nucleus	AT5G01720	Q8RWU5	FBL3_ARATH	F-box/LRR-repeat protein 3	FBL3 At5g01720 F7A7.240
Glyma.03G045400	3	0	0	0	-1.0382	0	AT5G01710 | GO:0006944 | GO:0008152 | GO:0048193 | GO:0008168	| cellular membrane fusion | metabolic process | Golgi vesicle transport | methyltransferase activity	AT5G01710	Q9M005	Q9M005_ARATH	Methyltransferase	At5g01710 F7A7.230 F7A7_230
Glyma.03G052200	4	0	0	-1.1019	-1.94961	0	AT5G01300 | GO:0008150 | GO:0010162 | GO:0010264 | GO:0045893 | GO:0008429 | GO:0005737	| biological_process | seed dormancy | myo-inositol hexakisphosphate biosynthetic process | positive regulation of transcription DNA-dependent | phosphatidylethanolamine binding | cytoplasm	AT5G01300	A0A1P8BD35	A0A1P8BD35_ARATH	PEBP (Phosphatidylethanolamine-binding protein) family protein	At5g01300 T10O8.10 T10O8_10
Glyma.03G055900	3	0	0	0	-1.01324	0	AT2G38280 | GO:0006188 | GO:0007062 | GO:0009165 | GO:0009168 | GO:0009640 | GO:0009737 | GO:0009793 | GO:0009845 | GO:0009880 | GO:0009909 | GO:0009933 | GO:0010072 | GO:0010162 | GO:0010182 | GO:0010228 | GO:0010431 | GO:0010564 | GO:0016567 | GO:0019915 | GO:0045595 | GO:0048366 | GO:0048825 | GO:0050826 | GO:0051301 | GO:0003876 | GO:0005515 | GO:0019239 | GO:0043424 | GO:0005634 | GO:0005829…	| IMP biosynthetic process | sister chromatid cohesion | nucleotide biosynthetic process | purine ribonucleoside monophosphate biosynthetic process | photomorphogenesis | response to abscisic acid stimulus | embryo development ending in seed dormancy | seed germination | embryonic pattern specification | regulation of flower development | meristem structural organization | primary shoot apical me…	AT2G38280	O80452	AMPD_ARATH	AMP deaminase (AtAMPD) (EC 3.5.4.6) (Protein EMBRYONIC FACTOR 1)	AMPD FAC1 At2g38280 F16M14.21
Glyma.03G056800	4	0	0	0	-2.0328	0	AT5G01370 | GO:0010047 | GO:0005515 | GO:0005634	| fruit dehiscence | protein binding | nucleus	AT5G01370	Q9M035	Q9M035_ARATH	ALC-interacting protein 1 (At5g01370)	ACI1 ALC-interacting protein 1 TON1 Recruiting Motif 29 TRM29 At5g01370 T10O8.80 T10O8_80
Glyma.03G071700	2	0	0	-1.6941	0	0	AT3G53950 | GO:0008150 | GO:0003674 | GO:0005576	| biological_process | molecular_function | extracellular region	AT3G53950	B9DI22	B9DI22_ARATH	AT3G53950 protein (Fragment)	At3g53950
Glyma.03G073400	3	0	0	0	-2.07807	0	AT5G02020 | GO:0006914 | GO:0009651 | GO:0003674 | GO:0005634	| autophagy | response to salt stress | molecular_function | nucleus	AT5G02020	B9DFG6	B9DFG6_ARATH	AT5G02020 protein (E3 ubiquitin-protein ligase RLIM-like protein)	SIS Salt Induced Serine rich At5g02020 T7H20.70 T7H20_70
Glyma.03G073500	3	0	0	-1.34401	-2.06891	0	AT3G53980 | GO:0006869 | GO:0008289 | GO:0005576	| lipid transport | lipid binding | extracellular region	AT3G53980	Q9M329	Q9M329_ARATH	At3g53980 (Bifunctional inhibitor/lipid-transfer protein/seed storage 2S albumin superfamily protein)	F5K20_280 At3g53980
Glyma.03G079200	3	0	0	0	-1.37034	0	AT3G25030 | GO:0005516 | GO:0008270 | GO:0005634	| calmodulin binding | zinc ion binding | nucleus	AT3G25030	Q9LJR9	Q9LJR9_ARATH	At3g25030 (RING/U-box superfamily protein)	At3g25030
Glyma.03G101000	2	0	0	0	-1.014	0	AT3G60160 | GO:0006810 | GO:0009624 | GO:0055085 | GO:0000166 | GO:0005524 | GO:0016887 | GO:0017111 | GO:0042626 | GO:0005886 | GO:0009506 | GO:0016021	| transport | response to nematode | transmembrane transport | nucleotide binding | ATP binding | ATPase activity | nucleoside-triphosphatase activity | ATPase activity | plasma membrane | plasmodesma | integral to membrane	AT3G60160	Q9M1C7	AB9C_ARATH	ABC transporter C family member 9 (ABC transporter ABCC.9) (AtABCC9) (EC 7.6.2.2) (ATP-energized glutathione S-conjugate pump 9) (Glutathione S-conjugate-transporting ATPase 9) (Multidrug resistance-associated protein 9)	ABCC9 MRP9 At3g60160 T2O9.140
Glyma.03G101700	3	0	0	0	-1.68114	0	AT1G02205 | GO:0009414 | GO:0010025 | GO:0042335 | GO:0042742 | GO:0043447 | GO:0046185 | GO:0050832 | GO:0005506 | GO:0016491 | GO:0071771	| response to water deprivation | wax biosynthetic process | cuticle development | defense response to bacterium | alkane biosynthetic process | aldehyde catabolic process | defense response to fungus | iron ion binding | oxidoreductase activity | aldehyde decarbonylase activity	AT1G02205	Q0WLZ2	Q0WLZ2_ARATH	CER1 protein (Fragment)	At1g02205
Glyma.03G109900	2	0	0	0	-1.30441	0	AT2G32300 | GO:0048765 | GO:0048767 | GO:0005507 | GO:0009055 | GO:0005886 | GO:0031225	| root hair cell differentiation | root hair elongation | copper ion binding | electron carrier activity | plasma membrane | anchored to membrane	AT2G32300	O82081	UCC1_ARATH	Uclacyanin 1	UCC1 At2g32300 T32F6
Glyma.03G110600	5	0	0	0	2.25323	0	AT2G44810 | GO:0006629 | GO:0009611 | GO:0009695 | GO:0009901 | GO:0010152 | GO:0004806 | GO:0008970 | GO:0047714 | GO:0005737 | GO:0009507	| lipid metabolic process | response to wounding | jasmonic acid biosynthetic process | anther dehiscence | pollen maturation | triglyceride lipase activity | phospholipase A1 activity | galactolipase activity | cytoplasm | chloroplast	AT2G44810	Q948R1	PLA11_ARATH	Phospholipase A(1) DAD1, chloroplastic (EC 3.1.1.32) (Phospholipase A1-Ibeta1) (Protein DEFECTIVE IN ANTHER DEHISCENCE 1) (AtDAD1)	DAD1 At2g44810 T13E15.18
Glyma.03G124700	3	0	0	0	-1.07264	0	AT5G05140 | GO:0006351 | GO:0006355 | GO:0009611 | GO:0009620 | GO:0009695 | GO:0009753 | GO:0010200 | GO:0003677 | GO:0005634 | GO:0016021	| transcription DNA-dependent | regulation of transcription DNA-dependent | response to wounding | response to fungus | jasmonic acid biosynthetic process | response to jasmonic acid stimulus | response to chitin | DNA binding | nucleus | integral to membrane	AT5G05140	Q9FHK9	MD26B_ARATH	Probable mediator of RNA polymerase II transcription subunit 26b	MED26B MED26_2 At5g05140 K2A11.1
Glyma.03G130900	2	0	0	0	-1.78026	0	AT5G04040 | GO:0006629 | GO:0006635 | GO:0008152 | GO:0016558 | GO:0019433 | GO:0044265 | GO:0004806 | GO:0005525 | GO:0012511	| lipid metabolic process | fatty acid beta-oxidation | metabolic process | protein import into peroxisome matrix | triglyceride catabolic process | cellular macromolecule catabolic process | triglyceride lipase activity | GTP binding | monolayer-surrounded lipid storage body	AT5G04040	Q9LZA6	SDP1_ARATH	Triacylglycerol lipase SDP1 (EC 3.1.1.3) (Protein SUGAR-DEPENDENT 1)	SDP1 At5g04040 F8F6.10 F8F6.250
Glyma.03G131900	2	0	0	-1.2372	0	0	AT2G41430 | GO:0006096 | GO:0006833 | GO:0006972 | GO:0007030 | GO:0009266 | GO:0009414 | GO:0009617 | GO:0009644 | GO:0009646 | GO:0009651 | GO:0032880 | GO:0042744 | GO:0046686 | GO:0005515 | GO:0005737	| glycolysis | water transport | hyperosmotic response | Golgi organization | response to temperature stimulus | response to water deprivation | response to bacterium | response to high light intensity | response to absence of light | response to salt stress | regulation of protein localization | hydrogen peroxide catabolic process | response to cadmium ion | protein binding | cytoplasm	AT2G41430	Q39096	ERD15_ARATH	Protein EARLY RESPONSIVE TO DEHYDRATION 15 (PAM2-containing protein CID1) (Polyadenylate-binding protein-interacting protein 1) (PABP-interacting protein 1) (Poly(A)-binding protein-interacting protein 1) (Protein CTC-INTERACTING DOMAIN 1) (Protein LIGHT STRESS-REGULATED 1)	ERD15 CID1 LSR1 At2g41430 F13H10.2 T26J13.2
Glyma.03G132700	5	0	0	0	-1.16252	-1.00902	AT3G57270 | GO:0005975 | GO:0003824 | GO:0004553 | GO:0043169 | GO:0005576	| carbohydrate metabolic process | catalytic activity | hydrolase activity hydrolyzing O-glycosyl compounds | cation binding | extracellular region	AT3G57270	Q9M2M0	BG1_ARATH	Probable glucan endo-1,3-beta-glucosidase BG1 (EC 3.2.1.39) (Beta-1,3-glucanase 1) (AtBG1)	BG1 At3g57270 F28O9.120
Glyma.03G143700	1	0	0	-1.31342	-3.05083	0	AT5G06900 | GO:0055114 | GO:0005506 | GO:0009055 | GO:0016705 | GO:0019825 | GO:0020037	| oxidation-reduction process | iron ion binding | electron carrier activity | oxidoreductase activity acting on paired donors | oxygen binding | heme binding	AT5G06900	Q9FL56	Q9FL56_ARATH	Cytochrome P450 (Cytochrome P450, family 93, subfamily D, polypeptide 1)	CYP93D1 ''cytochrome P450 cytochrome P450 family 93 MOJ9.6 MOJ9_6 polypeptide 1 polypeptide 1'' subfamily D At5g06900
Glyma.03G144400	1	0	0	0	-1.35891	0	AT5G06760 | GO:0006970 | GO:0009409 | GO:0009414 | GO:0009790 | GO:0009793 | GO:0048316 | GO:0003674 | GO:0005575	| response to osmotic stress | response to cold | response to water deprivation | embryo development | embryo development ending in seed dormancy | seed development | molecular_function | cellular_component	AT5G06760	Q9FG31	LEA46_ARATH	Late embryogenesis abundant protein 46 (Late embryogenesis abundant protein 4-5) (AtLEA4-5)	LEA46 LEA4-5 At5g06760 MPH15.12
Glyma.03G155800	3	0	0	0	-1.92402	0	AT3G63210 | GO:0009737 | GO:0010162 | GO:0003674 | GO:0005634	| response to abscisic acid stimulus | seed dormancy | molecular_function | nucleus	AT3G63210	Q8LGS1	MARD1_ARATH	Protein MARD1 (FCS-Like Zinc finger 9) (Mediator of ABA-regulated dormancy1) (Senescence-associated protein SAG102)	MARD1 DUF581-19 FLZ9 SAG102 At3g63210 F16M2.6
Glyma.03G157300	1	0	0	1.3461	0	0	AT3G22830 | GO:0006355 | GO:0009407 | GO:0003677 | GO:0003700 | GO:0043565 | GO:0005634	| regulation of transcription DNA-dependent | toxin catabolic process | DNA binding | sequence-specific DNA binding transcription factor activity | sequence-specific DNA binding | nucleus	AT3G22830	Q9LUH8	HFA6B_ARATH	Heat stress transcription factor A-6b (AtHsfA6b) (AtHsf-07)	HSFA6b HSF07 At3g22830 MWI23.20
Glyma.03G181300	3	0	0	0	-1.12444	0	AT2G37210 | GO:0008150 | GO:0003674 | GO:0005634 | GO:0005829	| biological_process | molecular_function | nucleus | cytosol	AT2G37210	F4IQ18	F4IQ18_ARATH	Cytokinin riboside 5'-monophosphate phosphoribohydrolase (EC 3.2.2.n1)	LOG3 LONELY GUY 3 At2g37210 T2N18.3 T2N18_3
Glyma.03G184300	5	0	0	1.24346	1.16477	0	AT5G37570 | GO:0008150 | GO:0003674 | GO:0005739	| biological_process | molecular_function | mitochondrion	AT5G37570	Q9FHR3	PP403_ARATH	Putative pentatricopeptide repeat-containing protein At5g37570	PCMP-E37 At5g37570 K12B20.3
Glyma.03G196300	4	0	0	-1.0813	0	0	AT3G10120 | GO:0008150 | GO:0003674 | GO:0005634	| biological_process | molecular_function | nucleus	AT3G10120	Q8GY70	Q8GY70_ARATH	At3g10120	At3g10120 At3g10120/T22K18_5
Glyma.03G200100	5	0	0	-1.67969	0	0	AT5G04820 | GO:0045892 | GO:0005634	| negative regulation of transcription DNA-dependent | nucleus	AT5G04820	Q9FMC8	OPF13_ARATH	Transcription repressor OFP13 (Ovate family protein 13) (AtOFP13)	OFP13 At5g04820 MUK11.14
Glyma.03G213300	2	0	0	0	-1.94906	0	AT2G47770 | GO:0006778 | GO:0006970 | GO:0009651 | GO:0009737 | GO:0020037 | GO:0005739 | GO:0005783 | GO:0005794 | GO:0005795 | GO:0016020 | GO:0016021	| porphyrin metabolic process | response to osmotic stress | response to salt stress | response to abscisic acid stimulus | heme binding | mitochondrion | endoplasmic reticulum | Golgi apparatus | Golgi stack | membrane | integral to membrane	AT2G47770	O82245	TSPO_ARATH	Translocator protein homolog (AtTSPO)	TSPO At2g47770 F17A22.16
Glyma.03G216300	3	0	0	0	-1.46746	0	AT4G02280 | GO:0001666 | GO:0005982 | GO:0005985 | GO:0005986 | GO:0009414 | GO:0010431 | GO:0010555 | GO:0019375 | GO:0008194 | GO:0016157 | GO:0016757 | GO:0009507	| response to hypoxia | starch metabolic process | sucrose metabolic process | sucrose biosynthetic process | response to water deprivation | seed maturation | response to mannitol stimulus | galactolipid biosynthetic process | UDP-glycosyltransferase activity | sucrose synthase activity | transferase activity transferring glycosyl groups | chloroplast	AT4G02280	W8Q6L8	W8Q6L8_ARATH	Sucrose synthase (EC 2.4.1.13) (Fragment)	AT4G02280
Glyma.03G217000	3	0	0	0	-1.06833	0	AT2G47500 | GO:0007018 | GO:0003777 | GO:0005524 | GO:0005737	| microtubule-based movement | microtubule motor activity | ATP binding | cytoplasm	AT2G47500	F4IL57	KN14I_ARATH	Kinesin-like protein KIN-14I	KIN14I At2g47500 T30B22.20
Glyma.03G221400	2	0	0	-1.0656	-1.14763	0	AT2G47240 | GO:0001676 | GO:0006631 | GO:0006633 | GO:0009627 | GO:0010025 | GO:0010103 | GO:0010143 | GO:0034976 | GO:0003824 | GO:0004467 | GO:0031957 | GO:0005634 | GO:0005783	| long-chain fatty acid metabolic process | fatty acid metabolic process | fatty acid biosynthetic process | systemic acquired resistance | wax biosynthetic process | stomatal complex morphogenesis | cutin biosynthetic process | response to endoplasmic reticulum stress | catalytic activity | long-chain fatty acid-CoA ligase activity | very long-chain fatty acid-CoA ligase activity | nucleus | end…	AT2G47240	A0A1P8B2B8	A0A1P8B2B8_ARATH	AMP-dependent synthetase and ligase family protein	LACS1 CER8 ECERIFERUM 8 LONG-CHAIN ACYL-COA SYNTHASE 1 At2g47240 T8I13.8
Glyma.03G222600	4	0	0	-1.87814	0	0	AT2G47140 | GO:0008152 | GO:0000166 | GO:0016491 | GO:0005737	| metabolic process | nucleotide binding | oxidoreductase activity | cytoplasm	AT2G47140	Q94K41	SDR3B_ARATH	Short-chain dehydrogenase reductase 3b (AtSDR3b) (EC 1.1.1.-)	SDR3b SDR3 SDR5 At2g47140 F14M4
Glyma.03G227900	5	0	0	1.86947	0	0	AT2G22070 | GO:0008150 | GO:0003674 | GO:0005739	| biological_process | molecular_function | mitochondrion	AT2G22070	Q9SHZ8	PP168_ARATH	Pentatricopeptide repeat-containing protein At2g22070	PCMP-H41 At2g22070 T16B14.8
Glyma.03G241600	4	0	0	0	-2.22116	1.61067	AT3G05140 | GO:0006468 | GO:0004672 | GO:0004674 | GO:0005524 | GO:0016301 | GO:0016772 | GO:0051020 | GO:0005634 | GO:0005737	| protein phosphorylation | protein kinase activity | protein serine/threonine kinase activity | ATP binding | kinase activity | transferase activity transferring phosphorus-containing groups | GTPase binding | nucleus | cytoplasm	AT3G05140	Q8RXC8	RBK2_ARATH	Receptor-like cytosolic serine/threonine-protein kinase RBK2 (EC 2.7.11.1) (Protein ROP BINDING PROTEIN KINASES 2)	RBK2 At3g05140 T12H1.10
Glyma.03G247100	2	0	0	0	-1.90914	0	AT5G28770 | GO:0006355 | GO:0009410 | GO:0030968 | GO:0071215 | GO:0071333 | GO:0003677 | GO:0003700 | GO:0005515 | GO:0042802 | GO:0046982 | GO:0005634	| regulation of transcription | response to xenobiotic stimulus | endoplasmic reticulum unfolded protein response | cellular response to abscisic acid stimulus | cellular response to glucose stimulus | DNA binding | sequence-specific DNA binding transcription factor activity | protein binding | identical protein binding | protein heterodimerization activity | nucleus	AT5G28770	B9DGI8	BZP63_ARATH	Basic leucine zipper 63 (AtbZIP63) (bZIP protein 63) (Basic leucine zipper OPAQUE 2 homolog 3) (Basic leucine zipper O2 homolog 3)	BZIP63 BZO2H3 At5g28770 T32B20.4
Glyma.03G247500	3	0	0	0	-1.32637	0	AT3G04720 | GO:0009615 | GO:0009627 | GO:0009651 | GO:0009723 | GO:0009817 | GO:0010167 | GO:0015706 | GO:0016998 | GO:0042742 | GO:0050832 | GO:0080027 | GO:0004540 | GO:0008061 | GO:0005576	| response to virus | systemic acquired resistance | response to salt stress | response to ethylene stimulus | defense response to fungus incompatible interaction | response to nitrate | nitrate transport | cell wall macromolecule catabolic process | defense response to bacterium | defense response to fungus | response to herbivore | ribonuclease activity | chitin binding | extracellular region	AT3G04720	P43082	HEVL_ARATH	Hevein-like preproprotein [Cleaved into: CB-HEL; CD-HEL (EC 3.1.-.-) (RNase)]	HEL At3g04720 F7O18.21
Glyma.03G249000	3	0	0	0	-2.71826	0	AT5G28640 | GO:0008283 | GO:0009955 | GO:0009965 | GO:0048366 | GO:0048481 | GO:0003713 | GO:0005515 | GO:0005634	| cell proliferation | adaxial/abaxial pattern formation | leaf morphogenesis | leaf development | ovule development | transcription coactivator activity | protein binding | nucleus	AT5G28640	Q8L8A5	GIF1_ARATH	GRF1-interacting factor 1 (AtGIF1) (Protein ANGUSTIFOLIA 3) (Transcription coactivator GIF1)	GIF1 AN3 GIF At5g28640 F4I4.20
Glyma.03G258100	4	0	0	-1.68821	0	0	AT1G01260 | GO:0006355 | GO:0009694 | GO:0009753 | GO:0003677 | GO:0003700 | GO:0005634	| regulation of transcription DNA-dependent | jasmonic acid metabolic process | response to jasmonic acid stimulus | DNA binding | sequence-specific DNA binding transcription factor activity | nucleus	AT1G01260	B9DI37	B9DI37_ARATH	AT1G01260 protein (Fragment)	At1g01260
Glyma.03G259200	5	0	0	0	1.25016	0	AT1G01200 | GO:0007264 | GO:0015031 | GO:0005525 | GO:0005634 | GO:0005768 | GO:0009504	| small GTPase mediated signal transduction | protein transport | GTP binding | nucleus | endosome | cell plate	AT1G01200	Q9LNK1	RABA3_ARATH	Ras-related protein RABA3 (AtRABA3)	RABA3 At1g01200 F6F3.1
Glyma.04G006400	5	0	0	-2.09312	0	0	AT5G18060 | GO:0009733 | GO:0003674	| response to auxin stimulus | molecular_function	AT5G18060	Q9FJF6	SAU23_ARATH	Auxin-responsive protein SAUR23 (Protein SMALL AUXIN UP RNA 23)	SAUR23 At5g18060 MCM23.16
Glyma.04G008600	3	0	0	0	-1.53121	0	AT5G20400 | GO:0009165 | GO:0010167 | GO:0015706 | GO:0055114 | GO:0016491 | GO:0016706 | GO:0005737 | GO:0005829	| nucleotide biosynthetic process | response to nitrate | nitrate transport | oxidation-reduction process | oxidoreductase activity | oxidoreductase activity acting on paired donors | cytoplasm | cytosol	AT5G20400	Q84K82	Q84K82_ARATH	2-oxoglutarate (2OG) and Fe(II)-dependent oxygenase superfamily protein (Putative ethylene-forming dioxygenase)	At5g20400 F5O24.290 F5O24_290
Glyma.04G009900	5	0	0	0	-2.75795	-1.28363	AT2G21490 | GO:0009415 | GO:0016114 | GO:0003674 | GO:0005634	| response to water | terpenoid biosynthetic process | molecular_function | nucleus	AT2G21490	Q96261	DHLEA_ARATH	Probable dehydrin LEA	LEA At2g21490 F3K23.25
Glyma.04G013400	5	0	0	0	0	-1.49817	AT1G49310 | GO:0000041 | GO:0008150 | GO:0003674	| transition metal ion transport | biological_process | molecular_function	AT1G49310	Q84W13	Q84W13_ARATH	At1g49310 (Transmembrane protein)	At1g49310 F13F21.30 F13F21_30
Glyma.04G014000	2	0	0	0	-1.62461	0	AT3G18830 | GO:0006810 | GO:0031348 | GO:0043090 | GO:0055085 | GO:0005215 | GO:0005351 | GO:0005354 | GO:0005355 | GO:0005365 | GO:0015144 | GO:0015145 | GO:0015148 | GO:0015168 | GO:0015575 | GO:0015576 | GO:0015591 | GO:0022857 | GO:0022891 | GO:0005886 | GO:0016020 | GO:0016021	| transport | negative regulation of defense response | amino acid import | transmembrane transport | transporter activity | sugar:hydrogen symporter activity | galactose transmembrane transporter activity | glucose transmembrane transporter activity | myo-inositol transmembrane transporter activity | carbohydrate transmembrane transporter activity | monosaccharide transmembrane transporter activ…	AT3G18830	Q8VZ80	PLT5_ARATH	Polyol transporter 5 (Protein POLYOL TRANSPORTER 5) (AtPLT5) (Sugar-proton symporter PLT5)	PLT5 At3g18830 MVE11.10 MVE11.22
Glyma.04G021000	2	0	0	0	-1.247	0	AT1G60420 | GO:0009860 | GO:0010183 | GO:0045454 | GO:0046686 | GO:0055114 | GO:0080092 | GO:0016209 | GO:0016491 | GO:0047134 | GO:0005829	| pollen tube growth | pollen tube guidance | cell redox homeostasis | response to cadmium ion | oxidation-reduction process | regulation of pollen tube growth | antioxidant activity | oxidoreductase activity | protein-disulfide reductase activity | cytosol	AT1G60420	O80763	NRX1_ARATH	Probable nucleoredoxin 1 (AtNrx1) (EC 1.8.1.8)	At1g60420 T13D8.29
Glyma.04G022300	3	0	0	0	-1.05271	0	AT1G20160 | GO:0006508 | GO:0008152 | GO:0043086 | GO:0004252 | GO:0042802 | GO:0005576 | GO:0005618 | GO:0048046	| proteolysis | metabolic process | negative regulation of catalytic activity | serine-type endopeptidase activity | identical protein binding | extracellular region | cell wall | apoplast	AT1G20160	Q9LNU1	CRSP_ARATH	CO(2)-response secreted protease (Subtilisin-like serine protease) (AtSBT5.2) (Tripeptidyl-peptidase II) (EC 3.4.14.10)	CRSP SBT5.2 At1g20160 T20H2.6
Glyma.04G034100	3	0	0	0	-1.9498	0	NA	NA	NA	NA	NA	NA	NA
Glyma.04G036700	3	0	0	0	-3.35141	0	AT3G50060 | GO:0006355 | GO:0009723 | GO:0009751 | GO:0010200 | GO:0048527 | GO:0003677 | GO:0003700 | GO:0005515 | GO:0005634	| regulation of transcription DNA-dependent | response to ethylene stimulus | response to salicylic acid stimulus | response to chitin | lateral root development | DNA binding | sequence-specific DNA binding transcription factor activity | protein binding | nucleus	AT3G50060	Q9SN12	MYB77_ARATH	Transcription factor MYB77 (Myb-related protein 77) (AtMYB77) (Myb-related protein R2) (AtMYBR2)	MYB77 MYBR2 At3g50060 F3A4.140
Glyma.04G039300	2	0	0	0	-1.21691	0	AT1G45249 | GO:0006355 | GO:0009414 | GO:0009651 | GO:0009737 | GO:0009738 | GO:0010255 | GO:0045893 | GO:0003677 | GO:0003700 | GO:0005515 | GO:0043565 | GO:0046983 | GO:0005634	| regulation of transcription | response to water deprivation | response to salt stress | response to abscisic acid stimulus | abscisic acid mediated signaling pathway | glucose mediated signaling pathway | positive regulation of transcription | DNA binding | sequence-specific DNA binding transcription factor activity | protein binding | sequence-specific DNA binding | protein dimerization activi…	AT1G45249	A0A1P8AV67	A0A1P8AV67_ARATH	Abscisic acid responsive elements-binding factor 2	ABF2 AREB1 AtABF2 ATAREB1 At1g45249
Glyma.04G041200	4	0	0	-1.12459	-1.16351	-2.01567	AT1G46768 | GO:0006355 | GO:0009409 | GO:0009414 | GO:0045893 | GO:0003677 | GO:0003700 | GO:0005634	| regulation of transcription DNA-dependent | response to cold | response to water deprivation | positive regulation of transcription DNA-dependent | DNA binding | sequence-specific DNA binding transcription factor activity | nucleus	AT1G46768	Q8LC30	RAP21_ARATH	Ethylene-responsive transcription factor RAP2-1 (Protein RELATED TO APETALA2 1)	RAP2-1 ERF006 At1g46768 F2G19.32
Glyma.04G044900	3	0	0	0	-2.25263	0	AT1G27730 | GO:0002679 | GO:0006979 | GO:0007165 | GO:0009409 | GO:0009414 | GO:0009611 | GO:0009612 | GO:0009620 | GO:0009644 | GO:0009651 | GO:0009695 | GO:0009723 | GO:0009733 | GO:0009737 | GO:0009738 | GO:0009753 | GO:0009873 | GO:0010117 | GO:0010200 | GO:0015979 | GO:0035264 | GO:0035556 | GO:0042538 | GO:0045892 | GO:0003676 | GO:0003700 | GO:0008270 | GO:0043565 | GO:0005634	| respiratory burst involved in defense response | response to oxidative stress | signal transduction | response to cold | response to water deprivation | response to wounding | response to mechanical stimulus | response to fungus | response to high light intensity | response to salt stress | jasmonic acid biosynthetic process | response to ethylene stimulus | response to auxin stimulus | respons…	AT1G27730	Q96289	ZAT10_ARATH	Zinc finger protein ZAT10 (Salt-tolerance zinc finger)	ZAT10 STZ At1g27730 T22C5.18
Glyma.04G050300	2	0	0	-2.09713	-2.82492	0	AT2G25900 | GO:0006355 | GO:0003676 | GO:0003677 | GO:0003700 | GO:0003723 | GO:0008270 | GO:0005634 | GO:0005737	| regulation of transcription | nucleic acid binding | DNA binding | sequence-specific DNA binding transcription factor activity | RNA binding | zinc ion binding | nucleus | cytoplasm	AT2G25900	O82307	C3H23_ARATH	Zinc finger CCCH domain-containing protein 23 (AtC3H23) (Protein ATCTH)	At2g25900 F17H15.7
Glyma.04G055600	5	0	0	0	1.32278	0	AT5G21482 | GO:0009690 | GO:0009823 | GO:0055114 | GO:0003824 | GO:0008762 | GO:0016491 | GO:0016614 | GO:0019139 | GO:0050660 | GO:0005576	| cytokinin metabolic process | cytokinin catabolic process | oxidation-reduction process | catalytic activity | UDP-N-acetylmuramate dehydrogenase activity | oxidoreductase activity | oxidoreductase activity acting on CH-OH group of donors | cytokinin dehydrogenase activity | flavin adenine dinucleotide binding | extracellular region	AT5G21482	Q9FUJ1	CKX7_ARATH	Cytokinin dehydrogenase 7 (EC 1.5.99.12) (Cytokinin oxidase 7) (AtCKX5) (AtCKX7) (CKO7)	CKX7 CKX5 At5g21482 F13M11
Glyma.04G061500	2	0	0	0	-1.38857	0	AT5G25110 | GO:0006468 | GO:0007165 | GO:0050832 | GO:0004672 | GO:0004674 | GO:0005524 | GO:0016301 | GO:0016772 | GO:0005886	| protein phosphorylation | signal transduction | defense response to fungus | protein kinase activity | protein serine/threonine kinase activity | ATP binding | kinase activity | transferase activity | plasma membrane	AT5G25110	Q8W1D5	CIPKP_ARATH	CBL-interacting serine/threonine-protein kinase 25 (EC 2.7.11.1) (SNF1-related kinase 3.25) (SOS2-like protein kinase PKS25)	CIPK25 PKS25 SnRK3.25 At5g25110 T11H3.120
Glyma.04G068500	5	0	0	0	1.21153	0	AT5G20060 | GO:0004091 | GO:0016787 | GO:0005737	| carboxylesterase activity | hydrolase activity | cytoplasm	AT5G20060	Q8L9X1	Q8L9X1_ARATH	Alpha/beta-Hydrolases superfamily protein (Putative lysophospholipase)	At5g20060 F28I16.210 F28I16_210
Glyma.04G089700	3	0	0	0	-1.04546	0	AT4G37870 | GO:0006094 | GO:0009817 | GO:0016036 | GO:0046686 | GO:0004611 | GO:0004612 | GO:0005524 | GO:0017076 | GO:0005634 | GO:0005730 | GO:0005737 | GO:0005829 | GO:0016020	| gluconeogenesis | defense response to fungus incompatible interaction | cellular response to phosphate starvation | response to cadmium ion | phosphoenolpyruvate carboxykinase activity | phosphoenolpyruvate carboxykinase (ATP) activity | ATP binding | purine nucleotide binding | nucleus | nucleolus | cytoplasm | cytosol | membrane	AT4G37870	Q9T074	PCKA_ARATH	Phosphoenolpyruvate carboxykinase (ATP) (PEP carboxykinase) (PEPCK) (EC 4.1.1.49)	PCKA At4g37870 T28I19.150
Glyma.04G091300	3	0	0	0	-2.39205	0	AT1G09890 | GO:0008150 | GO:0016829 | GO:0030246 | GO:0005576	| biological_process | lyase activity | carbohydrate binding | extracellular region	AT1G09890	A0A1P8AQ50	A0A1P8AQ50_ARATH	Rhamnogalacturonate lyase family protein	At1g09890 F21M12.28 F21M12_28
Glyma.04G092100	1	0	0	0	0	1.43388	AT4G24570 | GO:0006810 | GO:0006839 | GO:0009611 | GO:0009612 | GO:0009693 | GO:0010200 | GO:0055085 | GO:0005310 | GO:0005739 | GO:0005743	| transport | mitochondrial transport | response to wounding | response to mechanical stimulus | ethylene biosynthetic process | response to chitin | transmembrane transport | dicarboxylic acid transmembrane transporter activity | mitochondrion | mitochondrial inner membrane	AT4G24570	C0Z2N8	C0Z2N8_ARATH	AT4G24570 protein	At4g24570
Glyma.04G099000	5	0	0	0	1.00162	0	NA	NA	NA	NA	NA	NA	NA
Glyma.04G100900	5	0	0	0	1.39924	0	AT4G08940 | GO:0006979 | GO:0015824 | GO:0009507	| response to oxidative stress | proline transport | chloroplast	AT4G08940	Q6NQB8	Q6NQB8_ARATH	At4g08940 (Ubiquitin carboxyl-terminal hydrolase family protein)	At4g08940 T3H13.12 T3H13_12
Glyma.04G108000	4	0	0	-2.51306	-1.16032	0	AT3G54000 | GO:0008150 | GO:0003674 | GO:0005634	| biological_process | molecular_function | nucleus	AT3G54000	F4JBQ4	F4JBQ4_ARATH	TIP41-like protein	At3g54000
Glyma.04G138600	3	0	0	0	-1.52507	0	AT2G41430 | GO:0006096 | GO:0006833 | GO:0006972 | GO:0007030 | GO:0009266 | GO:0009414 | GO:0009617 | GO:0009644 | GO:0009646 | GO:0009651 | GO:0032880 | GO:0042744 | GO:0046686 | GO:0005515 | GO:0005737	| glycolysis | water transport | hyperosmotic response | Golgi organization | response to temperature stimulus | response to water deprivation | response to bacterium | response to high light intensity | response to absence of light | response to salt stress | regulation of protein localization | hydrogen peroxide catabolic process | response to cadmium ion | protein binding | cytoplasm	AT2G41430	Q39096	ERD15_ARATH	Protein EARLY RESPONSIVE TO DEHYDRATION 15 (PAM2-containing protein CID1) (Polyadenylate-binding protein-interacting protein 1) (PABP-interacting protein 1) (Poly(A)-binding protein-interacting protein 1) (Protein CTC-INTERACTING DOMAIN 1) (Protein LIGHT STRESS-REGULATED 1)	ERD15 CID1 LSR1 At2g41430 F13H10.2 T26J13.2
Glyma.04G149300	4	0	0	-1.14498	-1.15927	0	AT2G26640 | GO:0006084 | GO:0006633 | GO:0006816 | GO:0007030 | GO:0008152 | GO:0008610 | GO:0009409 | GO:0009416 | GO:0009651 | GO:0009832 | GO:0016049 | GO:0016126 | GO:0016132 | GO:0030243 | GO:0003824 | GO:0016747 | GO:0005634 | GO:0016020	| acetyl-CoA metabolic process | fatty acid biosynthetic process | calcium ion transport | Golgi organization | metabolic process | lipid biosynthetic process | response to cold | response to light stimulus | response to salt stress | plant-type cell wall biogenesis | cell growth | sterol biosynthetic process | brassinosteroid biosynthetic process | cellulose metabolic process | catalytic activit…	AT2G26640	O48780	KCS11_ARATH	3-ketoacyl-CoA synthase 11 (KCS-11) (EC 2.3.1.199) (Very long-chain fatty acid condensing enzyme 11) (VLCFA condensing enzyme 11)	KCS11 At2g26640 F18A8.1
Glyma.04G152800	3	0	0	0	-1.46783	0	AT3G25590 | GO:0008150 | GO:0003674 | GO:0005634	| biological_process | molecular_function | nucleus	AT3G25590	Q9LI86	Q9LI86_ARATH	At3g25590 (Micronuclear linker histone polyprotein-like protein)	At3g25590
Glyma.04G166900	3	0	0	0	-1.02595	0	AT5G15310 | GO:0000902 | GO:0006355 | GO:0009651 | GO:0009723 | GO:0009733 | GO:0009739 | GO:0009751 | GO:0009753 | GO:0046686 | GO:0003677 | GO:0003700 | GO:0005634	| cell morphogenesis | regulation of transcription DNA-dependent | response to salt stress | response to ethylene stimulus | response to auxin stimulus | response to gibberellin stimulus | response to salicylic acid stimulus | response to jasmonic acid stimulus | response to cadmium ion | DNA binding | sequence-specific DNA binding transcription factor activity | nucleus	AT5G15310	A0A1P8BBP8	A0A1P8BBP8_ARATH	Myb domain protein 16	MYB16 ATMIXTA ATMYB16 myb domain protein 16 At5g15310 F8M21.200 F8M21_200
Glyma.04G168400	5	0	0	2.16965	0	1.35329	AT3G47510 | GO:0008150 | GO:0003674 | GO:0005576	| biological_process | molecular_function | extracellular region	AT3G47510	Q9SN87	Q9SN87_ARATH	Transmembrane protein	F1P2.60 At3g47510
Glyma.04G177900	5	0	0	0	1.39977	0	AT5G62920 | GO:0000160 | GO:0006355 | GO:0007623 | GO:0009735 | GO:0009736 | GO:0000156 | GO:0005515 | GO:0005634	| two-component signal transduction system (phosphorelay) | regulation of transcription DNA-dependent | circadian rhythm | response to cytokinin stimulus | cytokinin mediated signaling pathway | two-component response regulator activity | protein binding | nucleus	AT5G62920	Q0WSS6	Q0WSS6_ARATH	Response regulator 6	At5g62920
Glyma.04G189100	3	0	0	0	-1.39045	0	AT3G56320 | GO:0016779 | GO:0005634	| nucleotidyltransferase activity | nucleus	AT3G56320	Q7Y227	Q7Y227_ARATH	At3g56320 (PAP/OAS1 substrate-binding domain superfamily)	At3g56320
Glyma.04G195300	3	0	0	0	-1.77512	0	AT3G48530 | GO:0008150 | GO:0003674 | GO:0009505	| biological_process | molecular_function | plant-type cell wall	AT3G48530	Q8LBB2	KING1_ARATH	SNF1-related protein kinase regulatory subunit gamma-1 (AKIN subunit gamma-1) (AKING1) (AKINgamma1) (CBS domain-containing protein CBSCBS1)	KING1 CBSCBS1 At3g48530 T8P19.40
Glyma.04G199400	2	0	0	0	-1.00914	0	AT3G26890 | GO:0008150 | GO:0003674 | GO:0009507	| biological_process | molecular_function | chloroplast	AT3G26890	C0Z2U8	C0Z2U8_ARATH	AT3G26890 protein (Meiosis chromosome segregation family protein)	At3g26890
Glyma.04G200800	3	0	0	0	-1.02428	0	AT5G61980 | GO:0007010 | GO:0032312 | GO:0048610 | GO:0048868 | GO:0005543 | GO:0008060 | GO:0008270 | GO:0005737 | GO:0005794 | GO:0030139	| cytoskeleton organization | regulation of ARF GTPase activity | cellular process involved in reproduction | pollen tube development | phospholipid binding | ARF GTPase activator activity | zinc ion binding | cytoplasm | Golgi apparatus | endocytic vesicle	AT5G61980	Q9FIT8	AGD1_ARATH	ADP-ribosylation factor GTPase-activating protein AGD1 (ARF GAP AGD1) (Protein ARF-GAP DOMAIN 1) (AtAGD1)	AGD1 At5g61980 K22G18.9
Glyma.04G202300	5	0	0	0	1.05554	0	AT5G51010 | GO:0046872 | GO:0009507	| metal ion binding | chloroplast	AT5G51010	Q9FI47	Q9FI47_ARATH	Rubredoxin-like superfamily protein	At5g51010 K3K7.19 K3K7_19
Glyma.04G206800	4	0	0	-1.10348	0	0	AT5G53590 | GO:0009733 | GO:0003674	| response to auxin stimulus | molecular_function	AT5G53590	Q6NPG2	Q6NPG2_ARATH	At5g53590 (SAUR-like auxin-responsive protein family)	MNC6.13 MNC6_13 SAUR30 SMALL AUXIN UPREGULATED RNA 30 At5g53590
Glyma.04G209200	4	0	0	-1.14251	0	0	AT5G09220 | GO:0006612 | GO:0006833 | GO:0006865 | GO:0009651 | GO:0009750 | GO:0009963 | GO:0010363 | GO:0015800 | GO:0015804 | GO:0030003 | GO:0070838 | GO:0015171 | GO:0005886 | GO:0005887 | GO:0016020	| protein targeting to membrane | water transport | amino acid transport | response to salt stress | response to fructose stimulus | positive regulation of flavonoid biosynthetic process | regulation of plant-type hypersensitive response | acidic amino acid transport | neutral amino acid transport | cellular cation homeostasis | divalent metal ion transport | amino acid transmembrane transporter …	AT5G09220	Q38967	AAP2_ARATH	Amino acid permease 2 (Amino acid transporter AAP2)	AAP2 At5g09220 T2K12.6 T5E8.20
Glyma.04G214400	3	0	0	0	-1.01236	0	AT3G18660 | GO:0005982 | GO:0009058 | GO:0009834 | GO:0010413 | GO:0010417 | GO:0045492 | GO:0015020 | GO:0016757 | GO:0080116 | GO:0005634 | GO:0005794	| starch metabolic process | biosynthetic process | secondary cell wall biogenesis | glucuronoxylan metabolic process | glucuronoxylan biosynthetic process | xylan biosynthetic process | glucuronosyltransferase activity | transferase activity transferring glycosyl groups | glucuronoxylan glucuronosyltransferase activity | nucleus | Golgi apparatus	AT3G18660	F4J8T8	F4J8T8_ARATH	Hexosyltransferase (EC 2.4.1.-)	PGSIP1 GUX1 At3g18660
Glyma.04G228800	3	0	0	0	-1.75242	0	AT5G54165 | GO:0008150 | GO:0003674 | GO:0009507	| biological_process | molecular_function | chloroplast	NA	NA	NA	NA	NA
Glyma.04G231400	2	0	0	0	-1.67108	0	AT2G46680 | GO:0006355 | GO:0009409 | GO:0009414 | GO:0009737 | GO:0009738 | GO:0042538 | GO:0045893 | GO:0000976 | GO:0003677 | GO:0003700 | GO:0043565 | GO:0005634	| regulation of transcription | response to cold | response to water deprivation | response to abscisic acid stimulus | abscisic acid mediated signaling pathway | hyperosmotic salinity response | positive regulation of transcription | transcription regulatory region sequence-specific DNA binding | DNA binding | sequence-specific DNA binding transcription factor activity | sequence-specific DNA bi…	AT2G46680	B9DI44	B9DI44_ARATH	AT2G46680 protein (Fragment)	At2g46680
Glyma.04G234400	3	0	0	0	-1.01621	0	AT2G46550 | GO:0008150 | GO:0003674	| biological_process | molecular_function	AT2G46550	B9DHY8	B9DHY8_ARATH	AT2G46550 protein (Fragment)	At2g46550
Glyma.04G252000	3	0	0	0	-1.39501	0	AT2G41705 | GO:0046482 | GO:0005886 | GO:0016020	| para-aminobenzoic acid metabolic process | plasma membrane | membrane	AT2G41705	Q8RYE2	Q8RYE2_ARATH	Camphor resistance CrcB family protein (Expressed protein)	At2g41705 At2g41705/T11A7.22
Glyma.04G252100	2	0	0	0	-1.65381	0	AT4G36020 | GO:0009165 | GO:0009409 | GO:0009414 | GO:0009631 | GO:0009651 | GO:0010501 | GO:0032508 | GO:0003676 | GO:0003677 | GO:0003690 | GO:0003697 | GO:0003723 | GO:0008270	| nucleotide biosynthetic process | response to cold | response to water deprivation | cold acclimation | response to salt stress | RNA secondary structure unwinding | DNA duplex unwinding | nucleic acid binding | DNA binding | double-stranded DNA binding | single-stranded DNA binding | RNA binding | zinc ion binding	AT4G36020	A0A1P8B8F3	A0A1P8B8F3_ARATH	Cold shock domain protein 1	CSDP1 AtCSP1 cold shock domain protein 1 cold shock protein 1 CSP1 At4g36020 T19K4.150 T19K4_150
Glyma.04G252600	2	0	0	0	-1.09849	0	AT1G75710 | GO:0003676 | GO:0003700 | GO:0008270 | GO:0005622 | GO:0005634	| nucleic acid binding | sequence-specific DNA binding transcription factor activity | zinc ion binding | intracellular | nucleus	AT1G75710	Q9LR10	Q9LR10_ARATH	C2H2-like zinc finger protein (F10A5.10)	At1g75710 F10A5.10 F10A5_10
Glyma.05G010500	3	0	0	0	-1.07937	0	AT1G52720 | GO:0008150 | GO:0003674 | GO:0009507 | GO:0009536	| biological_process | molecular_function | chloroplast | plastid	AT1G52720	Q9SSS6	Q9SSS6_ARATH	At1g52720 (F6D8.3)	At1g52720 F6D8.3 F6D8_3
Glyma.05G010600	5	0	0	0	1.21356	0	AT2G26650 | GO:0000041 | GO:0006813 | GO:0006826 | GO:0007155 | GO:0009414 | GO:0009651 | GO:0010014 | GO:0010090 | GO:0010106 | GO:0010107 | GO:0010167 | GO:0015706 | GO:0016049 | GO:0045010 | GO:0045595 | GO:0048589 | GO:0048765 | GO:0048767 | GO:0071555 | GO:0090333 | GO:0005242 | GO:0005515 | GO:0030551 | GO:0042802 | GO:0005886 | GO:0016020	| transition metal ion transport | potassium ion transport | iron ion transport | cell adhesion | response to water deprivation | response to salt stress | meristem initiation | trichome morphogenesis | cellular response to iron ion starvation | potassium ion import | response to nitrate | nitrate transport | cell growth | actin nucleation | regulation of cell differentiation | developmental grow…	AT2G26650	A0A1P8B0E9	A0A1P8B0E9_ARATH	K+ transporter 1	KT1 AKT1 ATAKT1 K+ transporter 1 POTASSIUM TRANSPORTER At2g26650 F18A8.2 F18A8_2
Glyma.05G029200	2	0	0	0	-1.77033	0	AT5G62530 | GO:0006560 | GO:0008152 | GO:0009651 | GO:0010133 | GO:0055114 | GO:0072593 | GO:0003842 | GO:0004028 | GO:0008270 | GO:0016491 | GO:0050897 | GO:0005739 | GO:0009507	| proline metabolic process | metabolic process | response to salt stress | proline catabolic process to glutamate | oxidation-reduction process | reactive oxygen species metabolic process | 1-pyrroline-5-carboxylate dehydrogenase activity | 3-chloroallyl aldehyde dehydrogenase activity | zinc ion binding | oxidoreductase activity | cobalt ion binding | mitochondrion | chloroplast	AT5G62530	Q8VZC3	AL121_ARATH	Delta-1-pyrroline-5-carboxylate dehydrogenase 12A1, mitochondrial (AtP5CDH) (P5C dehydrogenase) (EC 1.2.1.88) (Aldehyde dehydrogenase family 12 member A1) (L-glutamate gamma-semialdehyde dehydrogenase)	ALDH12A1 P5CDH At5g62530 K19B1.14
Glyma.05G032100	3	0	0	0	-1.54238	0	NA	NA	NA	NA	NA	NA	NA
Glyma.05G033100	5	0	0	0	1.58085	0	NA	NA	NA	NA	NA	NA	NA
Glyma.05G045500	5	0	0	0	1.3969	0	AT5G09840 | GO:0006606 | GO:0005739 | GO:0009507	| protein import into nucleus | mitochondrion | chloroplast	AT5G09840	Q9FIC2	Q9FIC2_ARATH	Emb|CAB71880.1 (Putative endonuclease or glycosyl hydrolase)	MYH9.5 MYH9_5 At5g09840
Glyma.05G045800	5	0	0	-2.00808	-5.45358	-2.95514	AT5G63350 | GO:0008150 | GO:0005515	| biological_process | protein binding	AT5G63350	Q9FGW7	Q9FGW7_ARATH	Emb|CAB62340.1 (von willebrand factor A domain protein)	At5g63350 K9H21.8 K9H21_8
Glyma.05G056300	2	0	0	0	-1.66689	0	AT1G12240 | GO:0005975 | GO:0006816 | GO:0007030 | GO:0009617 | GO:0009651 | GO:0071370 | GO:0080022 | GO:0004553 | GO:0004564 | GO:0004575 | GO:0000325 | GO:0005773 | GO:0009505	| carbohydrate metabolic process | calcium ion transport | Golgi organization | response to bacterium | response to salt stress | cellular response to gibberellin stimulus | primary root development | hydrolase activity | beta-fructofuranosidase activity | sucrose alpha-glucosidase activity | plant-type vacuole | vacuole | plant-type cell wall	AT1G12240	Q39041	INVA4_ARATH	Acid beta-fructofuranosidase 4, vacuolar (At beta fruct4) (AtBETAFRUCT4) (EC 3.2.1.26) (Acid invertase 4) (AI 4) (Acid sucrose hydrolase 4) (Vacuolar invertase 4) (Inv-V4) (VAC-INV 4) (VI 4)	BFRUCT4 BETAFRUCT4 At1g12240 T28K15.3
Glyma.05G057800	2	0	0	0	-1.39242	0	AT2G45180 | GO:0000038 | GO:0006869 | GO:0042335 | GO:0008289 | GO:0005576 | GO:0009535	| very long-chain fatty acid metabolic process | lipid transport | cuticle development | lipid binding | extracellular region | chloroplast thylakoid membrane	AT2G45180	Q42044	Q42044_ARATH	At2g45180 (At2g45180/T14P1.1) (Bifunctional inhibitor/lipid-transfer protein/seed storage 2S albumin superfamily protein) (Expressed protein) (Putative proline-rich protein)	At2g45180 F4L23.31
Glyma.05G059300	4	0	0	-1.68433	-1.76228	0	AT4G16600 | GO:0009058 | GO:0016051 | GO:0016757 | GO:0016758	| biosynthetic process | carbohydrate biosynthetic process | transferase activity transferring glycosyl groups | transferase activity transferring hexosyl groups	AT4G16600	W8Q6K0	W8Q6K0_ARATH	Glycosyltransferase (Fragment)	AT4G16600
Glyma.05G074200	5	0	0	-1.20327	-1.70813	0	AT3G27250 | GO:0008150 | GO:0003674 | GO:0005634	| biological_process | molecular_function | nucleus	AT3G27250	Q9LK28	Q9LK28_ARATH	At3g27250	At3g27250
Glyma.05G081600	3	0	0	0	-1.18156	0	AT4G21200 | GO:0009685 | GO:0055114 | GO:0016491 | GO:0016706 | GO:0052635 | GO:0005737	| gibberellin metabolic process | oxidation-reduction process | oxidoreductase activity | oxidoreductase activity acting on paired donors | C-20 gibberellin 2-beta-dioxygenase activity | cytoplasm	AT4G21200	O49561	G2OX8_ARATH	Gibberellin 2-beta-dioxygenase 8 (EC 1.14.11.13) (GA 2-oxidase 8) (Gibberellin 2-beta-hydroxylase 8) (Gibberellin 2-oxidase 8)	GA2OX8 At4g21200 F7J7.140
Glyma.05G082400	4	0	0	0	-2.43458	-1.30689	AT5G66900 | GO:0006952 | GO:0043531 | GO:0005634	| defense response | ADP binding | nucleus	AT5G66900	A0A1P8BE12	A0A1P8BE12_ARATH	Disease resistance protein (CC-NBS-LRR class) family	MUD21.16 MUD21_16 At5g66900
Glyma.05G088800	5	0	0	-1.25311	0	0	AT5G03040 | GO:0006007 | GO:0008150 | GO:0048767 | GO:0005516 | GO:0005634 | GO:0005886	| glucose catabolic process | biological_process | root hair elongation | calmodulin binding | nucleus | plasma membrane	AT5G03040	Q93ZH7	Q93ZH7_ARATH	AT5g03040/F15A17_70 (IQ-domain 2)	iqd2 IQ-domain 2 At5g03040 F15A17.70 F15A17_70
Glyma.05G094400	5	0	0	0	1.24776	0	AT4G36950 | GO:0006468 | GO:0004672 | GO:0004674 | GO:0005524 | GO:0016772 | GO:0005886	| protein phosphorylation | protein kinase activity | protein serine/threonine kinase activity | ATP binding | transferase activity transferring phosphorus-containing groups | plasma membrane	AT4G36950	Q56XG7	Q56XG7_ARATH	MAP3K-like protein kinase	At4g36950
Glyma.05G104000	3	0	0	0	-1.22911	0	AT5G67385 | GO:0009416 | GO:0004871 | GO:0005886	| response to light stimulus | signal transducer activity | plasma membrane	AT5G67385	Q66GP0	SR1P1_ARATH	BTB/POZ domain-containing protein SR1IP1 (Protein ATSR1-INTERACTION PROTEIN 1)	SR1IP1 At5g67385 K8K14
Glyma.05G112000	3	0	0	0	-2.8399	0	AT1G32560 | GO:0006970 | GO:0009414 | GO:0009790 | GO:0009793 | GO:0048316 | GO:0003674 | GO:0009506	| response to osmotic stress | response to water deprivation | embryo development | embryo development ending in seed dormancy | seed development | molecular_function | plasmodesma	AT1G32560	Q39138	LEA6_ARATH	Late embryogenesis abundant protein 6 (Late embryogenesis abundant protein 4-1) (AtLEA4-1)	LEA6 LEA4-1 At1g32560 T9G5.2
Glyma.05G118800	3	0	0	0	-1.843	2.51151	AT2G22230 | GO:0000271 | GO:0000272 | GO:0005982 | GO:0006633 | GO:0006744 | GO:0009664 | GO:0009817 | GO:0009825 | GO:0009832 | GO:0009932 | GO:0010075 | GO:0010817 | GO:0019344 | GO:0043481 | GO:0048653 | GO:0048767 | GO:0071555 | GO:0016836 | GO:0019171 | GO:0047450 | GO:0005618 | GO:0005737 | GO:0009507 | GO:0009534	| polysaccharide biosynthetic process | polysaccharide catabolic process | starch metabolic process | fatty acid biosynthetic process | ubiquinone biosynthetic process | plant-type cell wall organization | defense response to fungus incompatible interaction | multidimensional cell growth | plant-type cell wall biogenesis | cell tip growth | regulation of meristem growth | regulation of hormone le…	AT2G22230	Q9SIE3	Q9SIE3_ARATH	At2g22230/T26C19.11 (Putative beta-hydroxyacyl-ACP dehydratase) (Thioesterase superfamily protein)	At2g22230 T26C19.11 T26C19_11
Glyma.05G119100	3	0	0	0	-1.03837	0	AT5G64080 | GO:0006869 | GO:0008289 | GO:0005886 | GO:0031225 | GO:0046658	| lipid transport | lipid binding | plasma membrane | anchored to membrane | anchored to plasma membrane	AT5G64080	Q8VYI9	NLTL5_ARATH	Non-specific lipid-transfer protein-like protein At5g64080	At5g64080 MHJ24.6
Glyma.05G119200	3	0	0	0	-5.43535	0	AT4G13830 | GO:0006457 | GO:0015996 | GO:0031072 | GO:0005634 | GO:0009507	| protein folding | chlorophyll catabolic process | heat shock protein binding | nucleus | chloroplast	AT4G13830	Q9SDN0	DNJ20_ARATH	Chaperone protein dnaJ 20, chloroplastic (AtDjC20) (AtJ20)	ATJ20 C20 J20 At4g13830 F18A5.220
Glyma.05G128500	3	0	0	0	-1.20295	0	NA	NA	NA	NA	NA	NA	NA
Glyma.05G138700	2	0	0	0	-1.80196	0	AT1G14720 | GO:0005975 | GO:0006073 | GO:0010154 | GO:0080086 | GO:0004553 | GO:0016762 | GO:0016798 | GO:0005576 | GO:0005618 | GO:0048046	| carbohydrate metabolic process | cellular glucan metabolic process | fruit development | stamen filament development | hydrolase activity | xyloglucan:xyloglucosyl transferase activity | hydrolase activity | extracellular region | cell wall | apoplast	AT1G14720	Q38909	XTH28_ARATH	Probable xyloglucan endotransglucosylase/hydrolase protein 28 (At-XTH28) (XTH-28) (EC 2.4.1.207)	XTH28 EXGT-A2 XTR2 At1g14720 F10B6.12 F10B6.29
Glyma.05G148900	5	0	0	-1.44021	0	0	AT1G67320 | GO:0006260 | GO:0006261 | GO:0006269 | GO:0006270 | GO:0006275 | GO:0006306 | GO:0008283 | GO:0051567 | GO:0051726 | GO:0003896 | GO:0016779 | GO:0005634 | GO:0009506	| DNA replication | DNA-dependent DNA replication | DNA replication synthesis of RNA primer | DNA-dependent DNA replication initiation | regulation of DNA replication | DNA methylation | cell proliferation | histone H3-K9 methylation | regulation of cell cycle | DNA primase activity | nucleotidyltransferase activity | nucleus | plasmodesma	AT1G67320	F4HRU9	F4HRU9_ARATH	DNA primase large subunit (EC 2.7.7.-)	EMB2813 EMBRYO DEFECTIVE 2813 At1g67320 F1N21.14
Glyma.05G151400	5	0	0	-1.23647	1.10463	0	AT4G14010 | GO:0007267 | GO:0004871 | GO:0005576 | GO:0048046	| cell-cell signaling | signal transducer activity | extracellular region | apoplast	AT4G14010	O23262	RLF32_ARATH	Protein RALF-like 32	RALFL32 At4g14010 dl3045c FCAALL.140
Glyma.05G152500	3	0	0	0	-2.02409	0	AT4G13840 | GO:0019761 | GO:0016740 | GO:0016747 | GO:0005737	| glucosinolate biosynthetic process | transferase activity | transferase activity transferring acyl groups other than amino-acyl groups | cytoplasm	AT4G13840	Q56Z51	Q56Z51_ARATH	Fatty acid elongase-like protein (Fragment)	At4g13840
Glyma.05G155600	3	0	0	0	-1.62094	0	AT1G15670 | GO:0080037 | GO:0003674 | GO:0005634	| negative regulation of cytokinin mediated signaling pathway | molecular_function | nucleus	AT1G15670	Q9LMR5	FK126_ARATH	F-box/kelch-repeat protein At1g15670	At1g15670 F7H2.1
Glyma.05G178200	4	0	0	-1.05295	0	0	AT5G64220 | GO:0006355 | GO:0009409 | GO:0003677 | GO:0005516 | GO:0005634	| regulation of transcription DNA-dependent | response to cold | DNA binding | calmodulin binding | nucleus	AT5G64220	Q6NPP4	CMTA2_ARATH	Calmodulin-binding transcription activator 2 (AtCAMTA2) (AtER66) (Ethylene-induced calmodulin-binding protein c) (EICBP.c) (Signal-responsive protein 4) (AtSR4)	CAMTA2 CMTA2 SR4 At5g64220 MSJ1.6
Glyma.05G180100	2	0	0	0	-1.66288	0	AT5G65110 | GO:0001676 | GO:0006631 | GO:0006635 | GO:0008152 | GO:0009062 | GO:0009735 | GO:0043161 | GO:0043248 | GO:0048767 | GO:0051788 | GO:0055114 | GO:0003995 | GO:0003997 | GO:0016627 | GO:0050660 | GO:0005634 | GO:0005777	| long-chain fatty acid metabolic process | fatty acid metabolic process | fatty acid beta-oxidation | metabolic process | fatty acid catabolic process | response to cytokinin stimulus | proteasomal ubiquitin-dependent protein catabolic process | proteasome assembly | root hair elongation | response to misfolded protein | oxidation-reduction process | acyl-CoA dehydrogenase activity | acyl-CoA ox…	AT5G65110	F4KGI8	F4KGI8_ARATH	Acyl-coenzyme A oxidase	ACX2 ACYL-COA OXIDASE 2 acyl-CoA oxidase 2 ATACX2 MQN23.4 MQN23_4 At5g65110
Glyma.05G186800	4	0	0	0	-2.67549	-1.36791	NA	NA	NA	NA	NA	NA	NA
Glyma.05G208500	5	0	0	0	1.6155	0	AT2G45900 | GO:0009739 | GO:0003674 | GO:0005634 | GO:0009506	| response to gibberellin stimulus | molecular_function | nucleus | plasmodesma	AT2G45900	O80829	O80829_ARATH	Phosphatidylinositol N-acetyglucosaminlytransferase subunit P-like protein	TRM13 TON1 Recruiting Motif 13 At2g45900 F4I18.12
Glyma.05G219900	5	0	0	0	1.12671	0	AT4G24050 | GO:0008152 | GO:0000166 | GO:0016491	| metabolic process | nucleotide binding | oxidoreductase activity	AT4G24050	O22985	O22985_ARATH	AT4g24050/T19F6_40 (NAD(P)-binding Rossmann-fold superfamily protein) (Ribitol dehydrogenase isolog)	T19F6.14 At4g24050 T19F6.40 T19F6_40
Glyma.05G222000	3	0	0	0	-1.70889	0	AT3G10700 | GO:0006012 | GO:0008152 | GO:0046396 | GO:0046835 | GO:0004335 | GO:0005524 | GO:0016301 | GO:0016773 | GO:0047912 | GO:0005737 | GO:0005829	| galactose metabolic process | metabolic process | D-galacturonate metabolic process | carbohydrate phosphorylation | galactokinase activity | ATP binding | kinase activity | phosphotransferase activity alcohol group as acceptor | galacturonokinase activity | cytoplasm | cytosol	AT3G10700	A0A1I9LP31	A0A1I9LP31_ARATH	Galacturonic acid kinase	GalAK galacturonic acid kinase At3g10700
Glyma.05G224400	3	0	0	0	-1.26448	0	AT2G19810 | GO:0006355 | GO:0006661 | GO:0006979 | GO:0015996 | GO:0003676 | GO:0003700 | GO:0008270 | GO:0005634 | GO:0005886	| regulation of transcription DNA-dependent | phosphatidylinositol biosynthetic process | response to oxidative stress | chlorophyll catabolic process | nucleic acid binding | sequence-specific DNA binding transcription factor activity | zinc ion binding | nucleus | plasma membrane	AT2G19810	O82199	C3H20_ARATH	Zinc finger CCCH domain-containing protein 20 (AtC3H20)	At2g19810 F6F22.16
Glyma.05G233400	3	0	0	0	-1.38745	0	AT3G18440 | GO:0010044 | GO:0015743 | GO:0005253 | GO:0009705	| response to aluminum ion | malate transport | anion channel activity | plant-type vacuole membrane	AT3G18440	Q9LS46	ALMT9_ARATH	Aluminum-activated malate transporter 9 (AtALMT9)	ALMT9 At3g18440 MYF24.16
Glyma.05G234600	4	0	0	-1.37216	-1.93073	0	AT1G25340 | GO:0006355 | GO:0003677 | GO:0003700 | GO:0005634	| regulation of transcription DNA-dependent | DNA binding | sequence-specific DNA binding transcription factor activity | nucleus	AT1G25340	A0A1P8ARZ7	A0A1P8ARZ7_ARATH	Myb domain protein 116	MYB116 AtMYB116 myb domain protein 116 At1g25340 F4F7.27 F4F7_27
Glyma.05G239400	1	0	0	-1.90734	0	0	AT1G68050 | GO:0006355 | GO:0006511 | GO:0007623 | GO:0009637 | GO:0009911 | GO:0010468 | GO:0001047 | GO:0004842 | GO:0005515 | GO:0005634	| regulation of transcription DNA-dependent | ubiquitin-dependent protein catabolic process | circadian rhythm | response to blue light | positive regulation of flower development | regulation of gene expression | core promoter binding | ubiquitin-protein ligase activity | protein binding | nucleus	AT1G68050	Q9C9W9	ADO3_ARATH	Adagio protein 3 (F-box only protein 2a) (FBX2a) (Flavin-binding kelch repeat F-box protein 1)	ADO3 FKF1 At1g68050 T23K23.10
Glyma.05G245400	4	0	0	0	-2.33909	1.98243	AT1G32150 | GO:0006351 | GO:0006355 | GO:0006473 | GO:0003677 | GO:0003700 | GO:0043565 | GO:0046983 | GO:0005634	| transcription DNA-dependent | regulation of transcription DNA-dependent | protein acetylation | DNA binding | sequence-specific DNA binding transcription factor activity | sequence-specific DNA binding | protein dimerization activity | nucleus	AT1G32150	Q84LG2	BZP68_ARATH	bZIP transcription factor 68 (AtbZIP68)	BZIP68 At1g32150 F3C3.7
Glyma.06G012100	5	0	0	0	1.96008	0	NA	NA	AT4G39230	Q9T030	PBER1_ARATH	Isoflavone reductase homolog PCBER1 (EC 1.3.1.-) (Phenylcoumaran benzylic ether reductase 1) (AtPCBER1)	PCBER1 At4g39230 T22F8.130
Glyma.06G013400	3	0	0	0	-1.20512	0	AT1G49320 | GO:0048316 | GO:0003674 | GO:0000326 | GO:0005576	| seed development | molecular_function | protein storage vacuole | extracellular region	AT1G49320	Q9XI99	USPL1_ARATH	BURP domain protein USPL1 (Unknown seed protein-like protein 1) (AtUSPL1)	USPL1 At1g49320 F13F21.25
Glyma.06G021200	2	0	0	0	-1.74248	0	AT1G60420 | GO:0009860 | GO:0010183 | GO:0045454 | GO:0046686 | GO:0055114 | GO:0080092 | GO:0016209 | GO:0016491 | GO:0047134 | GO:0005829	| pollen tube growth | pollen tube guidance | cell redox homeostasis | response to cadmium ion | oxidation-reduction process | regulation of pollen tube growth | antioxidant activity | oxidoreductase activity | protein-disulfide reductase activity | cytosol	AT1G60420	O80763	NRX1_ARATH	Probable nucleoredoxin 1 (AtNrx1) (EC 1.8.1.8)	At1g60420 T13D8.29
Glyma.06G022900	3	0	0	-1.3778	-2.07592	0	AT1G75890 | GO:0006629 | GO:0019953 | GO:0004091 | GO:0016298 | GO:0016746 | GO:0016788 | GO:0005576	| lipid metabolic process | sexual reproduction | carboxylesterase activity | lipase activity | transferase activity transferring acyl groups | hydrolase activity acting on ester bonds | extracellular region	AT1G75890	Q94CH7	EXL2_ARATH	GDSL esterase/lipase EXL2 (EC 3.1.1.-) (Family II extracellular lipase 2) (Family II lipase EXL2)	EXL2 At1g75890 T4O12.240
Glyma.06G023500	4	0	0	-1.28079	0	0	AT1G20060 | GO:0007018 | GO:0003777 | GO:0005524 | GO:0005634	| microtubule-based movement | microtubule motor activity | ATP binding | nucleus	AT1G20060	A0A1P8ATM8	A0A1P8ATM8_ARATH	Kinesin-like protein	At1g20060 T20H2.17 T20H2_17
Glyma.06G033600	3	0	0	0	-1.24334	0	AT1G03220 | GO:0006508 | GO:0009651 | GO:0004190 | GO:0005576 | GO:0005618 | GO:0005794 | GO:0005886 | GO:0009505 | GO:0009506 | GO:0016020	| proteolysis | response to salt stress | aspartic-type endopeptidase activity | extracellular region | cell wall | Golgi apparatus | plasma membrane | plant-type cell wall | plasmodesma | membrane	AT1G03220	Q9ZVS4	Q9ZVS4_ARATH	Eukaryotic aspartyl protease family protein (F15K9.17 protein)	At1g03220 F15K9.17 F15K9_17
Glyma.06G040400	2	0	0	0	-1.42542	0	AT1G45249 | GO:0006355 | GO:0009414 | GO:0009651 | GO:0009737 | GO:0009738 | GO:0010255 | GO:0045893 | GO:0003677 | GO:0003700 | GO:0005515 | GO:0043565 | GO:0046983 | GO:0005634	| regulation of transcription | response to water deprivation | response to salt stress | response to abscisic acid stimulus | abscisic acid mediated signaling pathway | glucose mediated signaling pathway | positive regulation of transcription | DNA binding | sequence-specific DNA binding transcription factor activity | protein binding | sequence-specific DNA binding | protein dimerization activi…	AT1G45249	A0A1P8AV67	A0A1P8AV67_ARATH	Abscisic acid responsive elements-binding factor 2	ABF2 AREB1 AtABF2 ATAREB1 At1g45249
Glyma.06G043600	4	0	0	-2.12383	-3.20355	-1.09119	NA	NA	AT5G43068	A0A1P8BEV7	A0A1P8BEV7_ARATH	Transmembrane protein	At5g43068
Glyma.06G044400	1	0	0	1.09285	1.35752	0	AT5G59845 | GO:0009739 | GO:0003674 | GO:0005576	| response to gibberellin stimulus | molecular_function | extracellular region	AT5G59845	Q8LFM2	GASAA_ARATH	Gibberellin-regulated protein 10 (GAST1 protein homolog 10)	GASA10 At5g59845 MMN10.7
Glyma.06G050100	3	0	0	0	-1.45037	0	AT1G10070 | GO:0008152 | GO:0009081 | GO:0009407 | GO:0009744 | GO:0009750 | GO:0003824 | GO:0004084 | GO:0005737 | GO:0005739 | GO:0009507	| metabolic process | branched chain family amino acid metabolic process | toxin catabolic process | response to sucrose stimulus | response to fructose stimulus | catalytic activity | branched-chain-amino-acid transaminase activity | cytoplasm | mitochondrion | chloroplast	AT1G10070	Q56WQ7	Q56WQ7_ARATH	Branched-chain amino acid aminotransferase-like protein	At1g10070
Glyma.06G056400	5	0	0	-1.07789	0	0	AT2G26330 | GO:0001558 | GO:0006468 | GO:0008356 | GO:0009664 | GO:0009944 | GO:0009965 | GO:0010075 | GO:0010103 | GO:0010148 | GO:0030155 | GO:0031540 | GO:0042742 | GO:0048281 | GO:0050832 | GO:0051302 | GO:2000027 | GO:0004672 | GO:0004674 | GO:0005524 | GO:0016772 | GO:0019199 | GO:0005576 | GO:0005739	| regulation of cell growth | protein phosphorylation | asymmetric cell division | plant-type cell wall organization | polarity specification of adaxial/abaxial axis | leaf morphogenesis | regulation of meristem growth | stomatal complex morphogenesis | transpiration | regulation of cell adhesion | regulation of anthocyanin biosynthetic process | defense response to bacterium | inflorescence morp…	AT2G26330	Q42371	ERECT_ARATH	LRR receptor-like serine/threonine-protein kinase ERECTA (EC 2.7.11.1) (Protein QUANTITATIVE RESISTANCE TO PLECTOSPHAERELLA 1) (Protein QUANTITATIVE RESISTANCE TO RALSTONIA SOLANACEARUM 1) (Protein TRANSPIRATION EFFICIENCY 1)	ERECTA ER QRP1 QRS1 TE1 At2g26330 T1D16.3
Glyma.06G057800	5	0	0	0	2.41929	0	NA	NA	NA	NA	NA	NA	NA
Glyma.06G062100	2	0	0	0	-1.97056	0	AT5G25110 | GO:0006468 | GO:0007165 | GO:0050832 | GO:0004672 | GO:0004674 | GO:0005524 | GO:0016301 | GO:0016772 | GO:0005886	| protein phosphorylation | signal transduction | defense response to fungus | protein kinase activity | protein serine/threonine kinase activity | ATP binding | kinase activity | transferase activity | plasma membrane	AT5G25110	Q8W1D5	CIPKP_ARATH	CBL-interacting serine/threonine-protein kinase 25 (EC 2.7.11.1) (SNF1-related kinase 3.25) (SOS2-like protein kinase PKS25)	CIPK25 PKS25 SnRK3.25 At5g25110 T11H3.120
Glyma.06G064900	2	0	0	0	-1.18362	0	AT2G34200 | GO:0008270 | GO:0005794 | GO:0016020	| zinc ion binding | Golgi apparatus | membrane	AT2G34200	Q84RF4	Q84RF4_ARATH	RING/FYVE/PHD zinc finger superfamily protein	At2g34200 At2g34200/F13P17.4 F13P17.4 F13P17_4
Glyma.06G068100	3	0	0	0	-1.16529	-1.13064	AT4G32300 | GO:0006468 | GO:0046777 | GO:0004672 | GO:0004674 | GO:0005524 | GO:0016301 | GO:0016772 | GO:0030246 | GO:0031625 | GO:0005886	| protein phosphorylation | protein autophosphorylation | protein kinase activity | protein serine/threonine kinase activity | ATP binding | kinase activity | transferase activity transferring phosphorus-containing groups | carbohydrate binding | ubiquitin protein ligase binding | plasma membrane	AT4G32300	Q8RWZ5	SD25_ARATH	G-type lectin S-receptor-like serine/threonine-protein kinase SD2-5 (EC 2.7.11.1) (S-domain-2 (SD2) receptor kinase 5) (SD2-5)	SD25 At4g32300 F10M6.60 F8B4.10
Glyma.06G083600	3	0	0	0	-2.42847	0	AT5G11550 | GO:0008150 | GO:0005737	| biological_process | cytoplasm	AT5G11550	Q9LYD7	Q9LYD7_ARATH	ARM repeat superfamily protein	At5g11550 F15N18.140 F15N18_140
Glyma.06G086300	5	0	0	0	1.04272	0	AT5G11630 | GO:0042742 | GO:0048364 | GO:0050832 | GO:0071433 | GO:0003674 | GO:0005739	| defense response to bacterium | root development | defense response to fungus | cell wall repair | molecular_function | mitochondrion	AT5G11630	Q6NNL9	Q6NNL9_ARATH	At5g11630	NOXY2 nonresponding to oxylipins 2 At5g11630 T22P22.20 T22P22_20
Glyma.06G090900	4	0	0	0	-2.58976	-3.29494	AT1G58330 | GO:0005634	| nucleus	AT1G58330	Q9SLV1	Q9SLV1_ARATH	At1g58330 (F19C14.6 protein) (Transcription factor-like protein) (ZW2 protein)	ZW2 At1g58330 F19C14.6 F19C14_6
Glyma.06G097300	2	0	0	0	-1.16528	0	AT4G24510 | GO:0000038 | GO:0010025 | GO:0019344 | GO:0042335 | GO:0042546 | GO:0042761 | GO:0016740 | GO:0016747 | GO:0005634 | GO:0005783	| very long-chain fatty acid metabolic process | wax biosynthetic process | cysteine biosynthetic process | cuticle development | cell wall biogenesis | very long-chain fatty acid biosynthetic process | transferase activity | transferase activity | nucleus | endoplasmic reticulum	AT4G24510	Q39048	CER2_ARATH	Protein ECERIFERUM 2	CER2 At4g24510 F22K18.290
Glyma.06G102600	5	0	0	0	1.08968	0	AT4G08940 | GO:0006979 | GO:0015824 | GO:0009507	| response to oxidative stress | proline transport | chloroplast	AT4G08940	Q6NQB8	Q6NQB8_ARATH	At4g08940 (Ubiquitin carboxyl-terminal hydrolase family protein)	At4g08940 T3H13.12 T3H13_12
Glyma.06G105200	2	0	0	0	-1.55658	-1.28071	AT1G78070 | GO:0008150 | GO:0003674 | GO:0005737 | GO:0080008	| biological_process | molecular_function | cytoplasm | CUL4 RING ubiquitin ligase complex	AT1G78070	Q94JT6	Q94JT6_ARATH	At1g78070/F28K19_28 (Transducin/WD40 repeat-like superfamily protein)	At1g78070 F28K19.28 F28K19_28
Glyma.06G107400	5	0	0	0	1.03022	0	AT1G77930 | GO:0006457 | GO:0031072	| protein folding | heat shock protein binding	AT1G77930	Q9SH08	Q9SH08_ARATH	At1g77930 (Chaperone DnaJ-domain superfamily protein) (F28K19.14)	DJC65 DNA J protein C65 At1g77930 F28K19.14 F28K19_14
Glyma.06G113100	3	0	0	0	-1.18114	0	AT4G08330 | GO:0008150 | GO:0003674 | GO:0005634 | GO:0005886	| biological_process | molecular_function | nucleus | plasma membrane	AT4G08330	F4JFX5	F4JFX5_ARATH	Uncharacterized protein	At4g08330 T28D5.20 T28D5_20
Glyma.06G120300	3	0	0	0	-1.3529	0	AT5G09300 | GO:0008152 | GO:0003863 | GO:0016624 | GO:0005739	| metabolic process | 3-methyl-2-oxobutanoate dehydrogenase (2-methylpropanoyl-transferring) activity | oxidoreductase activity acting on the aldehyde or oxo group of donors | mitochondrion	AT5G09300	Q84JL2	ODBA2_ARATH	2-oxoisovalerate dehydrogenase subunit alpha 2, mitochondrial (EC 1.2.4.4) (Branched-chain alpha-keto acid dehydrogenase E1 component alpha chain) (BCKDE1A) (BCKDH E1-alpha)	At5g09300 T5E8_100
Glyma.06G123800	3	0	0	0	-1.76716	0	AT1G78780 | GO:0008150 | GO:0003674 | GO:0005737	| biological_process | molecular_function | cytoplasm	AT1G78780	A8MS14	A8MS14_ARATH	Pathogenesis-related family protein	At1g78780 F9K20.18 F9K20_18
Glyma.06G136600	1	0	0	-2.12327	0	0	AT5G24470 | GO:0000160 | GO:0005982 | GO:0006355 | GO:0007623 | GO:0009639 | GO:0009640 | GO:0010114 | GO:0010218 | GO:0042752 | GO:0045892 | GO:0048574 | GO:0051170 | GO:0000156 | GO:0003677 | GO:0005634	| two-component signal transduction system (phosphorelay) | starch metabolic process | regulation of transcription DNA-dependent | circadian rhythm | response to red or far red light | photomorphogenesis | response to red light | response to far red light | regulation of circadian rhythm | negative regulation of transcription DNA-dependent | long-day photoperiodism flowering | nuclear import | tw…	AT5G24470	Q6LA42	APRR5_ARATH	Two-component response regulator-like APRR5 (Pseudo-response regulator 5)	APRR5 At5g24470 T31K7.5
Glyma.06G141600	3	0	0	0	-1.41596	0	AT5G05220 | GO:0008150 | GO:0003674 | GO:0009507	| biological_process | molecular_function | chloroplast	AT5G05220	Q940U2	Q940U2_ARATH	AT5g05220/K18I23_2	At5g05220 K18I23.2 K18I23_2
Glyma.06G142300	5	0	0	-2.19052	-2.57226	-2.58299	AT3G56380 | GO:0000160 | GO:0006355 | GO:0009736 | GO:0000156 | GO:0005634	| two-component signal transduction system (phosphorelay) | regulation of transcription DNA-dependent | cytokinin mediated signaling pathway | two-component response regulator activity | nucleus	AT3G56380	A0A1I9LQB0	A0A1I9LQB0_ARATH	Response regulator 17	RR17 ARR17 RESPONSE REGULATOR 17 response regulator 17 At3g56380
Glyma.06G154400	2	0	0	0	-2.6493	0	AT5G64530 | GO:0006355 | GO:0007275 | GO:0010089 | GO:0043067 | GO:0048367 | GO:0003677 | GO:0003700 | GO:0005634	| regulation of transcription | multicellular organismal development | xylem development | regulation of programmed cell death | shoot development | DNA binding | sequence-specific DNA binding transcription factor activity | nucleus	AT5G64530	Q8GWK6	NC104_ARATH	NAC domain-containing protein 104 (ANAC104) (Protein XYLEM NAC DOMAIN 1)	NAC104 XND1 At5g64530 MUB3.5
Glyma.06G162200	3	0	0	0	-1.13102	0	AT5G51070 | GO:0009646 | GO:0019538 | GO:0034214 | GO:0000166 | GO:0005524 | GO:0016887 | GO:0017111 | GO:0042803 | GO:0009507 | GO:0009570 | GO:0009941	| response to absence of light | protein metabolic process | protein hexamerization | nucleotide binding | ATP binding | ATPase activity | nucleoside-triphosphatase activity | protein homodimerization activity | chloroplast | chloroplast stroma | chloroplast envelope	AT5G51070	P42762	CLPD_ARATH	Chaperone protein ClpD, chloroplastic (EC 3.6.1.3) (ATP-dependent Clp protease ATP-binding subunit ClpD homolog) (Casein lytic proteinase D) (ERD1 protein) (Protein EARLY RESPONSIVE TO DEHYDRATION 1) (Protein SENESCENCE ASSOCIATED GENE 15)	CLPD ERD1 SAG15 At5g51070 K3K7.27
Glyma.06G164000	3	0	0	0	-1.06443	0	NA	NA	NA	NA	NA	NA	NA
Glyma.06G164100	3	0	0	0	-1.14142	0	NA	NA	NA	NA	NA	NA	NA
Glyma.06G170700	3	0	0	0	-1.39837	0	AT3G48530 | GO:0008150 | GO:0003674 | GO:0009505	| biological_process | molecular_function | plant-type cell wall	AT3G48530	Q8LBB2	KING1_ARATH	SNF1-related protein kinase regulatory subunit gamma-1 (AKIN subunit gamma-1) (AKING1) (AKINgamma1) (CBS domain-containing protein CBSCBS1)	KING1 CBSCBS1 At3g48530 T8P19.40
Glyma.06G175100	3	0	0	0	-1.08962	0	AT2G31880 | GO:0006468 | GO:0007169 | GO:0010942 | GO:0031349 | GO:0060862 | GO:0004672 | GO:0004674 | GO:0004713 | GO:0005524 | GO:0016301 | GO:0016772 | GO:0005886	| protein phosphorylation | transmembrane receptor protein tyrosine kinase signaling pathway | positive regulation of cell death | positive regulation of defense response | negative regulation of floral organ abscission | protein kinase activity | protein serine/threonine kinase activity | protein tyrosine kinase activity | ATP binding | kinase activity | transferase activity transferring phospho…	AT2G31880	Q9SKB2	SBIR1_ARATH	Leucine-rich repeat receptor-like serine/threonine/tyrosine-protein kinase SOBIR1 (EC 2.7.10.1) (EC 2.7.11.1) (Protein EVERSHED) (Protein SUPPRESSOR OF BIR1-1)	SOBIR1 EVR At2g31880 F20M17.8
Glyma.06G176600	3	0	0	0	-1.16195	0	AT3G56320 | GO:0016779 | GO:0005634	| nucleotidyltransferase activity | nucleus	AT3G56320	Q7Y227	Q7Y227_ARATH	At3g56320 (PAP/OAS1 substrate-binding domain superfamily)	At3g56320
Glyma.06G182900	3	0	0	-1.3162	0	0	AT1G62400 | GO:0006468 | GO:0010119 | GO:0004672 | GO:0004674 | GO:0004712 | GO:0004713 | GO:0005524 | GO:0016301 | GO:0016772 | GO:0005634	| protein phosphorylation | regulation of stomatal movement | protein kinase activity | protein serine/threonine kinase activity | protein serine/threonine/tyrosine kinase activity | protein tyrosine kinase activity | ATP binding | kinase activity | transferase activity transferring phosphorus-containing groups | nucleus	AT1G62400	Q2MHE4	HT1_ARATH	Serine/threonine/tyrosine-protein kinase HT1 (EC 2.7.10.1) (EC 2.7.11.1) (High leaf temperature protein 1)	HT1 SUU At1g62400 F24O1.13
Glyma.06G187000	5	0	0	0	1.7006	0	AT5G62920 | GO:0000160 | GO:0006355 | GO:0007623 | GO:0009735 | GO:0009736 | GO:0000156 | GO:0005515 | GO:0005634	| two-component signal transduction system (phosphorelay) | regulation of transcription DNA-dependent | circadian rhythm | response to cytokinin stimulus | cytokinin mediated signaling pathway | two-component response regulator activity | protein binding | nucleus	AT5G62920	Q0WSS6	Q0WSS6_ARATH	Response regulator 6	At5g62920
Glyma.06G226700	3	0	0	-1.20921	-1.01784	0	AT1G53430 | GO:0006468 | GO:0004672 | GO:0004674 | GO:0004713 | GO:0005524 | GO:0016301 | GO:0016772 | GO:0005886	| protein phosphorylation | protein kinase activity | protein serine/threonine kinase activity | protein tyrosine kinase activity | ATP binding | kinase activity | transferase activity transferring phosphorus-containing groups | plasma membrane	AT1G53430	F4HRH4	F4HRH4_ARATH	Leucine-rich repeat transmembrane protein kinase	At1g53430 T3F20.25 T3F20_25
Glyma.06G234200	4	0	0	-1.71554	0	0	AT5G54080 | GO:0006559 | GO:0006572 | GO:0006635 | GO:0009744 | GO:0009750 | GO:0015996 | GO:0016558 | GO:1902000 | GO:0004411 | GO:0005737 | GO:0005829	| L-phenylalanine catabolic process | tyrosine catabolic process | fatty acid beta-oxidation | response to sucrose stimulus | response to fructose stimulus | chlorophyll catabolic process | protein import into peroxisome matrix | | homogentisate 12-dioxygenase activity | cytoplasm | cytosol	AT5G54080	Q9ZRA2	HGD_ARATH	Homogentisate 1,2-dioxygenase (EC 1.13.11.5) (Homogentisate oxygenase) (Homogentisic acid oxidase) (Homogentisicase)	HGO At5g54080 MJP23.6
Glyma.06G247100	2	0	0	0	-1.64796	0	AT5G54190 | GO:0008152 | GO:0009723 | GO:0015995 | GO:0055114 | GO:0000166 | GO:0016491 | GO:0016630 | GO:0009507 | GO:0009534 | GO:0009941	| metabolic process | response to ethylene stimulus | chlorophyll biosynthetic process | oxidation-reduction process | nucleotide binding | oxidoreductase activity | protochlorophyllide reductase activity | chloroplast | chloroplast thylakoid | chloroplast envelope	AT5G54190	Q42536	PORA_ARATH	Protochlorophyllide reductase A, chloroplastic (PCR A) (EC 1.3.1.33) (NADPH-protochlorophyllide oxidoreductase A) (POR A)	PORA At5g54190 K18G13.7
Glyma.06G248900	1	0	0	-2.1191	-3.57319	-1.28323	AT4G27410 | GO:0006355 | GO:0007165 | GO:0007275 | GO:0009409 | GO:0009414 | GO:0009611 | GO:0009723 | GO:0009733 | GO:0009737 | GO:0009738 | GO:0009753 | GO:0042538 | GO:0045893 | GO:0003677 | GO:0003700 | GO:0005634	| regulation of transcription DNA-dependent | signal transduction | multicellular organismal development | response to cold | response to water deprivation | response to wounding | response to ethylene stimulus | response to auxin stimulus | response to abscisic acid stimulus | abscisic acid mediated signaling pathway | response to jasmonic acid stimulus | hyperosmotic salinity response | positiv…	AT4G27410	F4JIU9	F4JIU9_ARATH	NAC (No Apical Meristem) domain transcriptional regulator superfamily protein	RD26 ANAC072 AtRD26 RESPONSIVE TO DESICCATION 26 At4g27410 F27G19.10 F27G19_10
Glyma.06G249600	4	0	0	0	-1.63016	0	AT1G52855 | GO:0008150 | GO:0003674 | GO:0005576	| biological_process | molecular_function | extracellular region	AT1G52855	Q8LC41	Q8LC41_ARATH	At1g52855	At1g52855
Glyma.06G255300	3	0	0	0	-1.50634	0	AT4G27310 | GO:0006355 | GO:0003700 | GO:0008270 | GO:0005622 | GO:0005634	| regulation of transcription DNA-dependent | sequence-specific DNA binding transcription factor activity | zinc ion binding | intracellular | nucleus	AT4G27310	O81834	O81834_ARATH	B-box type zinc finger family protein	BBX28 B-box domain protein 28 At4g27310 M4I22.120 M4I22_120
Glyma.06G264800	5	0	0	0	1.20177	0	NA	NA	NA	NA	NA	NA	NA
Glyma.06G293400	3	0	0	0	-1.49977	0	AT4G03510 | GO:0006511 | GO:0032527 | GO:0032940 | GO:0004842 | GO:0008270 | GO:0005634 | GO:0005783 | GO:0016020	| ubiquitin-dependent protein catabolic process | protein exit from endoplasmic reticulum | secretion by cell | ubiquitin-protein ligase activity | zinc ion binding | nucleus | endoplasmic reticulum | membrane	AT4G03510	O64425	RMA1_ARATH	E3 ubiquitin-protein ligase RMA1 (EC 2.3.2.27) (Protein RING membrane-anchor 1) (RING-type E3 ubiquitin transferase RMA1)	RMA1 At4g03510 F9H3.14
Glyma.06G294100	2	0	0	0	-1.28666	0	AT1G03670 | GO:0008150 | GO:0003674 | GO:0005575	| biological_process | molecular_function | cellular_component	AT4G03490	A0A1P8B3L8	A0A1P8B3L8_ARATH	Ankyrin repeat family protein	At4g03490 F9H3.12 F9H3_12
Glyma.06G295500	3	0	0	0	-1.77364	0	NA	NA	NA	NA	NA	NA	NA
Glyma.06G309200	1	0	0	1.46748	5.44886	-1.85131	AT4G39250 | GO:0006355 | GO:0003677 | GO:0003700 | GO:0005634	| regulation of transcription DNA-dependent | DNA binding | sequence-specific DNA binding transcription factor activity | nucleus	AT4G39250	F4JVB8	RADL1_ARATH	Protein RADIALIS-like 1 (AtRL1) (Protein RAD-like 1) (Protein RADIALIS-LIKE SANT/MYB 2) (Protein RSM2)	RL1 RSM2 At4g39250 T22F8.150
Glyma.06G317100	3	0	0	0	-3.19887	0	AT5G61520 | GO:0006810 | GO:0055085 | GO:0005215 | GO:0005351 | GO:0015144 | GO:0022857 | GO:0022891 | GO:0016020 | GO:0016021	| transport | transmembrane transport | transporter activity | sugar:hydrogen symporter activity | carbohydrate transmembrane transporter activity | transmembrane transporter activity | substrate-specific transmembrane transporter activity | membrane | integral to membrane	AT5G61520	B9DGV5	B9DGV5_ARATH	AT5G61520 protein	At5g61520
Glyma.06G317200	3	0	0	0	-1.34342	0	AT5G61520 | GO:0006810 | GO:0055085 | GO:0005215 | GO:0005351 | GO:0015144 | GO:0022857 | GO:0022891 | GO:0016020 | GO:0016021	| transport | transmembrane transport | transporter activity | sugar:hydrogen symporter activity | carbohydrate transmembrane transporter activity | transmembrane transporter activity | substrate-specific transmembrane transporter activity | membrane | integral to membrane	AT5G61520	B9DGV5	B9DGV5_ARATH	AT5G61520 protein	At5g61520
Glyma.06G319600	2	0	0	0	-2.58836	0	AT1G33590 | GO:0000165 | GO:0006355 | GO:0006612 | GO:0006952 | GO:0007165 | GO:0009617 | GO:0009862 | GO:0009867 | GO:0010310 | GO:0010363 | GO:0031348 | GO:0035304 | GO:0080167 | GO:0005618 | GO:0005886 | GO:0009505 | GO:0009507	| MAPKKK cascade | regulation of transcription | protein targeting to membrane | defense response | signal transduction | response to bacterium | systemic acquired resistance | jasmonic acid mediated signaling pathway | regulation of hydrogen peroxide metabolic process | regulation of plant-type hypersensitive response | negative regulation of defense response | regulation of protein dephosphoryl…	AT1G33590	A0A1P8AWX3	A0A1P8AWX3_ARATH	Leucine-rich repeat (LRR) family protein	At1g33590 T1E4.3 T1E4_3
Glyma.06G319700	5	0	0	0	-2.06729	0	AT1G33590 | GO:0000165 | GO:0006355 | GO:0006612 | GO:0006952 | GO:0007165 | GO:0009617 | GO:0009862 | GO:0009867 | GO:0010310 | GO:0010363 | GO:0031348 | GO:0035304 | GO:0080167 | GO:0005618 | GO:0005886 | GO:0009505 | GO:0009507	| MAPKKK cascade | regulation of transcription DNA-dependent | protein targeting to membrane | defense response | signal transduction | response to bacterium | systemic acquired resistance salicylic acid mediated signaling pathway | jasmonic acid mediated signaling pathway | regulation of hydrogen peroxide metabolic process | regulation of plant-type hypersensitive response | negative regulation …	AT1G33590	A0A1P8AWX3	A0A1P8AWX3_ARATH	Leucine-rich repeat (LRR) family protein	At1g33590 T1E4.3 T1E4_3
Glyma.07G013900	3	0	0	0	-3.10226	0	AT1G14520 | GO:0006949 | GO:0019310 | GO:0055114 | GO:0005506 | GO:0016491 | GO:0050113 | GO:0005737	| syncytium formation | inositol catabolic process | oxidation-reduction process | iron ion binding | oxidoreductase activity | inositol oxygenase activity | cytoplasm	AT1G14520	Q8L799	MIOX1_ARATH	Inositol oxygenase 1 (EC 1.13.99.1) (Myo-inositol oxygenase 1) (AtMIOX1) (MI oxygenase 1)	MIOX1 At1g14520 F14L17.30 T5E21.2 T5E21_19
Glyma.07G014500	2	0	0	0	-1.04905	0	AT4G25150 | GO:0003993 | GO:0009507	| acid phosphatase activity | chloroplast	AT4G25150	Q9SW12	Q9SW12_ARATH	Acid phosphatase-like protein (HAD superfamily, subfamily IIIB acid phosphatase) (Putative acid phosphatase)	F13M23.290 At4g25150 F24A6.12
Glyma.07G019300	3	0	0	0	-1.26265	0	AT1G79820 | GO:0006810 | GO:0009855 | GO:0009887 | GO:0010051 | GO:0048439 | GO:0048519 | GO:0055085 | GO:0005215 | GO:0005351 | GO:0015144 | GO:0022857 | GO:0022891 | GO:0005768 | GO:0005794 | GO:0005802 | GO:0009507 | GO:0016020 | GO:0016021	| transport | determination of bilateral symmetry | organ morphogenesis | xylem and phloem pattern formation | flower morphogenesis | negative regulation of biological process | transmembrane transport | transporter activity | sugar:hydrogen symporter activity | carbohydrate transmembrane transporter activity | transmembrane transporter activity | substrate-specific transmembrane transporter acti…	AT1G79820	B9DHW0	B9DHW0_ARATH	AT1G79820 protein	At1g79820
Glyma.07G021200	3	0	0	0	-1.77138	0	AT1G79720 | GO:0006508 | GO:0004190 | GO:0005576 | GO:0048046	| proteolysis | aspartic-type endopeptidase activity | extracellular region | apoplast	AT1G79720	Q8RX60	Q8RX60_ARATH	At1g79720 (At1g79720/F19K16_30) (Eukaryotic aspartyl protease family protein)	At1g79720 At1g79720/F19K16_30 F19K16.30 F19K16_30
Glyma.07G021600	3	0	0	0	-1.02195	0	AT5G48930 | GO:0006612 | GO:0009611 | GO:0009805 | GO:0009809 | GO:0009963 | GO:0010252 | GO:0010363 | GO:0005515 | GO:0016740 | GO:0047172 | GO:0047205 | GO:0005737 | GO:0005829 | GO:0016020	| protein targeting to membrane | response to wounding | coumarin biosynthetic process | lignin biosynthetic process | positive regulation of flavonoid biosynthetic process | auxin homeostasis | regulation of plant-type hypersensitive response | protein binding | transferase activity | shikimate O-hydroxycinnamoyltransferase activity | quinate O-hydroxycinnamoyltransferase activity | cytoplasm | …	AT5G48930	C0Z3D0	C0Z3D0_ARATH	AT5G48930 protein	At5g48930
Glyma.07G030400	3	0	0	0	-1.27023	0	AT3G15800 | GO:0005975 | GO:0003824 | GO:0004553 | GO:0043169 | GO:0031225	| carbohydrate metabolic process | catalytic activity | hydrolase activity hydrolyzing O-glycosyl compounds | cation binding | anchored to membrane	AT3G15800	F4J030	F4J030_ARATH	Glycosyl hydrolase superfamily protein	At3g15800
Glyma.07G031000	5	0	0	-1.53626	0	0	AT1G52565 | GO:0008150 | GO:0003674 | GO:0009507	| biological_process | molecular_function | chloroplast	AT1G52565	A0JPU2	A0JPU2_ARATH	At1g52565 (Cytochrome P450 family protein)	At1g52565
Glyma.07G031700	3	0	0	-1.05921	-1.54259	0	AT1G80160 | GO:0005975 | GO:0009414 | GO:0042538 | GO:0046482 | GO:0004462 | GO:0005737	| carbohydrate metabolic process | response to water deprivation | hyperosmotic salinity response | para-aminobenzoic acid metabolic process | lactoylglutathione lyase activity | cytoplasm	AT1G80160	Q8LD97	Q8LD97_ARATH	AT1G80160 protein (At1g80160) (Lactoylglutathione lyase / glyoxalase I family protein)	GLYI7 glyoxylase I 7 At1g80160 F18B13.24 F18B13_24
Glyma.07G032900	3	0	0	0	-1.02743	0	AT1G52720 | GO:0008150 | GO:0003674 | GO:0009507 | GO:0009536	| biological_process | molecular_function | chloroplast | plastid	AT1G52720	Q9SSS6	Q9SSS6_ARATH	At1g52720 (F6D8.3)	At1g52720 F6D8.3 F6D8_3
Glyma.07G034900	1	0	0	1.20626	0	0	AT1G55020 | GO:0006952 | GO:0009611 | GO:0009695 | GO:0009737 | GO:0009753 | GO:0009816 | GO:0010311 | GO:0030397 | GO:0034440 | GO:0040007 | GO:0048364 | GO:0016165 | GO:0005737 | GO:0009536	| defense response | response to wounding | jasmonic acid biosynthetic process | response to abscisic acid stimulus | response to jasmonic acid stimulus | defense response to bacterium incompatible interaction | lateral root formation | membrane disassembly | lipid oxidation | growth | root development | lipoxygenase activity | cytoplasm | plastid	AT1G55020	Q06327	LOX1_ARATH	Linoleate 9S-lipoxygenase 1 (EC 1.13.11.58) (Lipoxygenase 1) (AtLOX1)	LOX1 At1g55020 F14C21.3 F14C21.54 T24C10.13
Glyma.07G035800	3	0	0	0	-1.0366	0	AT3G13950 | GO:0000165 | GO:0002237 | GO:0006612 | GO:0009697 | GO:0009862 | GO:0009863 | GO:0010310 | GO:0010363 | GO:0031348 | GO:0042742 | GO:0043069 | GO:0045088 | GO:0050832 | GO:0051707 | GO:0003674	| MAPKKK cascade | response to molecule of bacterial origin | protein targeting to membrane | salicylic acid biosynthetic process | systemic acquired resistance salicylic acid mediated signaling pathway | salicylic acid mediated signaling pathway | regulation of hydrogen peroxide metabolic process | regulation of plant-type hypersensitive response | negative regulation of defense response | defen…	AT3G13950	B9DG91	B9DG91_ARATH	AT3G13950 protein (Ankyrin)	At3g13950
Glyma.07G035900	3	0	0	0	-1.61413	0	AT1G72820 | GO:0006810 | GO:0006839 | GO:0055085 | GO:0005739 | GO:0005743	| transport | mitochondrial transport | transmembrane transport | mitochondrion | mitochondrial inner membrane	AT1G72820	Q9SSP4	Q9SSP4_ARATH	At1g72820/F3N23_2 (F3N23.2 protein) (Mitochondrial substrate carrier family protein)	At1g72820 F3N23.2 F3N23_2
Glyma.07G039900	4	0	0	-1.12925	0	0	AT1G17420 | GO:0006952 | GO:0009555 | GO:0009611 | GO:0009620 | GO:0009644 | GO:0009693 | GO:0009695 | GO:0009753 | GO:0009901 | GO:0010200 | GO:0034440 | GO:0040007 | GO:0048653 | GO:0080086 | GO:0016165 | GO:0009507	| defense response | pollen development | response to wounding | response to fungus | response to high light intensity | ethylene biosynthetic process | jasmonic acid biosynthetic process | response to jasmonic acid stimulus | anther dehiscence | response to chitin | lipid oxidation | growth | anther development | stamen filament development | lipoxygenase activity | chloroplast	AT1G17420	Q9LNR3	LOX3_ARATH	Lipoxygenase 3, chloroplastic (AtLOX3) (EC 1.13.11.12)	LOX3 At1g17420 F28G4.10
Glyma.07G043100	5	0	0	0	1.0896	0	AT3G14200 | GO:0006457 | GO:0031072 | GO:0005575	| protein folding | heat shock protein binding | cellular_component	AT3G14200	Q9LJG5	Q9LJG5_ARATH	Chaperone DnaJ-domain superfamily protein	At3g14200
Glyma.07G043600	3	0	0	0	-1.36543	0	AT1G54050 | GO:0006457 | GO:0009408 | GO:0009644 | GO:0042542 | GO:0003674 | GO:0005737	| protein folding | response to heat | response to high light intensity | response to hydrogen peroxide | molecular_function | cytoplasm	AT1G54050	Q9SYG1	HS174_ARATH	17.4 kDa class III heat shock protein (17.4 kDa heat shock protein 2) (AtHsp17.4B)	HSP17.4B At1g54050 F15I1.13
Glyma.07G048200	5	0	0	-1.17137	0	0	AT2G46870 | GO:0006355 | GO:0009908 | GO:0048366 | GO:0003677 | GO:0003700 | GO:0005634	| regulation of transcription DNA-dependent | flower development | leaf development | DNA binding | sequence-specific DNA binding transcription factor activity | nucleus	AT2G46870	O82799	NGA1_ARATH	B3 domain-containing transcription factor NGA1 (Protein NGATHA 1)	NGA1 At2g46870 F19D11.25
Glyma.07G051500	5	0	0	-2.29684	0	0	AT4G00870 | GO:0006355 | GO:0003677 | GO:0003700 | GO:0005634	| regulation of transcription DNA-dependent | DNA binding | sequence-specific DNA binding transcription factor activity | nucleus	AT4G00870	O23090	BH014_ARATH	Transcription factor bHLH14 (Basic helix-loop-helix protein 14) (AtbHLH14) (bHLH 14) (Transcription factor EN 33) (bHLH transcription factor bHLH014)	BHLH14 EN33 At4g00870 A_TM018A10.7 T18A10.17
Glyma.07G052100	2	0	0	-1.14822	-2.75189	0	AT2G46680 | GO:0006355 | GO:0009409 | GO:0009414 | GO:0009737 | GO:0009738 | GO:0042538 | GO:0045893 | GO:0000976 | GO:0003677 | GO:0003700 | GO:0043565 | GO:0005634	| regulation of transcription | response to cold | response to water deprivation | response to abscisic acid stimulus | abscisic acid mediated signaling pathway | hyperosmotic salinity response | positive regulation of transcription | transcription regulatory region sequence-specific DNA binding | DNA binding | sequence-specific DNA binding transcription factor activity | sequence-specific DNA bi…	AT2G46680	B9DI44	B9DI44_ARATH	AT2G46680 protein (Fragment)	At2g46680
Glyma.07G054700	3	0	0	0	-1.08772	0	AT4G00950 | GO:0006355 | GO:0009793 | GO:0003700 | GO:0005634	| regulation of transcription DNA-dependent | embryo development ending in seed dormancy | sequence-specific DNA binding transcription factor activity | nucleus	AT4G00950	Q9M160	Y4095_ARATH	Uncharacterized protein At4g00950	At4g00950 A_TM018A10.2 T18A10.4
Glyma.07G060400	2	0	0	0	-1.56476	0	AT2G46270 | GO:0000303 | GO:0006351 | GO:0006355 | GO:0007165 | GO:0009410 | GO:0009414 | GO:0009611 | GO:0009651 | GO:0009723 | GO:0009733 | GO:0009737 | GO:0009738 | GO:0009743 | GO:0009753 | GO:0009873 | GO:0030968 | GO:0042538 | GO:0003677 | GO:0003700 | GO:0043565 | GO:0046983 | GO:0005634 | GO:0005829	| response to superoxide | transcription | regulation of transcription | signal transduction | response to xenobiotic stimulus | response to water deprivation | response to wounding | response to salt stress | response to ethylene stimulus | response to auxin stimulus | response to abscisic acid stimulus | abscisic acid mediated signaling pathway | response to carbohydrate stimulus | response to …	AT2G46270	F4II62	F4II62_ARATH	G-box binding factor 3	GBF3 BZIP TRANSCRIPTION FACTOR G-box binding factor 3 At2g46270 T3F17.8
Glyma.07G061500	3	0	0	1.06744	-2.05363	0	AT2G46240 | GO:0006457 | GO:0009408 | GO:0009644 | GO:0010228 | GO:0010286 | GO:0012502 | GO:0034976 | GO:0042542 | GO:0050832 | GO:0005516 | GO:0051087 | GO:0005634 | GO:0009506	| protein folding | response to heat | response to high light intensity | vegetative to reproductive phase transition of meristem | heat acclimation | induction of programmed cell death | response to endoplasmic reticulum stress | response to hydrogen peroxide | defense response to fungus | calmodulin binding | chaperone binding | nucleus | plasmodesma	AT2G46240	O82345	BAG6_ARATH	BAG family molecular chaperone regulator 6 (Bcl-2-associated athanogene 6) (CaM-binding protein 1) [Cleaved into: Cleaved BAG6]	BAG6 CAMBP1 At2g46240 T3F17.11
Glyma.07G073800	5	0	0	0	-1.24979	0	AT3G61220 | GO:0006952 | GO:0008152 | GO:0009744 | GO:0009813 | GO:0010224 | GO:0055114 | GO:0080167 | GO:0000166 | GO:0008106 | GO:0016491 | GO:0047501 | GO:0047504 | GO:0005737 | GO:0005829 | GO:0005886	| defense response | metabolic process | response to sucrose stimulus | flavonoid biosynthetic process | response to UV-B | oxidation-reduction process | response to karrikin | nucleotide binding | alcohol dehydrogenase (NADP+) activity | oxidoreductase activity | (+)-neomenthol dehydrogenase activity | (-)-menthol dehydrogenase activity | cytoplasm | cytosol | plasma membrane	AT3G61220	Q9M2E2	SDR1_ARATH	(+)-neomenthol dehydrogenase (EC 1.1.1.-) (EC 1.1.1.208) (Menthone:neomenthol reductase) (Short-chain dehydrogenase/reductase 1) (AtSDR1)	SDR1 At3g61220 T20K12.120
Glyma.07G074400	2	0	0	0	-2.34347	-1.12197	AT3G61220 | GO:0006952 | GO:0008152 | GO:0009744 | GO:0009813 | GO:0010224 | GO:0055114 | GO:0080167 | GO:0000166 | GO:0008106 | GO:0016491 | GO:0047501 | GO:0047504 | GO:0005737 | GO:0005829 | GO:0005886	| defense response | metabolic process | response to sucrose stimulus | flavonoid biosynthetic process | response to UV-B | oxidation-reduction process | response to karrikin | nucleotide binding | alcohol dehydrogenase (NADP+) activity | oxidoreductase activity | (+)-neomenthol dehydrogenase activity | (-)-menthol dehydrogenase activity | cytoplasm | cytosol | plasma membrane	AT3G61220	Q9M2E2	SDR1_ARATH	(+)-neomenthol dehydrogenase (EC 1.1.1.-) (EC 1.1.1.208) (Menthone:neomenthol reductase) (Short-chain dehydrogenase/reductase 1) (AtSDR1)	SDR1 At3g61220 T20K12.120
Glyma.07G081500	5	0	0	0	0	-1.4855	AT2G45640 | GO:0009062 | GO:0009651 | GO:0009737 | GO:0005515 | GO:0005634 | GO:0005730	| fatty acid catabolic process | response to salt stress | response to abscisic acid stimulus | protein binding | nucleus | nucleolus	AT2G45640	O64644	SAP18_ARATH	Histone deacetylase complex subunit SAP18 (18 kDa Sin3-associated polypeptide)	At2g45640 F17K2.17
Glyma.07G090400	2	0	0	0	-1.62921	0	NA	NA	NA	NA	NA	NA	NA
Glyma.07G104500	5	0	0	1.2757	0	0	AT5G37600 | GO:0009744 | GO:0009749 | GO:0009750 | GO:0010150 | GO:0042128 | GO:0003824 | GO:0004356 | GO:0005507 | GO:0005515 | GO:0005618 | GO:0005737 | GO:0005829 | GO:0005886 | GO:0009506 | GO:0022626	| response to sucrose stimulus | response to glucose stimulus | response to fructose stimulus | leaf senescence | nitrate assimilation | catalytic activity | glutamate-ammonia ligase activity | copper ion binding | protein binding | cell wall | cytoplasm | cytosol | plasma membrane | plasmodesma | cytosolic ribosome	AT5G37600	Q56WN1	GLN11_ARATH	Glutamine synthetase cytosolic isozyme 1-1 (EC 6.3.1.2) (Glutamate--ammonia ligase GLN1;1) (GLN1;1)	GLN1-1 At5g37600 K12B20.50
Glyma.07G110000	3	0	0	-1.10588	-2.54363	0	AT2G44940 | GO:0006355 | GO:0003677 | GO:0003700 | GO:0005634	| regulation of transcription DNA-dependent | DNA binding | sequence-specific DNA binding transcription factor activity | nucleus	AT2G44940	Q8LBQ7	ERF34_ARATH	Ethylene-responsive transcription factor ERF034	ERF034 At2g44940 T13E15.25 T14P1.26
Glyma.07G125500	2	0	0	0	-2.56653	0	NA	NA	NA	NA	NA	NA	NA
Glyma.07G125600	3	0	0	-1.66954	-1.99486	0	AT5G56550 | GO:0006979 | GO:0046686 | GO:0003674 | GO:0005634 | GO:0016607	| response to oxidative stress | response to cadmium ion | molecular_function | nucleus | nuclear speck	AT5G56550	Q9LVB9	Q9LVB9_ARATH	Emb|CAB83157.1 (Oxidative stress 3)	OXS3 ATOXS3 MKN22.7 MKN22_7 OXIDATIVE STRESS 3 At5g56550
Glyma.07G126800	2	0	0	0	-1.29345	0	AT2G19810 | GO:0006355 | GO:0006661 | GO:0006979 | GO:0015996 | GO:0003676 | GO:0003700 | GO:0008270 | GO:0005634 | GO:0005886	| regulation of transcription | phosphatidylinositol biosynthetic process | response to oxidative stress | chlorophyll catabolic process | nucleic acid binding | sequence-specific DNA binding transcription factor activity | zinc ion binding | nucleus | plasma membrane	AT2G19810	O82199	C3H20_ARATH	Zinc finger CCCH domain-containing protein 20 (AtC3H20)	At2g19810 F6F22.16
Glyma.07G134500	2	0	0	0	-1.33509	0	AT5G02160 | GO:0008150 | GO:0009965 | GO:0030003 | GO:0030154 | GO:0043085 | GO:0045893 | GO:0070838 | GO:0003674 | GO:0009507 | GO:0009535	| biological_process | leaf morphogenesis | cellular cation homeostasis | cell differentiation | positive regulation of catalytic activity | positive regulation of transcription | divalent metal ion transport | molecular_function | chloroplast | chloroplast thylakoid membrane	AT5G02160	Q9FPH2	Q9FPH2_ARATH	AT5g02160 (Transmembrane protein)	At5g02160 At5g02160/T7H20_210
Glyma.07G135400	3	0	0	0	-1.13861	0	AT2G37710 | GO:0000165 | GO:0006355 | GO:0006468 | GO:0006612 | GO:0006995 | GO:0009617 | GO:0009627 | GO:0009697 | GO:0009751 | GO:0009862 | GO:0009867 | GO:0010310 | GO:0010363 | GO:0031347 | GO:0031348 | GO:0035304 | GO:0042742 | GO:0043069 | GO:0045088 | GO:0050832 | GO:0004672 | GO:0004674 | GO:0005524 | GO:0016301 | GO:0016772 | GO:0005886	| MAPKKK cascade | regulation of transcription DNA-dependent | protein phosphorylation | protein targeting to membrane | cellular response to nitrogen starvation | response to bacterium | systemic acquired resistance | salicylic acid biosynthetic process | response to salicylic acid stimulus | systemic acquired resistance salicylic acid mediated signaling pathway | jasmonic acid mediated signalin…	AT2G37710	O80939	LRK41_ARATH	L-type lectin-domain containing receptor kinase IV.1 (Arabidopsis thaliana lectin-receptor kinase e) (AthlecRK-e) (LecRK-IV.1) (EC 2.7.11.1) (Lectin Receptor Kinase 1)	LECRK41 LECRKE LRK1 At2g37710 F13M22.21
Glyma.07G135600	3	0	0	0	-1.24012	0	AT3G55550 | GO:0006468 | GO:0004672 | GO:0004674 | GO:0005524 | GO:0016301 | GO:0016772 | GO:0005886	| protein phosphorylation | protein kinase activity | protein serine/threonine kinase activity | ATP binding | kinase activity | transferase activity transferring phosphorus-containing groups | plasma membrane	AT3G55550	Q9M2S4	LRKS4_ARATH	L-type lectin-domain containing receptor kinase S.4 (LecRK-S.4) (EC 2.7.11.1)	LECRKS4 At3g55550 T22E16.210
Glyma.07G139300	3	0	0	0	-1.7286	0	AT5G02020 | GO:0006914 | GO:0009651 | GO:0003674 | GO:0005634	| autophagy | response to salt stress | molecular_function | nucleus	AT5G02020	B9DFG6	B9DFG6_ARATH	AT5G02020 protein (E3 ubiquitin-protein ligase RLIM-like protein)	SIS Salt Induced Serine rich At5g02020 T7H20.70 T7H20_70
Glyma.07G147100	3	0	0	0	-2.3569	0	NA	NA	NA	NA	NA	NA	NA
Glyma.07G149600	2	0	0	-1.26591	0	0	AT3G51860 | GO:0006793 | GO:0006812 | GO:0006814 | GO:0006816 | GO:0006874 | GO:0006882 | GO:0009624 | GO:0010351 | GO:0030026 | GO:0051592 | GO:0055062 | GO:0055085 | GO:0005515 | GO:0008324 | GO:0015368 | GO:0015369 | GO:0015491 | GO:0005773 | GO:0005774 | GO:0009705 | GO:0016021	| phosphorus metabolic process | cation transport | sodium ion transport | calcium ion transport | cellular calcium ion homeostasis | cellular zinc ion homeostasis | response to nematode | lithium ion transport | cellular manganese ion homeostasis | response to calcium ion | phosphate ion homeostasis | transmembrane transport | protein binding | cation transmembrane transporter activity | calcium…	AT3G51860	A0A1I9LSS9	A0A1I9LSS9_ARATH	Vacuolar cation/proton exchanger	CAX3 ATCAX3 ATHCX1 CALCIUM cation exchanger 3 CAX1-LIKE At3g51860
Glyma.07G151300	4	0	0	-2.04484	0	0	AT5G05580 | GO:0006629 | GO:0006633 | GO:0009266 | GO:0055114 | GO:0016717 | GO:0042389 | GO:0009507 | GO:0009941	| lipid metabolic process | fatty acid biosynthetic process | response to temperature stimulus | oxidation-reduction process | oxidoreductase activity acting on paired donors | omega-3 fatty acid desaturase activity | chloroplast | chloroplast envelope	AT5G05580	F4K0R2	F4K0R2_ARATH	Fatty acid desaturase 8	FAD8 AtFAD8 fatty acid desaturase 8 MOP10.12 MOP10_12 OMEGA-3 FATTY ACID DESATURASE At5g05580
Glyma.07G153800	3	0	0	0	-1.46271	0	AT2G38290 | GO:0000165 | GO:0002237 | GO:0006612 | GO:0006820 | GO:0006862 | GO:0006888 | GO:0006944 | GO:0006995 | GO:0007154 | GO:0009409 | GO:0009581 | GO:0009595 | GO:0009624 | GO:0009627 | GO:0009697 | GO:0009738 | GO:0009744 | GO:0009749 | GO:0009750 | GO:0009862 | GO:0009863 | GO:0009867 | GO:0010200 | GO:0010310 | GO:0010363 | GO:0015695 | GO:0015696 | GO:0015802 | GO:0030968 | GO:0031347…	| MAPKKK cascade | response to molecule of bacterial origin | protein targeting to membrane | anion transport | nucleotide transport | ER to Golgi vesicle-mediated transport | cellular membrane fusion | cellular response to nitrogen starvation | cell communication | response to cold | detection of external stimulus | detection of biotic stimulus | response to nematode | systemic acquired resistan…	AT2G38290	Q9M6N7	AMT2_ARATH	Ammonium transporter 2 (AtAMT2)	AMT2 At2g38290 F16M14.22
Glyma.07G159100	3	0	0	0	-2.36522	1.65536	AT1G20990 | GO:0055114 | GO:0047134	| oxidation-reduction process | protein-disulfide reductase activity	AT1G20990	F4HWC5	F4HWC5_ARATH	Cysteine/Histidine-rich C1 domain family protein	At1g20990 F9H16.2 F9H16_2
Glyma.07G162900	3	0	0	0	-1.19964	0	AT5G42650 | GO:0000096 | GO:0000165 | GO:0006546 | GO:0006569 | GO:0006612 | GO:0006636 | GO:0006733 | GO:0006766 | GO:0006952 | GO:0008652 | GO:0009072 | GO:0009106 | GO:0009108 | GO:0009117 | GO:0009416 | GO:0009595 | GO:0009611 | GO:0009620 | GO:0009684 | GO:0009694 | GO:0009695 | GO:0009697 | GO:0009753 | GO:0009862 | GO:0009867 | GO:0010200 | GO:0010310 | GO:0010363 | GO:0015994 | GO:0019216…	| sulfur amino acid metabolic process | MAPKKK cascade | glycine catabolic process | tryptophan catabolic process | protein targeting to membrane | unsaturated fatty acid biosynthetic process | oxidoreduction coenzyme metabolic process | vitamin metabolic process | defense response | cellular amino acid biosynthetic process | aromatic amino acid family metabolic process | lipoate metabolic proces…	AT5G42650	Q96242	CP74A_ARATH	Allene oxide synthase, chloroplastic (EC 4.2.1.92) (Cytochrome P450 74A) (Hydroperoxide dehydrase)	CYP74A AOS At5g42650 MJB21.2
Glyma.07G168700	3	0	0	0	-1.63787	-1.06283	AT3G49680 | GO:0008152 | GO:0009081 | GO:0009407 | GO:0019932 | GO:0003824 | GO:0004084 | GO:0009507 | GO:0009570	| metabolic process | branched chain family amino acid metabolic process | toxin catabolic process | second-messenger-mediated signaling | catalytic activity | branched-chain-amino-acid transaminase activity | chloroplast | chloroplast stroma	AT3G49680	B3H658	B3H658_ARATH	Branched-chain-amino-acid aminotransferase (EC 2.6.1.42)	BCAT3 ATBCAT-3 At3g49680
Glyma.07G172000	2	0	0	0	-1.57669	0	AT1G68020 | GO:0005992 | GO:0008152 | GO:0003824 | GO:0003825 | GO:0004805 | GO:0016757 | GO:0005739	| trehalose biosynthetic process | metabolic process | catalytic activity | alpha | trehalose-phosphatase activity | transferase activity | mitochondrion	AT1G68020	Q94AH8	TPS6_ARATH	Alpha,alpha-trehalose-phosphate synthase [UDP-forming] 6 (EC 2.4.1.15) (Trehalose-6-phosphate synthase 6) (AtTPS6)	TPS6 At1g68020 T23K23.13
Glyma.07G188900	5	0	0	0	-1.45364	0	AT1G11380 | GO:0008150 | GO:0003674 | GO:0005886	| biological_process | molecular_function | plasma membrane	AT1G11380	Q8LFV5	Q8LFV5_ARATH	At1g11380 (PLAC8 family protein)	At1g11380 T23J18.4 T23J18_4
Glyma.07G189300	4	0	0	-1.62058	0	0	AT4G21440 | GO:0006355 | GO:0006970 | GO:0007165 | GO:0009414 | GO:0009611 | GO:0009651 | GO:0009723 | GO:0009733 | GO:0009737 | GO:0009738 | GO:0009753 | GO:0015824 | GO:0042538 | GO:0003677 | GO:0003700 | GO:0005634	| regulation of transcription DNA-dependent | response to osmotic stress | signal transduction | response to water deprivation | response to wounding | response to salt stress | response to ethylene stimulus | response to auxin stimulus | response to abscisic acid stimulus | abscisic acid mediated signaling pathway | response to jasmonic acid stimulus | proline transport | hyperosmotic salinity r…	AT4G21440	Q9LDR8	MY102_ARATH	Transcription factor MYB102 (Myb-related protein 102) (AtMYB102) (Myb-related protein M4) (AtM4)	MYB102 At4g21440 F18E5.60 T6K22.170
Glyma.07G212800	2	0	0	0	-1.02559	0	AT2G15620 | GO:0010167 | GO:0015706 | GO:0019344 | GO:0055114 | GO:0016491 | GO:0020037 | GO:0047889 | GO:0050421 | GO:0051536 | GO:0005739 | GO:0009507 | GO:0009570 | GO:0016020 | GO:0048046	| response to nitrate | nitrate transport | cysteine biosynthetic process | oxidation-reduction process | oxidoreductase activity | heme binding | ferredoxin-nitrate reductase activity | nitrite reductase (NO-forming) activity | iron-sulfur cluster binding | mitochondrion | chloroplast | chloroplast stroma | membrane | apoplast	AT2G15620	Q56YX1	Q56YX1_ARATH	Ferredoxin--nitrite reductase	At2g15620
Glyma.07G217600	3	0	0	0	-1.51333	0	AT1G70950 | GO:0008150 | GO:0003674 | GO:0005634	| biological_process | molecular_function | nucleus	AT1G70950	Q67Y69	WDL7_ARATH	Protein WVD2-like 7	WDL7 At1g70950 F15H11.15
Glyma.07G229000	5	0	0	0	1.44282	0	AT2G03090 | GO:0006949 | GO:0009664 | GO:0009826 | GO:0009828 | GO:0009831 | GO:0010089 | GO:0044036 | GO:0005576	| syncytium formation | plant-type cell wall organization | unidimensional cell growth | plant-type cell wall loosening | plant-type cell wall modification involved in multidimensional cell growth | xylem development | cell wall macromolecule metabolic process | extracellular region	AT2G03090	O80622	EXP15_ARATH	Expansin-A15 (AtEXPA15) (Alpha-expansin-15) (At-EXP15) (AtEx15) (Ath-ExpAlpha-1.3)	EXPA15 EXP15 At2g03090 T17M13.26
Glyma.07G239200	3	0	0	0	-1.0419	0	AT4G16210 | GO:0006635 | GO:0008152 | GO:0003824 | GO:0005739 | GO:0005777	| fatty acid beta-oxidation | metabolic process | catalytic activity | mitochondrion | peroxisome	AT4G16210	Q0WRQ2	Q0WRQ2_ARATH	Enoyl-CoA hydratase like protein	At4g16210
Glyma.07G254700	4	0	0	0	-1.57452	-1.27329	AT4G34131 | GO:0008152 | GO:0051707 | GO:0008194 | GO:0016758 | GO:0035251 | GO:0080043	| metabolic process | response to other organism | UDP-glycosyltransferase activity | transferase activity transferring hexosyl groups | UDP-glucosyltransferase activity | quercetin 3-O-glucosyltransferase activity	AT4G34131	W8Q6H7	W8Q6H7_ARATH	Glycosyltransferase (EC 2.4.1.-) (Fragment)	AT4G34131
Glyma.07G260600	3	0	0	0	-1.75351	0	AT2G16270 | GO:0000226 | GO:0000911 | GO:0008150 | GO:0051225 | GO:0003674 | GO:0005634	| microtubule cytoskeleton organization | cytokinesis by cell plate formation | biological_process | spindle assembly | molecular_function | nucleus	AT2G16270	Q9SIX2	Q9SIX2_ARATH	Transmembrane protein	At2g16270 F16F14.23 F16F14_23
Glyma.07G269700	3	0	0	0	-1.11406	0	AT5G59810 | GO:0006508 | GO:0008152 | GO:0043086 | GO:0004252 | GO:0042802 | GO:0005618	| proteolysis | metabolic process | negative regulation of catalytic activity | serine-type endopeptidase activity | identical protein binding | cell wall	AT5G59810	F4JXC5	SBT54_ARATH	Subtilisin-like protease SBT5.4 (EC 3.4.21.-) (Subtilase subfamily 5 member 4) (AtSBT5.4)	SBT5.4 At5g59810 MMN10.6
Glyma.08G021900	4	0	0	-1.37547	0	0	AT4G11070 | GO:0006355 | GO:0003700 | GO:0043565 | GO:0005634	| regulation of transcription DNA-dependent | sequence-specific DNA binding transcription factor activity | sequence-specific DNA binding | nucleus	AT4G11070	Q8H0Y8	WRK41_ARATH	Probable WRKY transcription factor 41 (WRKY DNA-binding protein 41)	WRKY41 At4g11070 F2P3.16 T22B4.50
Glyma.08G029000	3	0	0	0	-1.13896	0	AT2G19570 | GO:0009972 | GO:0003824 | GO:0004126 | GO:0008270 | GO:0016787 | GO:0005634 | GO:0005829	| cytidine deamination | catalytic activity | cytidine deaminase activity | zinc ion binding | hydrolase activity | nucleus | cytosol	AT2G19570	O65896	CDA1_ARATH	Cytidine deaminase 1 (At-CDA1) (EC 3.5.4.5)	CDA1 CDD DESZ At2g19570 F3P11
Glyma.08G033800	2	0	0	0	-1.09141	0	AT4G26080 | GO:0000165 | GO:0000303 | GO:0006470 | GO:0006612 | GO:0006914 | GO:0007154 | GO:0007165 | GO:0008219 | GO:0009408 | GO:0009409 | GO:0009414 | GO:0009611 | GO:0009723 | GO:0009733 | GO:0009737 | GO:0009738 | GO:0009753 | GO:0009787 | GO:0009788 | GO:0009862 | GO:0009863 | GO:0009867 | GO:0009873 | GO:0010029 | GO:0010119 | GO:0010363 | GO:0030968 | GO:0031348 | GO:0042538 | GO:0043069…	| MAPKKK cascade | response to superoxide | protein dephosphorylation | protein targeting to membrane | autophagy | cell communication | signal transduction | cell death | response to heat | response to cold | response to water deprivation | response to wounding | response to ethylene stimulus | response to auxin stimulus | response to abscisic acid stimulus | abscisic acid mediated signaling pat…	AT4G26080	P49597	P2C56_ARATH	Protein phosphatase 2C 56 (AtPP2C56) (EC 3.1.3.16) (Protein ABSCISIC ACID-INSENSITIVE 1) (Protein phosphatase 2C ABI1) (PP2C ABI1)	ABI1 At4g26080 F20B18.190
Glyma.08G035300	3	0	0	0	-1.11075	0	AT1G77210 | GO:0006810 | GO:0055085 | GO:0005215 | GO:0005351 | GO:0005354 | GO:0015144 | GO:0022857 | GO:0022891 | GO:0005886 | GO:0016020 | GO:0016021	| transport | transmembrane transport | transporter activity | sugar:hydrogen symporter activity | galactose transmembrane transporter activity | carbohydrate transmembrane transporter activity | transmembrane transporter activity | substrate-specific transmembrane transporter activity | plasma membrane | membrane | integral to membrane	AT1G77210	Q8GW61	STP14_ARATH	Sugar transport protein 14 (Hexose transporter 14)	STP14 At1g77210 T14N5.7
Glyma.08G056500	3	0	0	0	-1.1065	0	AT1G68090 | GO:0009408 | GO:0009409 | GO:0009414 | GO:0009639 | GO:0009651 | GO:0009827 | GO:0009860 | GO:0030048 | GO:0005509 | GO:0005544	| response to heat | response to cold | response to water deprivation | response to red or far red light | response to salt stress | plant-type cell wall modification | pollen tube growth | actin filament-based movement | calcium ion binding | calcium-dependent phospholipid binding	AT1G68090	A0A178W290	A0A178W290_ARATH	Annexin 5	ANN5 ANNAT5 annexin 5 ANNEXIN ARABIDOPSIS THALIANA 5 At1g68090 T23K23.6 T23K23_6
Glyma.08G056600	2	0	0	0	-2.28207	0	AT1G73480 | GO:0009409 | GO:0009414 | GO:0009737 | GO:0042538 | GO:0016787 | GO:0005737	| response to cold | response to water deprivation | response to abscisic acid stimulus | hyperosmotic salinity response | hydrolase activity | cytoplasm	AT1G73480	Q94AM5	Q94AM5_ARATH	Alpha/beta-Hydrolases superfamily protein (Putative lysophospholipase homolog)	At1g73480 T9L24.33 T9L24_33
Glyma.08G058900	4	0	0	0	-1.30693	-1.53453	AT1G61340 | GO:0006970 | GO:0009611 | GO:0009617 | GO:0009651 | GO:0009693 | GO:0009737 | GO:0009751 | GO:0009753 | GO:0009961 | GO:0010200 | GO:0003674 | GO:0005634	| response to osmotic stress | response to wounding | response to bacterium | response to salt stress | ethylene biosynthetic process | response to abscisic acid stimulus | response to salicylic acid stimulus | response to jasmonic acid stimulus | response to 1-aminocyclopropane-1-carboxylic acid | response to chitin | molecular_function | nucleus	AT1G61340	Q8GX77	FB316_ARATH	F-box protein At1g61340	At1g61340 T1F9.17
Glyma.08G065900	3	0	0	0	-1.58926	0	AT5G10530 | GO:0006468 | GO:0004672 | GO:0004674 | GO:0005524 | GO:0016301 | GO:0016772 | GO:0005886	| protein phosphorylation | protein kinase activity | protein serine/threonine kinase activity | ATP binding | kinase activity | transferase activity transferring phosphorus-containing groups | plasma membrane	AT5G10530	Q9LXA5	LRK91_ARATH	L-type lectin-domain containing receptor kinase IX.1 (LecRK-IX.1) (EC 2.7.11.1)	LECRK91 At5g10530 F12B17.120
Glyma.08G069000	3	0	0	0	-2.1056	0	AT1G07400 | GO:0006979 | GO:0009408 | GO:0005737	| response to oxidative stress | response to heat | cytoplasm	AT1G07400	Q9LNW0	HS178_ARATH	17.8 kDa class I heat shock protein (17.8 kDa heat shock protein) (AtHsp17.8)	HSP17.8 At1g07400 F22G5.25
Glyma.08G070000	3	0	0	0	-6.58376	0	AT2G36690 | GO:0009058 | GO:0055114 | GO:0016491 | GO:0016706 | GO:0005737	| biosynthetic process | oxidation-reduction process | oxidoreductase activity | oxidoreductase activity acting on paired donors | cytoplasm	AT2G36690	F4INZ9	F4INZ9_ARATH	2-oxoglutarate (2OG) and Fe(II)-dependent oxygenase superfamily protein	At2g36690 F13K3.9 F13K3_9
Glyma.08G071300	2	0	0	-1.34308	-2.04081	0	AT5G64260 | GO:0008150 | GO:0046685 | GO:0003674 | GO:0005618 | GO:0005794 | GO:0005829 | GO:0009505 | GO:0009506 | GO:0009507	| biological_process | response to arsenic-containing substance | molecular_function | cell wall | Golgi apparatus | cytosol | plant-type cell wall | plasmodesma | chloroplast	AT5G64260	Q9FE06	EXOL2_ARATH	Protein EXORDIUM-like 2	EXL2 At5g64260 MSJ1.10
Glyma.08G079200	3	0	0	0	-2.21162	0	AT5G06860 | GO:0000165 | GO:0006612 | GO:0006865 | GO:0006952 | GO:0007154 | GO:0007165 | GO:0009409 | GO:0009738 | GO:0009862 | GO:0009867 | GO:0010363 | GO:0030968 | GO:0031348 | GO:0043069 | GO:0050832 | GO:0090353 | GO:0005576 | GO:0005618 | GO:0005794 | GO:0009505 | GO:0009506	| MAPKKK cascade | protein targeting to membrane | amino acid transport | defense response | cell communication | signal transduction | response to cold | abscisic acid mediated signaling pathway | systemic acquired resistance salicylic acid mediated signaling pathway | jasmonic acid mediated signaling pathway | regulation of plant-type hypersensitive response | endoplasmic reticulum unfolded pro…	AT5G06860	Q9M5J9	PGIP1_ARATH	Polygalacturonase inhibitor 1 (Polygalacturonase-inhibiting protein 1) (PGIP-1)	PGIP1 At5g06860 MOJ9_3
Glyma.08G080900	3	0	0	0	-1.68046	0	AT1G30760 | GO:0055114 | GO:0003824 | GO:0008762 | GO:0009055 | GO:0016491 | GO:0016614 | GO:0050660 | GO:0005737	| oxidation-reduction process | catalytic activity | UDP-N-acetylmuramate dehydrogenase activity | electron carrier activity | oxidoreductase activity | oxidoreductase activity acting on CH-OH group of donors | flavin adenine dinucleotide binding | cytoplasm	AT1G30760	Q93ZA3	BBE13_ARATH	Berberine bridge enzyme-like 13 (AtBBE-like 13) (EC 1.1.1.194) (EC 1.1.1.195)	At1g30760 T17H7.1 T5I8.22
Glyma.08G104100	2	0	0	0	-2.09492	0	AT1G13710 | GO:0008284 | GO:0010075 | GO:0010338 | GO:0035265 | GO:0040009 | GO:0046622 | GO:0048437 | GO:0055114 | GO:0005506 | GO:0009055 | GO:0016705 | GO:0019825 | GO:0020037 | GO:0005783	| positive regulation of cell proliferation | regulation of meristem growth | leaf formation | organ growth | regulation of growth rate | positive regulation of organ growth | floral organ development | oxidation-reduction process | iron ion binding | electron carrier activity | oxidoreductase activity | oxygen binding | heme binding | endoplasmic reticulum	AT1G13710	Q9LMX7	C78A5_ARATH	Cytochrome P450 78A5 (EC 1.14.-.-) (Protein KLUH)	CYP78A5 KLU At1g13710 F21F23.15
Glyma.08G109500	3	0	0	0	-1.85168	0	AT5G13930 | GO:0006979 | GO:0008152 | GO:0009058 | GO:0009411 | GO:0009611 | GO:0009629 | GO:0009715 | GO:0009718 | GO:0009733 | GO:0009744 | GO:0009753 | GO:0009813 | GO:0009926 | GO:0010224 | GO:0031540 | GO:0003824 | GO:0005515 | GO:0016210 | GO:0016746 | GO:0016747 | GO:0005634 | GO:0005737 | GO:0005783 | GO:0009705	| response to oxidative stress | metabolic process | biosynthetic process | response to UV | response to wounding | response to gravity | chalcone biosynthetic process | anthocyanin biosynthetic process | response to auxin stimulus | response to sucrose stimulus | response to jasmonic acid stimulus | flavonoid biosynthetic process | auxin polar transport | response to UV-B | regulation of anthocy…	AT5G13930	P13114	CHSY_ARATH	Chalcone synthase (EC 2.3.1.74) (Naringenin-chalcone synthase) (Protein TRANSPARENT TESTA 4)	CHS TT4 At5g13930 MAC12.11 MAC12.14
Glyma.08G116900	2	0	0	0	-1.37987	0	AT5G43060 | GO:0006508 | GO:0009651 | GO:0052541 | GO:0052546 | GO:0005515 | GO:0008234 | GO:0005576 | GO:0005773 | GO:0005783 | GO:0005829	| proteolysis | response to salt stress | plant-type cell wall cellulose metabolic process | cell wall pectin metabolic process | protein binding | cysteine-type peptidase activity | extracellular region | vacuole | endoplasmic reticulum | cytosol	AT5G43060	Q9FMH8	RD21B_ARATH	Probable cysteine protease RD21B (EC 3.4.22.-)	RD21B At5g43060 MMG4.7
Glyma.08G145300	4	0	0	-1.91869	-1.53821	-2.40006	AT5G61890 | GO:0006355 | GO:0006865 | GO:0050832 | GO:0003677 | GO:0003700 | GO:0005634	| regulation of transcription DNA-dependent | amino acid transport | defense response to fungus | DNA binding | sequence-specific DNA binding transcription factor activity | nucleus	AT5G61890	Q9FH54	EF114_ARATH	Ethylene-responsive transcription factor ERF114 (ERF bud enhancer)	ERF114 EBE At5g61890 K22G18.1
Glyma.08G147700	3	0	0	-1.02842	-5.10274	-2.0124	AT4G14620 | GO:0008150 | GO:0003674 | GO:0005634	| biological_process | molecular_function | nucleus	AT4G14620	Q570K5	Q570K5_ARATH	Uncharacterized protein At4g14620	At4g14620
Glyma.08G150400	1	0	0	-1.49209	-1.43038	0	AT2G44480 | GO:0005975 | GO:0003824 | GO:0004553 | GO:0043169 | GO:0005576	| carbohydrate metabolic process | catalytic activity | hydrolase activity hydrolyzing O-glycosyl compounds | cation binding | extracellular region	AT2G44480	A0A1P8B0I8	A0A1P8B0I8_ARATH	Beta glucosidase 17	BGLU17 beta glucosidase 17 At2g44480 F4I1.29
Glyma.08G156600	1	0	0	-1.74869	-3.45136	-1.04314	AT4G33467 | GO:0005634	| nucleus	AT4G33467	Q1G3K4	Q1G3K4_ARATH	Uncharacterized protein	At4g33467
Glyma.08G162500	5	0	0	-1.15958	0	0	AT3G12710 | GO:0006281 | GO:0006284 | GO:0006306 | GO:0003824 | GO:0008725	| DNA repair | base-excision repair | DNA methylation | catalytic activity | DNA-3-methyladenine glycosylase I activity	AT3G12710	Q9LTW3	Q9LTW3_ARATH	DNA glycosylase superfamily protein (DNA-3-methyladenine glycosidase I-like protein)	At3g12710
Glyma.08G175300	5	0	0	0	1.05339	0	AT1G30260 | GO:0009735 | GO:0003674 | GO:0005739	| response to cytokinin stimulus | molecular_function | mitochondrion	AT1G30260	Q9C754	Q9C754_ARATH	At1g30260/F12P21_9 (Galactosyltransferase family protein)	AGAMOUS-like 79 AGL79 At1g30260 F12P21.9 F12P21_9
Glyma.08G177300	3	0	0	0	-1.29766	-1.10973	AT5G64300 | GO:0009231 | GO:0048767 | GO:0003935 | GO:0008686 | GO:0009507 | GO:0009570 | GO:0016020	| riboflavin biosynthetic process | root hair elongation | GTP cyclohydrolase II activity | 34-dihydroxy-2-butanone-4-phosphate synthase activity | chloroplast | chloroplast stroma | membrane	AT5G64300	P47924	RIBA1_ARATH	Bifunctional riboflavin biosynthesis protein RIBA 1, chloroplastic (AtRIBA1) [Includes: 3,4-dihydroxy-2-butanone 4-phosphate synthase (DHBP synthase) (EC 4.1.99.12); GTP cyclohydrolase-2 (EC 3.5.4.25) (GTP cyclohydrolase II)]	RIBA1 RIBBA At5g64300 MSJ1.14
Glyma.08G182900	5	0	0	0	2.84414	0	AT1G25270 | GO:0005576 | GO:0016020	| extracellular region | membrane	AT1G68170	A0A1P8AWW2	A0A1P8AWW2_ARATH	WAT1-related protein	UMAMIT23 At1g68170 T22E19.23 T22E19_23
Glyma.08G187400	4	0	0	-1.00992	0	0	AT1G11050 | GO:0006468 | GO:0009693 | GO:0009723 | GO:0009738 | GO:0035556 | GO:0004672 | GO:0004674 | GO:0005524 | GO:0016301 | GO:0016772 | GO:0005886	| protein phosphorylation | ethylene biosynthetic process | response to ethylene stimulus | abscisic acid mediated signaling pathway | intracellular signal transduction | protein kinase activity | protein serine/threonine kinase activity | ATP binding | kinase activity | transferase activity transferring phosphorus-containing groups | plasma membrane	AT1G11050	O04086	Y1105_ARATH	Probable receptor-like protein kinase At1g11050 (EC 2.7.11.1)	At1g11050 T19D16.6
Glyma.08G194100	3	0	0	0	-1.26452	0	AT1G55180 | GO:0006970 | GO:0006995 | GO:0008152 | GO:0009395 | GO:0009791 | GO:0016036 | GO:0016049 | GO:0045848 | GO:0046470 | GO:0048364 | GO:0051301 | GO:0051365 | GO:0003824 | GO:0004630 | GO:0005509 | GO:0005886 | GO:0016020	| response to osmotic stress | cellular response to nitrogen starvation | metabolic process | phospholipid catabolic process | post-embryonic development | cellular response to phosphate starvation | cell growth | positive regulation of nitrogen utilization | phosphatidylcholine metabolic process | root development | cell division | cellular response to potassium ion starvation | catalytic activi…	AT1G55180	A0A178WA89	A0A178WA89_ARATH	Phospholipase D (EC 3.1.4.4)	PLDEPSILON phospholipase D alpha 4 PLDALPHA4 At1g55180 F7A10.25 F7A10_25
Glyma.08G198900	1	0	0	0	-1.60195	0	AT1G51800 | GO:0002679 | GO:0006468 | GO:0006569 | GO:0006857 | GO:0006865 | GO:0009684 | GO:0010200 | GO:0015824 | GO:0050832 | GO:0004672 | GO:0004674 | GO:0005524 | GO:0016301 | GO:0016772 | GO:0005886	| respiratory burst involved in defense response | protein phosphorylation | tryptophan catabolic process | oligopeptide transport | amino acid transport | indoleacetic acid biosynthetic process | response to chitin | proline transport | defense response to fungus | protein kinase activity | protein serine/threonine kinase activity | ATP binding | kinase activity | transferase activity transferri…	AT1G51800	Q9C8I6	IOS1_ARATH	LRR receptor-like serine/threonine-protein kinase IOS1 (EC 2.7.11.-) (Protein IMPAIRED OOMYCETE SUSCEPTIBILITY 1)	IOS1 At1g51800 F19C24.3
Glyma.08G199300	2	0	0	0	-3.19639	0	AT1G14520 | GO:0006949 | GO:0019310 | GO:0055114 | GO:0005506 | GO:0016491 | GO:0050113 | GO:0005737	| syncytium formation | inositol catabolic process | oxidation-reduction process | iron ion binding | oxidoreductase activity | inositol oxygenase activity | cytoplasm	AT1G14520	Q8L799	MIOX1_ARATH	Inositol oxygenase 1 (EC 1.13.99.1) (Myo-inositol oxygenase 1) (AtMIOX1) (MI oxygenase 1)	MIOX1 At1g14520 F14L17.30 T5E21.2 T5E21_19
Glyma.08G210100	3	0	0	0	-1.84564	0	NA	NA	NA	NA	NA	NA	NA
Glyma.08G212000	3	0	0	0	-2.81425	2.41109	AT1G52560 | GO:0006457 | GO:0009408 | GO:0009644 | GO:0010286 | GO:0042542 | GO:0003674 | GO:0005739 | GO:0009507	| protein folding | response to heat | response to high light intensity | heat acclimation | response to hydrogen peroxide | molecular_function | mitochondrion | chloroplast	AT1G52560	Q9SSQ8	HS26M_ARATH	26.5 kDa heat shock protein, mitochondrial (AtHsp26.5)	HSP26.5 At1g52560 F6D8.22
Glyma.08G220000	2	0	0	0	-1.73362	0	AT1G80920 | GO:0006457 | GO:0009416 | GO:0031072 | GO:0051082 | GO:0005634 | GO:0009507 | GO:0009570	| protein folding | response to light stimulus | heat shock protein binding | unfolded protein binding | nucleus | chloroplast | chloroplast stroma	AT1G80920	Q9SAG8	DNAJ8_ARATH	Chaperone protein dnaJ 8, chloroplastic (AtDjC8) (AtJ8)	ATJ8 C8 J8 At1g80920 F23A5.28
Glyma.08G220500	5	0	0	0	-3.57393	-1.34983	AT4G30780 | GO:0008150 | GO:0003674 | GO:0005634	| biological_process | molecular_function | nucleus	AT4G30780	Q9SUG8	Q9SUG8_ARATH	ATP-dependent DNA helicase	At4g30780 T10C21.130 T10C21_130
Glyma.08G220600	3	0	0	0	-1.65979	0	AT1G79720 | GO:0006508 | GO:0004190 | GO:0005576 | GO:0048046	| proteolysis | aspartic-type endopeptidase activity | extracellular region | apoplast	AT1G79720	Q8RX60	Q8RX60_ARATH	At1g79720 (At1g79720/F19K16_30) (Eukaryotic aspartyl protease family protein)	At1g79720 At1g79720/F19K16_30 F19K16.30 F19K16_30
Glyma.08G233300	3	0	0	0	-1.21792	0	AT1G79330 | GO:0006508 | GO:0043068 | GO:0004197 | GO:0005576 | GO:0009507	| proteolysis | positive regulation of programmed cell death | cysteine-type endopeptidase activity | extracellular region | chloroplast	AT1G79330	O64518	MCA5_ARATH	Metacaspase-5 (AtMC5) (EC 3.4.22.-) (Metacaspase 2b) (AtMCP2b) (Metacaspase-6)	AMC5 AMC6 MCP2B At1g79330 YUP8H12R.5
Glyma.08G239400	3	0	0	-2.34697	-3.67292	-1.01709	AT1G22600 | GO:0008150 | GO:0003674 | GO:0009506	| biological_process | molecular_function | plasmodesma	AT1G22600	Q9SKA2	Q9SKA2_ARATH	Late embryogenesis abundant protein (LEA) family protein (Similar to seed maturation protein PM27)	At1g22600 F12K8.5 F12K8_5
Glyma.08G244700	3	0	0	0	-1.06999	-1.11139	AT3G02100 | GO:0008152 | GO:0008194 | GO:0016757 | GO:0016758 | GO:0005634	| metabolic process | UDP-glycosyltransferase activity | transferase activity transferring glycosyl groups | transferase activity transferring hexosyl groups | nucleus	AT3G02100	Q9SGA8	U83A1_ARATH	UDP-glycosyltransferase 83A1 (EC 2.4.1.-)	UGT83A1 At3g02100 F1C9.11
Glyma.08G264800	2	0	0	0	-1.10373	0	AT1G30820 | GO:0006221 | GO:0009218 | GO:0003883 | GO:0005737	| pyrimidine nucleotide biosynthetic process | pyrimidine ribonucleotide metabolic process | CTP synthase activity | cytoplasm	AT1G30820	B9DG31	B9DG31_ARATH	CTP synthase (EC 6.3.4.2) (UTP--ammonia ligase)	At1g30820
Glyma.08G280300	4	0	0	-1.2112	-3.00745	-2.08071	AT4G24570 | GO:0006810 | GO:0006839 | GO:0009611 | GO:0009612 | GO:0009693 | GO:0010200 | GO:0055085 | GO:0005310 | GO:0005739 | GO:0005743	| transport | mitochondrial transport | response to wounding | response to mechanical stimulus | ethylene biosynthetic process | response to chitin | transmembrane transport | dicarboxylic acid transmembrane transporter activity | mitochondrion | mitochondrial inner membrane	AT4G24570	C0Z2N8	C0Z2N8_ARATH	AT4G24570 protein	At4g24570
Glyma.08G292000	4	0	0	-1.89898	0	0	AT1G51760 | GO:0006508 | GO:0008152 | GO:0009611 | GO:0008237 | GO:0010179 | GO:0016787 | GO:0005783 | GO:0005886 | GO:0009507	| proteolysis | metabolic process | response to wounding | metallopeptidase activity | IAA-Ala conjugate hydrolase activity | hydrolase activity | endoplasmic reticulum | plasma membrane | chloroplast	AT1G51760	O04373	ILL4_ARATH	IAA-amino acid hydrolase ILR1-like 4 (EC 3.5.1.-) (jasmonoyl-L-amino acid hydrolase) (EC 3.5.1.127)	ILL4 IAR3 JR3 At1g51760 F19C24.4
Glyma.08G293800	3	0	0	0	-1.2799	0	NA	NA	NA	NA	NA	NA	NA
Glyma.08G299000	5	0	0	-1.4778	0	0	AT1G26920 | GO:0008150 | GO:0003674 | GO:0005634	| biological_process | molecular_function | nucleus	AT1G26920	Q9ZVG6	Q9ZVG6_ARATH	T2P11.11 protein (Zinc finger CCHC domain protein)	T2P11.11 At1g26920 At1g26920/T2P11.11 T2P11.11 T2P11_11
Glyma.08G320400	2	0	0	0	-1.24051	0	NA	NA	NA	NA	NA	NA	NA
Glyma.08G330700	5	0	0	-1.26103	-2.99951	-1.16146	AT1G55850 | GO:0000271 | GO:0009832 | GO:0030244 | GO:0046482 | GO:0016757 | GO:0016759 | GO:0016760 | GO:0005783 | GO:0005794 | GO:0005886 | GO:0016020	| polysaccharide biosynthetic process | plant-type cell wall biogenesis | cellulose biosynthetic process | para-aminobenzoic acid metabolic process | transferase activity transferring glycosyl groups | cellulose synthase activity | cellulose synthase (UDP-forming) activity | endoplasmic reticulum | Golgi apparatus | plasma membrane | membrane	AT1G55850	Q8VZK9	CSLE1_ARATH	Cellulose synthase-like protein E1 (AtCslE1) (EC 2.4.1.-)	CSLE1 At1g55850 F14J16.9
Glyma.08G341600	2	0	0	0	-2.23668	0	AT1G17860 | GO:0006457 | GO:0009408 | GO:0009644 | GO:0010167 | GO:0015706 | GO:0034976 | GO:0042542 | GO:0004866 | GO:0005576 | GO:0005618 | GO:0048046	| protein folding | response to heat | response to high light intensity | response to nitrate | nitrate transport | response to endoplasmic reticulum stress | response to hydrogen peroxide | endopeptidase inhibitor activity | extracellular region | cell wall | apoplast	AT1G17860	Q9LMU2	KTI2_ARATH	Kunitz trypsin inhibitor 2 (AtKTI2)	KTI2 At1g17860 F2H15.9
Glyma.08G341700	2	0	0	0	-1.72876	0	AT1G73260 | GO:0009651 | GO:0009751 | GO:0010167 | GO:0012501 | GO:0015706 | GO:0042542 | GO:0042742 | GO:0004866 | GO:0005576 | GO:0005739	| response to salt stress | response to salicylic acid stimulus | response to nitrate | programmed cell death | nitrate transport | response to hydrogen peroxide | defense response to bacterium | endopeptidase inhibitor activity | extracellular region | mitochondrion	AT1G73260	Q8RXD5	KTI1_ARATH	Kunitz trypsin inhibitor 1 (AtKTI1) (Trypsin protease inhibitor)	KTI1 TPI At1g73260 T18K17.7
Glyma.08G341800	2	0	0	0	-2.03721	0	NA	NA	AT1G73260	Q8RXD5	KTI1_ARATH	Kunitz trypsin inhibitor 1 (AtKTI1) (Trypsin protease inhibitor)	KTI1 TPI At1g73260 T18K17.7
Glyma.08G342600	5	0	0	0	1.37127	0	AT3G28345 | GO:0006200 | GO:0006810 | GO:0010048 | GO:0010315 | GO:0010540 | GO:0010541 | GO:0043481 | GO:0048440 | GO:0055085 | GO:0000166 | GO:0005524 | GO:0016887 | GO:0017111 | GO:0042626 | GO:0005886 | GO:0016021	| ATP catabolic process | transport | vernalization response | auxin efflux | basipetal auxin transport | acropetal auxin transport | anthocyanin accumulation in tissues in response to UV light | carpel development | transmembrane transport | nucleotide binding | ATP binding | ATPase activity | nucleoside-triphosphatase activity | ATPase activity coupled to transmembrane movement of substances | …	AT3G28345	Q9LHD1	AB15B_ARATH	ABC transporter B family member 15 (ABC transporter ABCB.15) (AtABCB15) (Multidrug resistance protein 13) (P-glycoprotein 15)	ABCB15 MDR13 PGP15 At3g28345 MZF16.16
Glyma.08G352100	3	0	0	0	-1.18789	0	AT1G11330 | GO:0006468 | GO:0048544 | GO:0004672 | GO:0004674 | GO:0004713 | GO:0005524 | GO:0016301 | GO:0016772 | GO:0030246 | GO:0005886	| protein phosphorylation | recognition of pollen | protein kinase activity | protein serine/threonine kinase activity | protein tyrosine kinase activity | ATP binding | kinase activity | transferase activity transferring phosphorus-containing groups | carbohydrate binding | plasma membrane	AT1G11300	A0A1P8ASF1	A0A1P8ASF1_ARATH	G-type lectin S-receptor-like Serine/Threonine-kinase	EGM1 At1g11300 T28P6.6 T28P6_6
Glyma.09G005700	2	0	0	0	-1.56112	0	AT1G62300 | GO:0002679 | GO:0006355 | GO:0009407 | GO:0010200 | GO:0010583 | GO:0016036 | GO:0035556 | GO:0043090 | GO:0045892 | GO:0080169 | GO:0003700 | GO:0005515 | GO:0043565 | GO:0044212 | GO:0005634	| respiratory burst involved in defense response | regulation of transcription | toxin catabolic process | response to chitin | response to cyclopentenone | cellular response to phosphate starvation | intracellular signal transduction | amino acid import | negative regulation of transcription | cellular response to boron-containing substance deprivation | sequence-specific DNA binding transcripti…	AT1G62300	C0SV11	C0SV11_ARATH	Uncharacterized protein At1g62300 (Fragment)	At1g62300
Glyma.09G013800	5	0	0	-1.05295	0	0	AT5G50740 | GO:0030001 | GO:0046872 | GO:0005634 | GO:0005737 | GO:0005886	| metal ion transport | metal ion binding | nucleus | cytoplasm | plasma membrane	AT5G50740	Q9LUE7	Q9LUE7_ARATH	At5g50740 (Heavy metal transport/detoxification superfamily protein) (Similarity to ATFP3)	MFB16.14 MFB16_14 At5g50740
Glyma.09G021100	5	0	0	0	3.75247	0	AT2G43870 | GO:0005975 | GO:0004650 | GO:0005576	| carbohydrate metabolic process | polygalacturonase activity | extracellular region	AT2G43870	O22817	O22817_ARATH	Pectin lyase-like superfamily protein (Polygalacturonase/pectinase) (Putative polygalacturonase)	At2g43870 F18O19.2
Glyma.09G022300	3	0	0	0	-1.36216	0	AT5G06720 | GO:0002215 | GO:0006979 | GO:0009908 | GO:0055114 | GO:0004601 | GO:0020037 | GO:0005576 | GO:0005794	| defense response to nematode | response to oxidative stress | flower development | oxidation-reduction process | peroxidase activity | heme binding | extracellular region | Golgi apparatus	AT5G06720	Q42578	PER53_ARATH	Peroxidase 53 (Atperox P53) (EC 1.11.1.7) (ATPA2)	PER53 P53 At5g06720 MPH15.8
Glyma.09G025400	1	0	0	-1.1232	-1.47619	0	AT3G03300 | GO:0000398 | GO:0006306 | GO:0006342 | GO:0006355 | GO:0006396 | GO:0007267 | GO:0009616 | GO:0009855 | GO:0010014 | GO:0010050 | GO:0010073 | GO:0010216 | GO:0010267 | GO:0016569 | GO:0030422 | GO:0031047 | GO:0035196 | GO:0043687 | GO:0045893 | GO:0051607 | GO:0003676 | GO:0003723 | GO:0003725 | GO:0004386 | GO:0004525 | GO:0005515 | GO:0005524 | GO:0008026 | GO:0016891 | GO:0005622…	| nuclear mRNA splicing via spliceosome | DNA methylation | chromatin silencing | regulation of transcription DNA-dependent | RNA processing | cell-cell signaling | virus induced gene silencing | determination of bilateral symmetry | meristem initiation | vegetative phase change | meristem maintenance | maintenance of DNA methylation | production of ta-siRNAs involved in RNA interference | covale…	AT3G03300	A0A1I9LR45	A0A1I9LR45_ARATH	Dicer-like 2	DCL2 ATDCL2 DICER-LIKE 2 dicer-like 2 At3g03300 T17B22.28
Glyma.09G028100	5	0	0	0	1.04876	0	AT1G30700 | GO:0006865 | GO:0009407 | GO:0010583 | GO:0055114 | GO:0003824 | GO:0008762 | GO:0009055 | GO:0016491 | GO:0016614 | GO:0050660 | GO:0009507	| amino acid transport | toxin catabolic process | response to cyclopentenone | oxidation-reduction process | catalytic activity | UDP-N-acetylmuramate dehydrogenase activity | electron carrier activity | oxidoreductase activity | oxidoreductase activity acting on CH-OH group of donors | flavin adenine dinucleotide binding | chloroplast	AT1G30700	Q9SA85	BBE8_ARATH	Berberine bridge enzyme-like 8 (AtBBE-like 8) (EC 1.1.1.-)	At1g30700 T5I8.15
Glyma.09G029100	3	0	0	0	-1.32757	0	AT1G64890 | GO:0006810 | GO:0007623 | GO:0009409 | GO:0009414 | GO:0009737 | GO:0005215 | GO:0009507 | GO:0016020	| transport | circadian rhythm | response to cold | response to water deprivation | response to abscisic acid stimulus | transporter activity | chloroplast | membrane	AT1G64890	Q9XIQ7	FBT7_ARATH	Probable folate-biopterin transporter 7	At1g64890 F13O11.19
Glyma.09G038600	3	0	0	0	-1.25391	0	AT5G49360 | GO:0005975 | GO:0010214 | GO:0004553 | GO:0046556 | GO:0005576 | GO:0009505 | GO:0048046	| carbohydrate metabolic process | seed coat development | hydrolase activity hydrolyzing O-glycosyl compounds | alpha-N-arabinofuranosidase activity | extracellular region | plant-type cell wall | apoplast	AT5G49360	Q9FGY1	BXL1_ARATH	Beta-D-xylosidase 1 (AtBXL1) (EC 3.2.1.-) (Alpha-L-arabinofuranosidase) (EC 3.2.1.55)	BXL1 XYL1 At5g49360 K7J8.3
Glyma.09G040500	1	0	0	0	-1.89227	0	NA	NA	NA	NA	NA	NA	NA
Glyma.09G040800	5	0	0	0	-1.18019	0	AT1G24020 | GO:0006952 | GO:0016556 | GO:0009507 | GO:0016020	| defense response | mRNA modification | chloroplast | membrane	AT1G24020	Q93VR4	ML423_ARATH	MLP-like protein 423	MLP423 At1g24020 T23E23.17 T23E23_22
Glyma.09G046200	5	0	0	0	0	-2.28315	AT2G47810 | GO:0006355 | GO:0003677 | GO:0003700 | GO:0043565 | GO:0005622 | GO:0005634	| regulation of transcription DNA-dependent | DNA binding | sequence-specific DNA binding transcription factor activity | sequence-specific DNA binding | intracellular | nucleus	AT2G47810	O82248	NFYB5_ARATH	Nuclear transcription factor Y subunit B-5 (AtNF-YB-5)	NFYB5 At2g47810 F17A22.20
Glyma.09G047900	2	0	0	0	-1.28026	0	AT5G44670 | GO:0042546 | GO:0005737 | GO:0005773	| cell wall biogenesis | cytoplasm | vacuole	AT5G44670	Q9LTZ9	GALS2_ARATH	Galactan beta-1,4-galactosyltransferase GALS2 (EC 2.4.1.-) (Beta-1,4-galactan synthase) (Galactan synthase 2)	GALS2 At5g44670 K15C23.12
Glyma.09G056900	3	0	0	-1.48371	-1.68843	0	AT5G57340 | GO:0008150 | GO:0009741 | GO:0003674 | GO:0005634	| biological_process | response to brassinosteroid stimulus | molecular_function | nucleus	AT5G57340	Q944M0	Q944M0_ARATH	AT5g57340/MJB24_15 (Ras guanine nucleotide exchange factor Q-like protein)	MJB24.15 MJB24_15 At5g57340
Glyma.09G062000	5	0	0	1.47846	0	0	NA	NA	NA	NA	NA	NA	NA
Glyma.09G066300	4	0	0	-1.88665	-1.52766	-1.92483	AT4G33080 | GO:0006468 | GO:0004672 | GO:0004674 | GO:0005524 | GO:0016301 | GO:0016772 | GO:0005634	| protein phosphorylation | protein kinase activity | protein serine/threonine kinase activity | ATP binding | kinase activity | transferase activity transferring phosphorus-containing groups | nucleus	AT4G33080	F4JVX7	F4JVX7_ARATH	AGC (cAMP-dependent, cGMP-dependent and protein kinase C) kinase family protein	At4g33080 F4I10.10 F4I10_10
Glyma.09G086600	5	0	0	1.46304	0	0	AT1G03540 | GO:0008150 | GO:0005739	| biological_process | mitochondrion	AT1G03540	Q9LR69	PPR8_ARATH	Pentatricopeptide repeat-containing protein At1g03540	PCMP-E4 At1g03540 F21B7.16
Glyma.09G116300	3	0	0	0	-1.67276	0	AT1G18390 | GO:0002679 | GO:0006468 | GO:0006984 | GO:0009407 | GO:0010200 | GO:0010583 | GO:0034976 | GO:0004672 | GO:0004674 | GO:0004713 | GO:0005524 | GO:0016301 | GO:0016772 | GO:0005576 | GO:0005886	| respiratory burst involved in defense response | protein phosphorylation | ER-nucleus signaling pathway | toxin catabolic process | response to chitin | response to cyclopentenone | response to endoplasmic reticulum stress | protein kinase activity | protein serine/threonine kinase activity | protein tyrosine kinase activity | ATP binding | kinase activity | transferase activity transferring ph…	AT1G18390	P0C5E2	LRL12_ARATH	LEAF RUST 10 DISEASE-RESISTANCE LOCUS RECEPTOR-LIKE PROTEIN KINASE-like 1.2 (EC 2.7.11.1) (Probable receptor-like serine/threonine-protein kinase LRK10L-1.2)	LRK10L-1.2 LRK10L1 At1g18390 F15H18.11 F15H18.25
Glyma.09G123900	5	0	0	-1.64291	0	0	NA	NA	NA	NA	NA	NA	NA
Glyma.09G140700	2	0	0	0	-1.71959	0	AT3G05200 | GO:0002679 | GO:0009814 | GO:0009816 | GO:0010200 | GO:0016567 | GO:0035556 | GO:0004842 | GO:0008270 | GO:0005576 | GO:0005886	| respiratory burst involved in defense response | defense response | defense response to bacterium | response to chitin | protein ubiquitination | intracellular signal transduction | ubiquitin-protein ligase activity | zinc ion binding | extracellular region | plasma membrane	AT3G05200	Q8RXX9	ATL6_ARATH	E3 ubiquitin-protein ligase ATL6 (EC 2.3.2.27) (RING-H2 finger protein ATL6) (RING-type E3 ubiquitin transferase ATL6)	ATL6 At3g05200 T12H1.17
Glyma.09G142900	1	0	0	-2.24988	-2.24235	0	AT3G48270 | GO:0055114 | GO:0005506 | GO:0009055 | GO:0016705 | GO:0019825 | GO:0020037	| oxidation-reduction process | iron ion binding | electron carrier activity | oxidoreductase activity acting on paired donors | oxygen binding | heme binding	AT3G48270	Q9STK7	C71AQ_ARATH	Cytochrome P450 71A26 (EC 1.14.-.-)	CYP71A26 At3g48270 T29H11.210
Glyma.09G143000	1	0	0	-3.10312	0	0	NA	NA	NA	NA	NA	NA	NA
Glyma.09G143500	5	0	0	0	-1.28897	0	AT2G27550 | GO:0000041 | GO:0009910 | GO:0010228 | GO:0008429 | GO:0005634 | GO:0005737	| transition metal ion transport | negative regulation of flower development | vegetative to reproductive phase transition of meristem | phosphatidylethanolamine binding | nucleus | cytoplasm	AT2G27550	Q9ZNV5	CEN_ARATH	Protein CENTRORADIALIS-like	CEN ATC At2g27550 F10A12.22 F15K20.35
Glyma.09G145600	4	0	0	-2.45914	0	1.41866	AT1G47890 | GO:0002237 | GO:0006952 | GO:0007165 | GO:0010103 | GO:0048443 | GO:0016301	| response to molecule of bacterial origin | defense response | signal transduction | stomatal complex morphogenesis | stamen development | kinase activity	AT1G47890	Q9C699	RLP7_ARATH	Receptor-like protein 7 (AtRLP7)	RLP7 At1g47890 T6B12.2
Glyma.09G150100	3	0	0	0	-2.30396	0	AT2G45590 | GO:0006468 | GO:0004672 | GO:0004674 | GO:0005524 | GO:0016772 | GO:0005886	| protein phosphorylation | protein kinase activity | protein serine/threonine kinase activity | ATP binding | transferase activity transferring phosphorus-containing groups | plasma membrane	AT2G45590	O64639	Y2559_ARATH	Receptor-like serine/threonine-protein kinase At2g45590 (EC 2.7.11.1)	At2g45590 F17K2.12
Glyma.09G163900	2	0	0	0	-1.92721	0	AT1G17860 | GO:0006457 | GO:0009408 | GO:0009644 | GO:0010167 | GO:0015706 | GO:0034976 | GO:0042542 | GO:0004866 | GO:0005576 | GO:0005618 | GO:0048046	| protein folding | response to heat | response to high light intensity | response to nitrate | nitrate transport | response to endoplasmic reticulum stress | response to hydrogen peroxide | endopeptidase inhibitor activity | extracellular region | cell wall | apoplast	AT1G17860	Q9LMU2	KTI2_ARATH	Kunitz trypsin inhibitor 2 (AtKTI2)	KTI2 At1g17860 F2H15.9
Glyma.09G177100	5	0	0	0	1.14325	0	AT1G48570 | GO:0009220 | GO:0008270 | GO:0005622 | GO:0009507	| pyrimidine ribonucleotide biosynthetic process | zinc ion binding | intracellular | chloroplast	AT1G48570	Q9LP67	Q9LP67_ARATH	T1N15.19 (Zinc finger (Ran-binding) family protein)	At1g48570 At1g48570/ T1N15.19 T1N15.19 T1N15_19
Glyma.09G185500	1	0	0	-2.29575	-4.19255	0	NA	NA	NA	NA	NA	NA	NA
Glyma.09G187400	2	0	0	0	-1.41486	0	AT1G73920 | GO:0006114 | GO:0006629 | GO:0016298 | GO:0005576	| glycerol biosynthetic process | lipid metabolic process | lipase activity | extracellular region	AT1G73920	F4HS17	F4HS17_ARATH	Alpha/beta-Hydrolases superfamily protein	At1g73920 F2P9.21 F2P9_21
Glyma.09G187700	2	0	0	0	-1.3717	0	AT3G24420 | GO:0008150 | GO:0016787 | GO:0005737	| biological_process | hydrolase activity | cytoplasm	AT3G24420	Q9LK01	Q9LK01_ARATH	Alpha/beta-Hydrolases superfamily protein (At3g24420) (Hydrolase-like protein)	At3g24420
Glyma.09G203500	3	0	0	0	-1.0078	0	AT4G37870 | GO:0006094 | GO:0009817 | GO:0016036 | GO:0046686 | GO:0004611 | GO:0004612 | GO:0005524 | GO:0017076 | GO:0005634 | GO:0005730 | GO:0005737 | GO:0005829 | GO:0016020	| gluconeogenesis | defense response to fungus incompatible interaction | cellular response to phosphate starvation | response to cadmium ion | phosphoenolpyruvate carboxykinase activity | phosphoenolpyruvate carboxykinase (ATP) activity | ATP binding | purine nucleotide binding | nucleus | nucleolus | cytoplasm | cytosol | membrane	AT4G37870	Q9T074	PCKA_ARATH	Phosphoenolpyruvate carboxykinase (ATP) (PEP carboxykinase) (PEPCK) (EC 4.1.1.49)	PCKA At4g37870 T28I19.150
Glyma.09G205300	2	0	0	0	-1.01918	0	AT4G17900 | GO:0008150 | GO:0005739	| biological_process | mitochondrion	AT4G17900	Q0WUB8	Q0WUB8_ARATH	At4g17900 (PLATZ transcription factor family protein)	At4g17900 T6K21.80 T6K21_80
Glyma.09G208200	3	0	0	0	-1.17723	0	AT3G03050 | GO:0000271 | GO:0009409 | GO:0009832 | GO:0010583 | GO:0030244 | GO:0016757 | GO:0016759 | GO:0051753 | GO:0005768 | GO:0005783 | GO:0005794 | GO:0005802 | GO:0005886 | GO:0016020	| polysaccharide biosynthetic process | response to cold | plant-type cell wall biogenesis | response to cyclopentenone | cellulose biosynthetic process | transferase activity transferring glycosyl groups | cellulose synthase activity | mannan synthase activity | endosome | endoplasmic reticulum | Golgi apparatus | trans-Golgi network | plasma membrane | membrane	AT3G03050	Q9M9M4	CSLD3_ARATH	Cellulose synthase-like protein D3 (AtCslD3) (EC 2.4.1.-) (Protein KOJAK)	CSLD3 KJK At3g03050 T17B22.26
Glyma.09G216600	5	0	0	1.06467	1.78839	0	NA	NA	NA	NA	NA	NA	NA
Glyma.09G218600	2	0	0	-1.38463	-2.21533	0	AT4G19230 | GO:0009639 | GO:0009687 | GO:0048838 | GO:0050832 | GO:0055114 | GO:0005506 | GO:0009055 | GO:0010295 | GO:0016705 | GO:0019825 | GO:0020037 | GO:0005576	| response to red or far red light | abscisic acid metabolic process | release of seed from dormancy | defense response to fungus | oxidation-reduction process | iron ion binding | electron carrier activity | (+)-abscisic acid 8'-hydroxylase activity | oxidoreductase activity | oxygen binding | heme binding | extracellular region	AT4G19230	Q949P1	ABAH1_ARATH	Abscisic acid 8'-hydroxylase 1 (ABA 8'-hydroxylase 1) (EC 1.14.14.137) (Cytochrome P450 707A1)	CYP707A1 At4g19230 T18B16.200
Glyma.09G219300	2	0	0	0	-2.22981	0	AT5G18050 | GO:0009733 | GO:0003674 | GO:0005739	| response to auxin stimulus | molecular_function | mitochondrion	AT5G18050	Q9FJF7	SAU22_ARATH	Auxin-responsive protein SAUR22 (Protein SMALL AUXIN UP RNA 22)	SAUR22 At5g18050 MCM23.15
Glyma.09G225400	5	0	0	0	1.43343	0	AT3G63440 | GO:0009690 | GO:0009823 | GO:0010103 | GO:0055114 | GO:0003824 | GO:0008762 | GO:0016491 | GO:0016614 | GO:0019139 | GO:0050660 | GO:0005576	| cytokinin metabolic process | cytokinin catabolic process | stomatal complex morphogenesis | oxidation-reduction process | catalytic activity | UDP-N-acetylmuramate dehydrogenase activity | oxidoreductase activity | oxidoreductase activity acting on CH-OH group of donors | cytokinin dehydrogenase activity | flavin adenine dinucleotide binding | extracellular region	AT3G63440	Q9LY71	CKX6_ARATH	Cytokinin dehydrogenase 6 (EC 1.5.99.12) (Cytokinin oxidase 6) (AtCKX6) (AtCKX7) (CKO6)	CKX6 CKX7 At3g63440 MAA21_70
Glyma.09G232400	3	0	0	-1.19493	0	0	AT5G62310 | GO:0006468 | GO:0009826 | GO:0009827 | GO:0009860 | GO:0048610 | GO:0048868 | GO:0004672 | GO:0004674 | GO:0005524 | GO:0016301 | GO:0016772 | GO:0005634	| protein phosphorylation | unidimensional cell growth | plant-type cell wall modification | pollen tube growth | cellular process involved in reproduction | pollen tube development | protein kinase activity | protein serine/threonine kinase activity | ATP binding | kinase activity | transferase activity transferring phosphorus-containing groups | nucleus	AT5G62310	Q9LE81	IRE_ARATH	Probable serine/threonine protein kinase IRE (EC 2.7.11.1) (Protein INCOMPLETE ROOT HAIR ELONGATION) (AtIRE)	IRE At5g62310
Glyma.09G238100	4	0	0	-2.61298	0	0	AT3G28960 | GO:0006865 | GO:0015171 | GO:0005774 | GO:0016020	| amino acid transport | amino acid transmembrane transporter activity | vacuolar membrane | membrane	AT3G28960	F4J1Q9	AVT1I_ARATH	Amino acid transporter AVT1I (AtAvt1I)	AVT1I At3g28960 K5K13.9
Glyma.09G245400	5	0	0	0	1.38682	0	AT2G44740 | GO:0010440 | GO:0051726 | GO:0004693 | GO:0005515	| stomatal lineage progression | regulation of cell cycle | cyclin-dependent protein kinase activity | protein binding	AT2G44740	O80513	CCU41_ARATH	Cyclin-U4-1 (CycU4;1) (Cyclin-P4.1) (CycP4;1)	CYCU4-1 At2g44740 F16B22.23
Glyma.09G255700	3	0	0	0	-1.24098	0	AT1G01540 | GO:0006468 | GO:0046777 | GO:0004672 | GO:0004674 | GO:0004713 | GO:0005524 | GO:0016301 | GO:0016772 | GO:0005886	| protein phosphorylation | protein autophosphorylation | protein kinase activity | protein serine/threonine kinase activity | protein tyrosine kinase activity | ATP binding | kinase activity | transferase activity transferring phosphorus-containing groups | plasma membrane	AT1G01540	Q3EDL4	Y1154_ARATH	Probable serine/threonine-protein kinase At1g01540 (EC 2.7.11.1)	At1g01540 F22L4.8
Glyma.09G272100	3	0	0	0	-1.44372	0	AT2G34930 | GO:0006952 | GO:0007165 | GO:0050832 | GO:0005618	| defense response | signal transduction | defense response to fungus | cell wall	AT2G34930	O64757	O64757_ARATH	Disease resistance family protein / LRR family protein (Putative disease resistance protein)	At2g34930 F19I3.16 F19I3_16
Glyma.09G278000	5	0	0	-1.93544	-1.31853	0	AT2G38540 | GO:0006869 | GO:0005516 | GO:0008289 | GO:0005576 | GO:0005886 | GO:0009505 | GO:0009534 | GO:0048046	| lipid transport | calmodulin binding | lipid binding | extracellular region | plasma membrane | plant-type cell wall | chloroplast thylakoid | apoplast	AT2G38540	Q42589	NLTP1_ARATH	Non-specific lipid-transfer protein 1 (LTP 1)	LTP1 At2g38540 T6A23.26
Glyma.10G000300	5	0	0	0	1.35757	0	AT5G17540 | GO:0016747 | GO:0005737	| transferase activity transferring acyl groups other than amino-acyl groups | cytoplasm	AT5G17540	Q9LF70	Q9LF70_ARATH	At5g17540 (HXXXD-type acyl-transferase family protein)	At5g17540 K10A8.20 K10A8_20
Glyma.10G002200	4	0	0	-1.1416	0	0	AT3G22930 | GO:0008150 | GO:0030048 | GO:0051645 | GO:0051646 | GO:0060151 | GO:0005509	| biological_process | actin filament-based movement | Golgi localization | mitochondrion localization | peroxisome localization | calcium ion binding	AT3G22930	A0A1I9LLB2	A0A1I9LLB2_ARATH	Calmodulin-like 11	CML11 AtCML11 calmodulin-like 11 At3g22930
Glyma.10G011000	4	0	0	0	-2.25918	0	AT4G01950 | GO:0006655 | GO:0008152 | GO:0016746 | GO:0005739	| phosphatidylglycerol biosynthetic process | metabolic process | transferase activity transferring acyl groups | mitochondrion	AT4G01950	A0A1P8B6E6	A0A1P8B6E6_ARATH	Glycerol-3-phosphate acyltransferase 3	GPAT3 ATGPAT3 At4g01950 T7B11.21 T7B11_21
Glyma.10G014400	4	0	0	0	-1.05978	0	AT1G02660 | GO:0006629 | GO:0004806 | GO:0005576	| lipid metabolic process | triglyceride lipase activity | extracellular region	AT1G02660	F4HXL0	PLIP2_ARATH	Phospholipase A1 PLIP2, chloroplastic (EC 3.1.1.32) (Galactolipase PLIP2) (EC 3.1.1.26) (Protein PLASTID LIPASE 2)	PLIP2 At1g02660 T14P4.6
Glyma.10G023100	3	0	0	0	-1.06857	0	AT1G03440 | GO:0007165 | GO:0005739	| signal transduction | mitochondrion	AT1G03440	Q9LR79	Q9LR79_ARATH	F21B7.6	At1g03440
Glyma.10G027900	3	0	0	1.15558	-1.53935	0	AT3G22550 | GO:0003674 | GO:0005634	| molecular_function | nucleus	AT3G22550	C0Z368	C0Z368_ARATH	AT3G22550 protein	At3g22550
Glyma.10G028900	5	0	0	0	0	-1.05939	AT3G51895 | GO:0008272 | GO:0015116 | GO:0009507	| sulfate transport | sulfate transmembrane transporter activity | chloroplast	AT3G51895	Q9SV13	SUT31_ARATH	Sulfate transporter 3.1 (AST12) (AtST1)	SULTR3;1 ST1 At3g51895 ATEM1.15 F4F15.10
Glyma.10G036000	3	0	0	-2.84293	-1.4272	0	AT5G43420 | GO:0008270 | GO:0005634	| zinc ion binding | nucleus	AT5G43420	Q9LSW9	ATL16_ARATH	RING-H2 finger protein ATL16 (EC 2.3.2.27) (RING-type E3 ubiquitin transferase ATL16)	ATL16 At5g43420 MWF20.13
Glyma.10G041400	4	0	0	0	-1.28039	0	AT4G28706 | GO:0006014 | GO:0004747 | GO:0016301 | GO:0016773 | GO:0009507	| D-ribose metabolic process | ribokinase activity | kinase activity | phosphotransferase activity alcohol group as acceptor | chloroplast	AT4G28706	Q944J2	Q944J2_ARATH	At4g29227 (PfkB-like carbohydrate kinase family protein)	At4g28706
Glyma.10G050100	3	0	0	0	-2.04272	0	AT2G37090 | GO:0009832 | GO:0009834 | GO:0010413 | GO:0010417 | GO:0042546 | GO:0044036 | GO:0045492 | GO:0015018 | GO:0016757 | GO:0042285 | GO:0005794 | GO:0016020	| plant-type cell wall biogenesis | secondary cell wall biogenesis | glucuronoxylan metabolic process | glucuronoxylan biosynthetic process | cell wall biogenesis | cell wall macromolecule metabolic process | xylan biosynthetic process | galactosylgalactosylxylosylprotein 3-beta-glucuronosyltransferase activity | transferase activity transferring glycosyl groups | xylosyltransferase activity | Go…	AT2G37090	W8QNT8	W8QNT8_ARATH	Glycosyltransferases (EC 2.4.-.-) (Fragment)	AT2G37090
Glyma.10G053200	3	0	0	0	-1.8036	0	AT5G03230 | GO:0008150 | GO:0003674 | GO:0005634	| biological_process | molecular_function | nucleus	AT5G03230	Q9LYW2	Q9LYW2_ARATH	Arabidopsis thaliana genomic DNA, chromosome 5, P1 clone:MOK16	At5g03230 F15A17.260 F15A17_260
Glyma.10G066800	3	0	0	0	-1.1095	0	AT5G03680 | GO:0006355 | GO:0007389 | GO:0009855 | GO:0009887 | GO:0009909 | GO:0009944 | GO:0010014 | GO:0010051 | GO:0010075 | GO:0010200 | GO:0046621 | GO:0048438 | GO:0048439 | GO:0048441 | GO:0048442 | GO:0048451 | GO:0048453 | GO:0048498 | GO:0048519 | GO:0090428 | GO:0003677 | GO:0003700 | GO:0005634	| regulation of transcription DNA-dependent | pattern specification process | determination of bilateral symmetry | organ morphogenesis | regulation of flower development | polarity specification of adaxial/abaxial axis | meristem initiation | xylem and phloem pattern formation | regulation of meristem growth | response to chitin | negative regulation of organ growth | floral whorl development | …	AT5G03680	Q9LZS0	PTL_ARATH	Trihelix transcription factor PTL (Trihelix DNA-binding protein PETAL LOSS)	PTL At5g03680 F17C15.100
Glyma.10G071000	3	0	0	-1.07231	-4.44821	0	AT3G52820 | GO:0016036 | GO:0019375 | GO:0045892 | GO:0003993 | GO:0004722 | GO:0016787 | GO:0046872 | GO:0005576	| cellular response to phosphate starvation | galactolipid biosynthetic process | negative regulation of transcription DNA-dependent | acid phosphatase activity | protein serine/threonine phosphatase activity | hydrolase activity | metal ion binding | extracellular region	AT3G52820	Q8S340	PPA22_ARATH	Purple acid phosphatase 22 (EC 3.1.3.2)	PAP22 AT6 At3g52820 F3C22.220
Glyma.10G086800	2	0	0	0	-1.16068	0	AT5G06530 | GO:0009414 | GO:0010148 | GO:0000166 | GO:0005524 | GO:0016887 | GO:0017111 | GO:0042626 | GO:0005739 | GO:0005886 | GO:0016020	| response to water deprivation | transpiration | nucleotide binding | ATP binding | ATPase activity | nucleoside-triphosphatase activity | ATPase activity | mitochondrion | plasma membrane | membrane	AT5G06530	Q93YS4	AB22G_ARATH	ABC transporter G family member 22 (ABC transporter ABCG.22) (AtABCG22) (White-brown complex homolog protein 23) (AtWBC23)	ABCG22 WBC23 At5g06530 F15M7.6
Glyma.10G109200	3	0	0	0	-1.3201	0	AT4G05200 | GO:0000041 | GO:0006468 | GO:0006826 | GO:0010106 | GO:0010167 | GO:0010413 | GO:0015706 | GO:0045492 | GO:0004672 | GO:0004674 | GO:0005524 | GO:0016301 | GO:0016772 | GO:0005576	| transition metal ion transport | protein phosphorylation | iron ion transport | cellular response to iron ion starvation | response to nitrate | glucuronoxylan metabolic process | nitrate transport | xylan biosynthetic process | protein kinase activity | protein serine/threonine kinase activity | ATP binding | kinase activity | transferase activity transferring phosphorus-containing groups | ex…	AT4G05200	Q9M0X5	CRK25_ARATH	Cysteine-rich receptor-like protein kinase 25 (Cysteine-rich RLK25) (EC 2.7.11.-)	CRK25 At4g05200 C17L7.120 C6L9.3
Glyma.10G142000	3	0	0	0	-1.66672	0	AT1G59740 | GO:0006857 | GO:0009624 | GO:0005215 | GO:0005886 | GO:0016020	| oligopeptide transport | response to nematode | transporter activity | plasma membrane | membrane	AT1G59740	Q93VV5	PTR16_ARATH	Protein NRT1/ PTR FAMILY 4.3 (AtNPF4.3) (Nitrate transporter 1.14)	NPF4.3 NRT1.14 At1g59740 F23H11.6
Glyma.10G142600	3	0	0	0	-1.14037	0	AT1G09530 | GO:0006355 | GO:0007165 | GO:0007623 | GO:0009630 | GO:0009639 | GO:0009704 | GO:0009740 | GO:0010017 | GO:0031539 | GO:0003677 | GO:0003700 | GO:0005515 | GO:0042802 | GO:0005634	| regulation of transcription DNA-dependent | signal transduction | circadian rhythm | gravitropism | response to red or far red light | de-etiolation | gibberellic acid mediated signaling pathway | red or far-red light signaling pathway | positive regulation of anthocyanin metabolic process | DNA binding | sequence-specific DNA binding transcription factor activity | protein binding | identical …	AT1G09530	O80536	PIF3_ARATH	Transcription factor PIF3 (Basic helix-loop-helix protein 8) (AtbHLH8) (bHLH 8) (Phytochrome-associated protein 3) (Phytochrome-interacting factor 3) (Transcription factor EN 100) (bHLH transcription factor bHLH008)	PIF3 BHLH8 EN100 PAP3 At1g09530 F14J9.19
Glyma.10G142700	1	0	0	0	-2.02807	-1.21815	AT3G05890 | GO:0009409 | GO:0016021	| response to cold | integral to membrane	AT3G05890	Q67Z65	Q67Z65_ARATH	At3g05890 (Low temperature and salt responsive protein LTI6B)	At3g05890
Glyma.10G145300	1	0	0	0	-1.93008	-1.159	AT2G47180 | GO:0006012 | GO:0006979 | GO:0009408 | GO:0009409 | GO:0009414 | GO:0009644 | GO:0009651 | GO:0009737 | GO:0016051 | GO:0042542 | GO:0016758 | GO:0047216 | GO:0005575	| galactose metabolic process | response to oxidative stress | response to heat | response to cold | response to water deprivation | response to high light intensity | response to salt stress | response to abscisic acid stimulus | carbohydrate biosynthetic process | response to hydrogen peroxide | transferase activity transferring hexosyl groups | inositol 3-alpha-galactosyltransferase activity |…	AT2G47180	O22893	GOLS1_ARATH	Galactinol synthase 1 (AtGolS1) (GolS-1) (EC 2.4.1.123)	GOLS1 At2g47180 T3D7 T8I13
Glyma.10G151000	2	0	0	0	-2.69118	0	AT1G56220 | GO:0009741 | GO:0032880 | GO:0003674 | GO:0005634	| response to brassinosteroid stimulus | regulation of protein localization | molecular_function | nucleus	AT1G56220	Q8LD26	DRMH3_ARATH	Dormancy-associated protein homolog 3 (DRM1 homolog 3)	At1g56220 F14G9.17
Glyma.10G151100	3	0	0	0	-2.48406	0	NA	NA	NA	NA	NA	NA	NA
Glyma.10G165200	3	0	0	0	-1.15299	0	AT3G04350 | GO:0008150 | GO:0009744 | GO:0009750 | GO:0003674 | GO:0005634	| biological_process | response to sucrose stimulus | response to fructose stimulus | molecular_function | nucleus	AT3G04350	Q9M8Z1	Q9M8Z1_ARATH	AT3g04350/T6K12_3 (T6K12.3 protein) (Vacuolar sorting-associated protein (DUF946))	At3g04350 T6K12.3 T6K12_3
Glyma.10G172700	2	0	0	0	-1.41596	0	AT1G64660 | GO:0006520 | GO:0006730 | GO:0009970 | GO:0019458 | GO:0042631 | GO:0051289 | GO:0003824 | GO:0018826 | GO:0005737 | GO:0005829	| cellular amino acid metabolic process | one-carbon metabolic process | cellular response to sulfate starvation | methionine catabolic process via 2-oxobutanoate | cellular response to water deprivation | protein homotetramerization | catalytic activity | methionine gamma-lyase activity | cytoplasm | cytosol	AT1G64660	Q9SGU9	MGL_ARATH	Methionine gamma-lyase (AtMGL) (EC 4.4.1.11) (L-methioninase)	MGL At1g64660 F1N19.23
Glyma.10G176100	5	0	0	0	1.21742	0	AT3G56570 | GO:0008150 | GO:0003674 | GO:0005634	| biological_process | molecular_function | nucleus	AT3G56570	A0A1I9LQY7	A0A1I9LQY7_ARATH	N-lysine methyltransferase (EC 2.1.1.-)	At3g56570
Glyma.10G204200	5	0	0	-1.1526	0	0	AT1G25550 | GO:0006355 | GO:0010167 | GO:0015706 | GO:0003677 | GO:0003700 | GO:0005634	| regulation of transcription DNA-dependent | response to nitrate | nitrate transport | DNA binding | sequence-specific DNA binding transcription factor activity | nucleus	AT1G25550	A0A1P8AW12	A0A1P8AW12_ARATH	Myb-like transcription factor family protein	At1g25550
Glyma.10G205400	3	0	0	-1.69035	-4.75378	0	AT1G68765 | GO:0009723 | GO:0009838 | GO:0010102 | GO:0010227 | GO:0010468 | GO:0042991 | GO:0045490 | GO:0005102 | GO:0005576 | GO:0048046	| response to ethylene stimulus | abscission | lateral root morphogenesis | floral organ abscission | regulation of gene expression | transcription factor import into nucleus | pectin catabolic process | receptor binding | extracellular region | apoplast	AT1G68765	Q8LAD7	IDA_ARATH	Protein IDA (Protein INFLORESCENCE DEFICIENT IN ABSCISSION)	IDA At1g68765 F14K14
Glyma.10G205900	3	0	0	-1.2159	-3.2311	0	AT1G04560 | GO:0008150 | GO:0003674 | GO:0005576	| biological_process | molecular_function | extracellular region	AT1G04560	O23029	O23029_ARATH	AWPM-19-like family protein (T1G11.19 protein)	At1g04560 T1G11.19 T1G11_19
Glyma.10G228900	1	0	0	0	-2.9714	-1.02622	AT5G24080 | GO:0006468 | GO:0004672 | GO:0004674 | GO:0004713 | GO:0005524 | GO:0016301 | GO:0016772 | GO:0005886	| protein phosphorylation | protein kinase activity | protein serine/threonine kinase activity | protein tyrosine kinase activity | ATP binding | kinase activity | transferase activity transferring phosphorus-containing groups | plasma membrane	AT5G24080	Q9FLV4	Y5248_ARATH	G-type lectin S-receptor-like serine/threonine-protein kinase At5g24080 (EC 2.7.11.1)	At5g24080 MZF18.3
Glyma.10G231500	3	0	0	0	-1.13242	0	AT5G24010 | GO:0006468 | GO:0051510 | GO:0004672 | GO:0004674 | GO:0005524 | GO:0016301 | GO:0016772 | GO:0005886 | GO:0009506	| protein phosphorylation | regulation of unidimensional cell growth | protein kinase activity | protein serine/threonine kinase activity | ATP binding | kinase activity | transferase activity transferring phosphorus-containing groups | plasma membrane | plasmodesma	AT5G24010	Q9FLW0	Y5241_ARATH	Probable receptor-like protein kinase At5g24010 (EC 2.7.11.-)	At5g24010 MZF18.11
Glyma.10G236000	1	0	0	0	-3.19611	-1.02959	AT5G52300 | GO:0009409 | GO:0009414 | GO:0009651 | GO:0009737 | GO:0009738 | GO:0010150 | GO:0003674 | GO:0005737	| response to cold | response to water deprivation | response to salt stress | response to abscisic acid stimulus | abscisic acid mediated signaling pathway | leaf senescence | molecular_function | cytoplasm	AT5G52300	B9DHM1	B9DHM1_ARATH	AT5G52300 protein (Fragment)	At5g52300
Glyma.10G241700	3	0	0	0	-1.52325	1.63581	AT1G68530 | GO:0000038 | GO:0000096 | GO:0000271 | GO:0006546 | GO:0006633 | GO:0006636 | GO:0006733 | GO:0006766 | GO:0008152 | GO:0008610 | GO:0008652 | GO:0009072 | GO:0009106 | GO:0009108 | GO:0009117 | GO:0009409 | GO:0009416 | GO:0009637 | GO:0009644 | GO:0009695 | GO:0009744 | GO:0009793 | GO:0009825 | GO:0009826 | GO:0009932 | GO:0010025 | GO:0010027 | GO:0010114 | GO:0010155 | GO:0010218…	| very long-chain fatty acid metabolic process | sulfur amino acid metabolic process | polysaccharide biosynthetic process | glycine catabolic process | fatty acid biosynthetic process | unsaturated fatty acid biosynthetic process | oxidoreduction coenzyme metabolic process | vitamin metabolic process | metabolic process | lipid biosynthetic process | cellular amino acid biosynthetic process | ar…	AT1G68530	Q9XF43	KCS6_ARATH	3-ketoacyl-CoA synthase 6 (KCS-6) (EC 2.3.1.199) (Cuticular protein 1) (Eceriferum 6) (Very long-chain fatty acid condensing enzyme 6) (VLCFA condensing enzyme 6)	CUT1 CER6 EL6 KCS6 At1g68530 T26J14.10
Glyma.10G248400	2	0	0	0	-1.03792	0	AT3G04910 | GO:0006468 | GO:0007623 | GO:0004672 | GO:0004674 | GO:0004713 | GO:0005524 | GO:0016301 | GO:0016772 | GO:0005634 | GO:0016020	| protein phosphorylation | circadian rhythm | protein kinase activity | protein serine/threonine kinase activity | protein tyrosine kinase activity | ATP binding | kinase activity | transferase activity | nucleus | membrane	AT3G04910	Q9CAV6	WNK1_ARATH	Serine/threonine-protein kinase WNK1 (AtWNK1) (EC 2.7.11.1) (Protein kinase with no lysine 1)	WNK1 At3g04910 T9J14.14
Glyma.10G248900	3	0	0	0	-1.34014	0	AT2G32150 | GO:0008152 | GO:0003824 | GO:0016787	| metabolic process | catalytic activity | hydrolase activity	AT2G32150	Q9SKY5	Q9SKY5_ARATH	At2g32150/F22D22.10 (Haloacid dehalogenase-like hydrolase (HAD) superfamily protein) (Putative hydrolase)	At2g32150 At2g32150/F22D22.10 F22D22.10 F22D22_10
Glyma.10G253200	2	0	0	0	-1.49891	0	AT4G21410 | GO:0006468 | GO:0009737 | GO:0004672 | GO:0004674 | GO:0005524 | GO:0016301 | GO:0016772 | GO:0005576 | GO:0005773 | GO:0005886	| protein phosphorylation | response to abscisic acid stimulus | protein kinase activity | protein serine/threonine kinase activity | ATP binding | kinase activity | transferase activity | extracellular region | vacuole | plasma membrane	AT4G21410	A7Y5W4	A7Y5W4_ARATH	At4g21410	At4g21410
Glyma.10G272000	3	0	0	0	-5.6576	-1.33709	AT1G68390 | GO:0016757 | GO:0016020	| transferase activity transferring glycosyl groups | membrane	AT1G68390	Q9M9C4	Q9M9C4_ARATH	Core-2/I-branching beta-1,6-N-acetylglucosaminyltransferase family protein	At1g68390 T2E12.6 T2E12_6
Glyma.10G274700	3	0	0	0	-1.02281	0	AT1G68560 | GO:0000272 | GO:0005975 | GO:0005982 | GO:0009664 | GO:0009832 | GO:0010411 | GO:0045493 | GO:0046686 | GO:0004553 | GO:0009044 | GO:0046556 | GO:0080176 | GO:0005576 | GO:0005618 | GO:0009505 | GO:0009506 | GO:0009507 | GO:0048046	| polysaccharide catabolic process | carbohydrate metabolic process | starch metabolic process | plant-type cell wall organization | plant-type cell wall biogenesis | xyloglucan metabolic process | xylan catabolic process | response to cadmium ion | hydrolase activity hydrolyzing O-glycosyl compounds | xylan 14-beta-xylosidase activity | alpha-N-arabinofuranosidase activity | xyloglucan 16-alpha-…	AT1G68560	Q56Z99	Q56Z99_ARATH	Alpha-xylosidase (Fragment)	At1g68560
Glyma.10G281600	3	0	0	0	-1.37132	0	AT4G35110 | GO:0043090 | GO:0080167 | GO:0003674 | GO:0005634	| amino acid import | response to karrikin | molecular_function | nucleus	AT4G35110	O49617	O49617_ARATH	AT4g35110/M4E13_160 (Phospholipase-like protein (PEARLI 4) family protein)	M4E13.160 At4g35110 T12J5.14
Glyma.10G283500	4	0	0	-2.4687	-1.7717	0	AT5G03470 | GO:0007165 | GO:0042325 | GO:0008601 | GO:0000159 | GO:0005634	| signal transduction | regulation of phosphorylation | protein phosphatase type 2A regulator activity | protein phosphatase type 2A complex | nucleus	AT5G03470	O04375	2A5A_ARATH	Serine/threonine protein phosphatase 2A 57 kDa regulatory subunit B' alpha isoform (AtB' alpha) (PP2A, B' subunit, alpha isoform)	B'ALPHA At5g03470 F12E4.240
Glyma.10G290100	3	0	0	-1.0178	-1.49269	0	AT5G65750 | GO:0006099 | GO:0008152 | GO:0019243 | GO:0046686 | GO:0055114 | GO:0004591 | GO:0008270 | GO:0016624 | GO:0030976 | GO:0050897 | GO:0005739	| tricarboxylic acid cycle | metabolic process | methylglyoxal catabolic process to D-lactate | response to cadmium ion | oxidation-reduction process | oxoglutarate dehydrogenase (succinyl-transferring) activity | zinc ion binding | oxidoreductase activity acting on the aldehyde or oxo group of donors | thiamine pyrophosphate binding | cobalt ion binding | mitochondrion	AT5G65750	Q0WLT5	Q0WLT5_ARATH	2-oxoglutarate dehydrogenase, E1 component (Fragment)	At5g65750
Glyma.10G297000	2	0	0	0	-1.58026	0	NA	NA	NA	NA	NA	NA	NA
Glyma.11G008000	5	0	0	0	-1.78787	-1.00339	AT3G22600 | GO:0006869 | GO:0010167 | GO:0015706 | GO:0008289 | GO:0005886 | GO:0031225	| lipid transport | response to nitrate | nitrate transport | lipid binding | plasma membrane | anchored to membrane	AT3G22600	Q9LJ86	Q9LJ86_ARATH	AT3g22600/F16J14_17 (Bifunctional inhibitor/lipid-transfer protein/seed storage 2S albumin superfamily protein) (Xylogen like protein 8)	LTPG5 AtXYP8 At3g22600
Glyma.11G016100	5	0	0	1.31506	0	0	AT1G50420 | GO:0006355 | GO:0009739 | GO:0003700 | GO:0005634	| regulation of transcription DNA-dependent | response to gibberellin stimulus | sequence-specific DNA binding transcription factor activity | nucleus	AT1G50420	Q9LPR8	SCL3_ARATH	Scarecrow-like protein 3 (AtSCL3) (GRAS family protein 5) (AtGRAS-5)	SCL3 At1g50420 F11F12.22
Glyma.11G022700	3	0	0	0	0	1.04111	AT4G23440 | GO:0000271 | GO:0007165 | GO:0009630 | GO:0000166 | GO:0017111 | GO:0043531 | GO:0005622 | GO:0005634 | GO:0005886	| polysaccharide biosynthetic process | signal transduction | gravitropism | nucleotide binding | nucleoside-triphosphatase activity | ADP binding | intracellular | nucleus | plasma membrane	AT4G23440	O81740	O81740_ARATH	Disease resistance protein (TIR-NBS class)	At4g23440 F16G20.140 F16G20_140
Glyma.11G029000	4	0	0	-1.58857	-1.05204	0	AT1G12420 | GO:0008152 | GO:0009737 | GO:0016597 | GO:0005575	| metabolic process | response to abscisic acid stimulus | amino acid binding | cellular_component	AT1G12420	A0A1P8AQK2	A0A1P8AQK2_ARATH	ACT domain repeat 8	ACR8 ACT domain repeat 8 At1g12420 F5O11.14 F5O11_14
Glyma.11G034400	4	0	0	-1.1884	0	0	AT4G17350 | GO:0007165 | GO:0005543 | GO:0035091 | GO:0005634	| signal transduction | phospholipid binding | phosphatidylinositol binding | nucleus	AT4G17350	Q5U1F1	Q5U1F1_ARATH	At4g17350 (Auxin canalization protein (DUF828))	At4g17350 Dl4710W FCAALL.415
Glyma.11G038600	4	0	0	-2.61038	0	0	AT1G19180 | GO:0000165 | GO:0006612 | GO:0007154 | GO:0007165 | GO:0009409 | GO:0009414 | GO:0009555 | GO:0009611 | GO:0009620 | GO:0009695 | GO:0009723 | GO:0009733 | GO:0009738 | GO:0009753 | GO:0009862 | GO:0009863 | GO:0009867 | GO:0009908 | GO:0010200 | GO:0010363 | GO:0030968 | GO:0031348 | GO:0035556 | GO:0042538 | GO:0042742 | GO:0043069 | GO:0050832 | GO:0005515 | GO:0005634	| MAPKKK cascade | protein targeting to membrane | cell communication | signal transduction | response to cold | response to water deprivation | pollen development | response to wounding | response to fungus | jasmonic acid biosynthetic process | response to ethylene stimulus | response to auxin stimulus | abscisic acid mediated signaling pathway | response to jasmonic acid stimulus | systemic ac…	AT1G19180	Q3ED96	Q3ED96_ARATH	Jasmonate-zim-domain protein 1	JAZ1 AtJAZ1 jasmonate-zim-domain protein 1 TIFY10A At1g19180 T29M8.5 T29M8_5
Glyma.11G044700	5	0	0	0	1.24934	0	AT4G37810 | GO:0008150 | GO:0003674 | GO:0005576	| biological_process | molecular_function | extracellular region	AT4G37810	Q9T068	EPFL2_ARATH	EPIDERMAL PATTERNING FACTOR-like protein 2 (EPF-like protein 2) [Cleaved into: MEPFL2]	EPFL2 At4g37810 T28I19.4
Glyma.11G051000	3	0	0	0	-1.03565	0	AT4G37470 | GO:0009640 | GO:0009704 | GO:0009744 | GO:0009813 | GO:0010224 | GO:0080167 | GO:0016787 | GO:0005737	| photomorphogenesis | de-etiolation | response to sucrose stimulus | flavonoid biosynthetic process | response to UV-B | response to karrikin | hydrolase activity | cytoplasm	AT4G37470	Q9SZU7	KAI2_ARATH	Probable esterase KAI2 (Protein DWARF-14-like) (Protein D14-like) (Protein HYPOSENSITIVE TO LIGHT) (Protein KARRIKIN INSENSITIVE 2)	KAI2 D14L HTL At4g37470 F6G17.120
Glyma.11G053100	3	0	0	0	-1.00427	0	AT2G23320 | GO:0002679 | GO:0006355 | GO:0009693 | GO:0010200 | GO:0035556 | GO:0003700 | GO:0005516 | GO:0043565 | GO:0005634	| respiratory burst involved in defense response | regulation of transcription DNA-dependent | ethylene biosynthetic process | response to chitin | intracellular signal transduction | sequence-specific DNA binding transcription factor activity | calmodulin binding | sequence-specific DNA binding | nucleus	AT2G23320	O22176	WRK15_ARATH	Probable WRKY transcription factor 15 (WRKY DNA-binding protein 15)	WRKY15 At2g23320 T20D16.5
Glyma.11G054600	3	0	0	0	-1.5693	0	AT4G36930 | GO:0006355 | GO:0007623 | GO:0009409 | GO:0009908 | GO:0010114 | GO:0010154 | GO:0010187 | GO:0048440 | GO:0003677 | GO:0003700 | GO:0005515 | GO:0005634	| regulation of transcription DNA-dependent | circadian rhythm | response to cold | flower development | response to red light | fruit development | negative regulation of seed germination | carpel development | DNA binding | sequence-specific DNA binding transcription factor activity | protein binding | nucleus	AT4G36930	Q9FUA4	SPT_ARATH	Transcription factor SPATULA (Basic helix-loop-helix protein 24) (AtbHLH24) (bHLH 24) (Transcription factor EN 99) (bHLH transcription factor bHLH024)	SPT BHLH24 EN99 At4g36930 AP22.25 C7A10.430
Glyma.11G061800	3	0	0	0	-2.85793	0	AT2G23690 | GO:0006499 | GO:0003674 | GO:0005575	| N-terminal protein myristoylation | molecular_function | cellular_component	AT2G23690	Q680G2	Q680G2_ARATH	HTH-type transcriptional regulator	At2g23690 F27L4.13 F27L4_13
Glyma.11G065000	3	0	0	0	-1.11655	0	AT4G36730 | GO:0006351 | GO:0006355 | GO:0010310 | GO:0010629 | GO:0090342 | GO:0003677 | GO:0003700 | GO:0043565 | GO:0046983 | GO:0005634 | GO:0005737	| transcription DNA-dependent | regulation of transcription DNA-dependent | regulation of hydrogen peroxide metabolic process | negative regulation of gene expression | regulation of cell aging | DNA binding | sequence-specific DNA binding transcription factor activity | sequence-specific DNA binding | protein dimerization activity | nucleus | cytoplasm	AT4G36730	P42774	GBF1_ARATH	G-box-binding factor 1 (AtGBF1) (bZIP transcription factor 41) (AtbZIP41)	GBF1 BZIP41 At4g36730 C7A10_630
Glyma.11G067700	4	0	0	-1.01949	0	0	AT3G50660 | GO:0009741 | GO:0009753 | GO:0009826 | GO:0009867 | GO:0010358 | GO:0016126 | GO:0016132 | GO:0048366 | GO:0055114 | GO:0005506 | GO:0009055 | GO:0010012 | GO:0016705 | GO:0020037 | GO:0005783	| response to brassinosteroid stimulus | response to jasmonic acid stimulus | unidimensional cell growth | jasmonic acid mediated signaling pathway | leaf shaping | sterol biosynthetic process | brassinosteroid biosynthetic process | leaf development | oxidation-reduction process | iron ion binding | electron carrier activity | steroid 22-alpha hydroxylase activity | oxidoreductase activity actin…	AT3G50660	O64989	C90B1_ARATH	Cytochrome P450 90B1 (EC 1.14.-.-) (Protein DWARF 4) (Dwarf4) (Steroid 22-alpha-hydroxylase)	CYP90B1 DWF4 At3g50660 T3A5.40
Glyma.11G071600	3	0	0	0	-1.53022	0	AT5G17760 | GO:0009627 | GO:0009697 | GO:0000166 | GO:0005524 | GO:0017111 | GO:0005886	| systemic acquired resistance | salicylic acid biosynthetic process | nucleotide binding | ATP binding | nucleoside-triphosphatase activity | plasma membrane	AT5G17760	Q9FN75	AATPI_ARATH	AAA-ATPase At5g17760 (EC 3.6.1.3)	At5g17760 MVA3.12
Glyma.11G077400	1	0	0	0	-1.50526	0	AT4G36040 | GO:0006457 | GO:0031072 | GO:0005634 | GO:0009507 | GO:0009536	| protein folding | heat shock protein binding | nucleus | chloroplast | plastid	AT4G36040	Q1H544	Q1H544_ARATH	At4g36040 (DnaJ like protein)	At4g36040
Glyma.11G085400	4	0	0	-1.33461	-1.24871	0	AT4G35600 | GO:0006468 | GO:0006499 | GO:0006612 | GO:0009612 | GO:0009627 | GO:0009697 | GO:0009838 | GO:0009863 | GO:0009867 | GO:0010363 | GO:0019722 | GO:0004672 | GO:0004674 | GO:0004713 | GO:0005515 | GO:0005524 | GO:0016301 | GO:0016772 | GO:0005886 | GO:0009507	| protein phosphorylation | N-terminal protein myristoylation | protein targeting to membrane | response to mechanical stimulus | systemic acquired resistance | salicylic acid biosynthetic process | abscission | salicylic acid mediated signaling pathway | jasmonic acid mediated signaling pathway | regulation of plant-type hypersensitive response | calcium-mediated signaling | protein kinase activ…	AT4G35600	P27450	CST_ARATH	Probable serine/threonine-protein kinase CST (EC 2.7.11.1) (Protein CAST AWAY)	CST CX32 KIN4 At4g35600 F8D20.110
Glyma.11G085900	3	0	0	0	-1.462	0	AT4G35560 | GO:0048235 | GO:0003674 | GO:0005634 | GO:0080008	| pollen sperm cell differentiation | molecular_function | nucleus | CUL4 RING ubiquitin ligase complex	AT4G35560	F4JN30	F4JN30_ARATH	Transducin/WD40 repeat-like superfamily protein	DAW1 DUO1-activated WD40 1 At4g35560 F8D20.70 F8D20_70
Glyma.11G087800	5	0	0	0	1.00126	0	AT2G17270 | GO:0006810 | GO:0009651 | GO:0005739 | GO:0005743	| transport | response to salt stress | mitochondrion | mitochondrial inner membrane	AT2G17270	Q7DNC3	MPCP1_ARATH	Mitochondrial phosphate carrier protein 1, mitochondrial (Mitochondrial phosphate transporter 1) (MPT1) (Phosphate transporter 3;3)	MPT1 AT2 PHT3;3 At2g17270 F5J6
Glyma.11G106000	3	0	0	-1.32059	-1.22492	0	AT2G21050 | GO:0006865 | GO:0009624 | GO:0010075 | GO:0010588 | GO:0048829 | GO:0005215 | GO:0015171 | GO:0005886 | GO:0016020	| amino acid transport | response to nematode | regulation of meristem growth | cotyledon vascular tissue pattern formation | root cap development | transporter activity | amino acid transmembrane transporter activity | plasma membrane | membrane	AT2G21050	Q9S836	LAX2_ARATH	Auxin transporter-like protein 2 (AUX1-like protein 2)	LAX2 At2g21050 F26H11.19
Glyma.11G111700	5	0	0	1.91635	0	0	AT4G36240 | GO:0006355 | GO:0007623 | GO:0009416 | GO:0045893 | GO:0003677 | GO:0003700 | GO:0008270 | GO:0043565 | GO:0005634	| regulation of transcription DNA-dependent | circadian rhythm | response to light stimulus | positive regulation of transcription DNA-dependent | DNA binding | sequence-specific DNA binding transcription factor activity | zinc ion binding | sequence-specific DNA binding | nucleus	AT4G36240	O65515	GATA7_ARATH	GATA transcription factor 7	GATA7 At4g36240 F23E13.130
Glyma.11G137300	1	0	0	0	0	1.33825	AT5G59550 | GO:0002679 | GO:0009414 | GO:0009693 | GO:0009737 | GO:0009873 | GO:0010200 | GO:0030968 | GO:0035556 | GO:0051865 | GO:0004842 | GO:0008270 | GO:0005634	| respiratory burst involved in defense response | response to water deprivation | ethylene biosynthetic process | response to abscisic acid stimulus | ethylene mediated signaling pathway | response to chitin | endoplasmic reticulum unfolded protein response | intracellular signal transduction | protein autoubiquitination | ubiquitin-protein ligase activity | zinc ion binding | nucleus	AT5G59550	Q940T5	RDUF2_ARATH	E3 ubiquitin-protein ligase RDUF2 (EC 2.3.2.27) (RING and DUF1117 domain-containing protein 2) (AtRDUF2) (RING-type E3 ubiquitin transferase RDUF2)	DURF2 At5g59550 F2O15.22
Glyma.11G143100	1	0	0	0	-1.88879	-1.17012	AT4G01470 | GO:0006810 | GO:0006833 | GO:0015840 | GO:0055085 | GO:0005215 | GO:0015204 | GO:0015250 | GO:0005737 | GO:0016020 | GO:0016021	| transport | water transport | urea transport | transmembrane transport | transporter activity | urea transmembrane transporter activity | water channel activity | cytoplasm | membrane | integral to membrane	AT4G01470	O82598	TIP13_ARATH	Aquaporin TIP1-3 (Gamma-tonoplast intrinsic protein 3) (Gamma-TIP3) (Tonoplast intrinsic protein 1-3) (AtTIP1;3)	TIP1-3 At4g01470 F11O4.1
Glyma.11G144600	4	0	0	-1.83927	0	0	AT5G59730 | GO:0006887 | GO:0006904 | GO:0000145 | GO:0005634 | GO:0005829	| exocytosis | vesicle docking involved in exocytosis | exocyst | nucleus | cytosol	AT5G59730	Q8H150	Q8H150_ARATH	Exocyst subunit Exo70 family protein	At5g59730
Glyma.11G149100	1	0	0	0	1.49696	0	AT3G63440 | GO:0009690 | GO:0009823 | GO:0010103 | GO:0055114 | GO:0003824 | GO:0008762 | GO:0016491 | GO:0016614 | GO:0019139 | GO:0050660 | GO:0005576	| cytokinin metabolic process | cytokinin catabolic process | stomatal complex morphogenesis | oxidation-reduction process | catalytic activity | UDP-N-acetylmuramate dehydrogenase activity | oxidoreductase activity | oxidoreductase activity acting on CH-OH group of donors | cytokinin dehydrogenase activity | flavin adenine dinucleotide binding | extracellular region	AT3G63440	Q9LY71	CKX6_ARATH	Cytokinin dehydrogenase 6 (EC 1.5.99.12) (Cytokinin oxidase 6) (AtCKX6) (AtCKX7) (CKO6)	CKX6 CKX7 At3g63440 MAA21_70
Glyma.11G149900	2	0	0	0	-1.56175	0	AT2G41430 | GO:0006096 | GO:0006833 | GO:0006972 | GO:0007030 | GO:0009266 | GO:0009414 | GO:0009617 | GO:0009644 | GO:0009646 | GO:0009651 | GO:0032880 | GO:0042744 | GO:0046686 | GO:0005515 | GO:0005737	| glycolysis | water transport | hyperosmotic response | Golgi organization | response to temperature stimulus | response to water deprivation | response to bacterium | response to high light intensity | response to absence of light | response to salt stress | regulation of protein localization | hydrogen peroxide catabolic process | response to cadmium ion | protein binding | cytoplasm	AT2G41430	Q39096	ERD15_ARATH	Protein EARLY RESPONSIVE TO DEHYDRATION 15 (PAM2-containing protein CID1) (Polyadenylate-binding protein-interacting protein 1) (PABP-interacting protein 1) (Poly(A)-binding protein-interacting protein 1) (Protein CTC-INTERACTING DOMAIN 1) (Protein LIGHT STRESS-REGULATED 1)	ERD15 CID1 LSR1 At2g41430 F13H10.2 T26J13.2
Glyma.11G151000	5	0	0	0	1.87629	0	AT2G38900 | GO:0006952 | GO:0009611 | GO:0004867 | GO:0005576	| defense response | response to wounding | serine-type endopeptidase inhibitor activity | extracellular region	AT2G38900	Q9ZV16	Q9ZV16_ARATH	Putative protease inhibitor (Serine protease inhibitor, potato inhibitor I-type family protein)	At2g38900 T7F6.7 T7F6_7
Glyma.11G155100	5	0	0	0	1.92853	0	AT3G57040 | GO:0000160 | GO:0006355 | GO:0007623 | GO:0009735 | GO:0009736 | GO:0009740 | GO:0010162 | GO:0000156 | GO:0005515 | GO:0005634	| two-component signal transduction system (phosphorelay) | regulation of transcription DNA-dependent | circadian rhythm | response to cytokinin stimulus | cytokinin mediated signaling pathway | gibberellic acid mediated signaling pathway | seed dormancy | two-component response regulator activity | protein binding | nucleus	AT3G57040	O80366	ARR9_ARATH	Two-component response regulator ARR9 (Response reactor 4)	ARR9 ATRR4 At3g57040 F24I3.120
Glyma.11G167200	5	0	0	-1.2889	0	0	AT3G51770 | GO:0006487 | GO:0009693 | GO:0009755 | GO:0010182 | GO:0010364 | GO:0016036 | GO:0017145 | GO:0043161 | GO:0048825 | GO:2000069 | GO:0005515 | GO:0030674 | GO:0005634	| protein N-linked glycosylation | ethylene biosynthetic process | hormone-mediated signaling pathway | sugar mediated signaling pathway | regulation of ethylene biosynthetic process | cellular response to phosphate starvation | stem cell division | proteasomal ubiquitin-dependent protein catabolic process | cotyledon development | regulation of post-embryonic root development | protein binding |…	AT3G51770	O65020	ETO1_ARATH	Ethylene-overproduction protein 1 (Protein ETHYLENE OVERPRODUCER 1) (Protein ETO1)	ETO1 At3g51770 ATEM1.2
Glyma.11G168000	5	0	0	0	1.51226	0	AT2G42380 | GO:0006355 | GO:0009410 | GO:0009555 | GO:0030968 | GO:0045893 | GO:0003677 | GO:0003700 | GO:0043565 | GO:0046983 | GO:0005634	| regulation of transcription DNA-dependent | response to xenobiotic stimulus | pollen development | endoplasmic reticulum unfolded protein response | positive regulation of transcription DNA-dependent | DNA binding | sequence-specific DNA binding transcription factor activity | sequence-specific DNA binding | protein dimerization activity | nucleus	NA	NA	NA	NA	NA
Glyma.11G170300	1	0	0	0	-4.73209	0	AT3G47340 | GO:0006529 | GO:0009063 | GO:0009416 | GO:0009646 | GO:0009744 | GO:0009749 | GO:0009750 | GO:0043617 | GO:0004066 | GO:0005737	| asparagine biosynthetic process | cellular amino acid catabolic process | response to light stimulus | response to absence of light | response to sucrose stimulus | response to glucose stimulus | response to fructose stimulus | cellular response to sucrose starvation | asparagine synthase (glutamine-hydrolyzing) activity | cytoplasm	AT3G47340	P49078	ASNS1_ARATH	Asparagine synthetase [glutamine-hydrolyzing] 1 (EC 6.3.5.4) (Glutamine-dependent asparagine synthetase 1) (Protein DARK INDUCIBLE 6)	ASN1 DIN6 At3g47340 T21L8.90
Glyma.11G171400	1	0	0	0	-3.94927	0	AT3G47340 | GO:0006529 | GO:0009063 | GO:0009416 | GO:0009646 | GO:0009744 | GO:0009749 | GO:0009750 | GO:0043617 | GO:0004066 | GO:0005737	| asparagine biosynthetic process | cellular amino acid catabolic process | response to light stimulus | response to absence of light | response to sucrose stimulus | response to glucose stimulus | response to fructose stimulus | cellular response to sucrose starvation | asparagine synthase (glutamine-hydrolyzing) activity | cytoplasm	AT3G47340	P49078	ASNS1_ARATH	Asparagine synthetase [glutamine-hydrolyzing] 1 (EC 6.3.5.4) (Glutamine-dependent asparagine synthetase 1) (Protein DARK INDUCIBLE 6)	ASN1 DIN6 At3g47340 T21L8.90
Glyma.11G172500	3	0	0	0	-1.17753	0	AT5G58660 | GO:0055114 | GO:0005506 | GO:0016491 | GO:0016706 | GO:0005737	| oxidation-reduction process | iron ion binding | oxidoreductase activity | oxidoreductase activity acting on paired donors | cytoplasm	AT5G58660	A0A1P8BED6	A0A1P8BED6_ARATH	2-oxoglutarate (2OG) and Fe(II)-dependent oxygenase superfamily protein	MZN1.11 MZN1_11 At5g58660
Glyma.11G179300	5	0	0	1.97998	0	0	AT5G22140 | GO:0055114 | GO:0009055 | GO:0016491 | GO:0050660 | GO:0005794 | GO:0005886 | GO:0009506	| oxidation-reduction process | electron carrier activity | oxidoreductase activity | flavin adenine dinucleotide binding | Golgi apparatus | plasma membrane | plasmodesma	AT5G22140	F4K8F9	F4K8F9_ARATH	FAD/NAD(P)-binding oxidoreductase family protein	At5g22140
Glyma.11G184400	3	0	0	0	-4.02781	0	AT1G08200 | GO:0009226 | GO:0044237 | GO:0000166 | GO:0003824 | GO:0048040 | GO:0050662 | GO:0005634 | GO:0005737 | GO:0005829 | GO:0048046	| nucleotide-sugar biosynthetic process | cellular metabolic process | nucleotide binding | catalytic activity | UDP-glucuronate decarboxylase activity | coenzyme binding | nucleus | cytoplasm | cytosol | apoplast	AT1G08200	Q9SGE0	AXS2_ARATH	UDP-D-apiose/UDP-D-xylose synthase 2	AXS2 At1g08200 T23G18.6
Glyma.11G203700	5	0	0	0	1.39913	0	AT3G14430 | GO:0006661 | GO:0006979 | GO:0003674 | GO:0005739	| phosphatidylinositol biosynthetic process | response to oxidative stress | molecular_function | mitochondrion	AT3G14430	Q9LRR8	Q9LRR8_ARATH	At3g14430 (GRIP/coiled-coil protein)	At3g14430
Glyma.11G208700	2	0	0	-1.55864	-3.86998	0	AT5G56550 | GO:0006979 | GO:0046686 | GO:0003674 | GO:0005634 | GO:0016607	| response to oxidative stress | response to cadmium ion | molecular_function | nucleus | nuclear speck	AT5G56550	Q9LVB9	Q9LVB9_ARATH	Emb|CAB83157.1 (Oxidative stress 3)	OXS3 ATOXS3 MKN22.7 MKN22_7 OXIDATIVE STRESS 3 At5g56550
Glyma.11G214300	3	0	0	-1.31012	-1.51751	0	AT1G24625 | GO:0006355 | GO:0003676 | GO:0003700 | GO:0008270 | GO:0046982 | GO:0005622 | GO:0005634	| regulation of transcription DNA-dependent | nucleic acid binding | sequence-specific DNA binding transcription factor activity | zinc ion binding | protein heterodimerization activity | intracellular | nucleus	AT1G24625	Q39266	ZFP7_ARATH	Zinc finger protein 7	ZFP7 At1g24625 F21J9.29 F5A9.25
Glyma.11G218500	3	0	0	0	-1.27196	0	AT2G43980 | GO:0010264 | GO:0000287 | GO:0003824 | GO:0005524 | GO:0047325 | GO:0052725 | GO:0052726 | GO:0005622 | GO:0005634 | GO:0005829	| myo-inositol hexakisphosphate biosynthetic process | magnesium ion binding | catalytic activity | ATP binding | inositol tetrakisphosphate 1-kinase activity | | | intracellular | nucleus | cytosol	AT2G43980	O80568	ITPK4_ARATH	Inositol 1,3,4-trisphosphate 5/6-kinase 4 (AtItpk-4) (Inositol-triphosphate 5/6-kinase 4) (Ins(1,3,4)P(3) 5/6-kinase 4) (EC 2.7.1.159) (Inositol-tetrakisphosphate 1-kinase 4)	ITPK4 At2g43980 F6E13.11
Glyma.11G220900	4	0	0	-1.12587	-1.2219	0	AT3G55550 | GO:0006468 | GO:0004672 | GO:0004674 | GO:0005524 | GO:0016301 | GO:0016772 | GO:0005886	| protein phosphorylation | protein kinase activity | protein serine/threonine kinase activity | ATP binding | kinase activity | transferase activity transferring phosphorus-containing groups | plasma membrane	AT3G55550	Q9M2S4	LRKS4_ARATH	L-type lectin-domain containing receptor kinase S.4 (LecRK-S.4) (EC 2.7.11.1)	LECRKS4 At3g55550 T22E16.210
Glyma.11G228100	4	0	0	0	-1.19333	0	AT2G40000 | GO:0006979 | GO:0009646 | GO:0009751 | GO:0009816 | GO:0010200 | GO:0005515 | GO:0005739	| response to oxidative stress | response to absence of light | response to salicylic acid stimulus | defense response to bacterium incompatible interaction | response to chitin | protein binding | mitochondrion	AT2G40000	O04203	HSPR2_ARATH	Nematode resistance protein-like HSPRO2 (AKINbetagamma-interacting protein 2) (Ortholog of sugar beet HS1 PRO-1 protein 2) (Protein Hs1pro-2)	HSPRO2 At2g40000 T28M21.16
Glyma.11G230100	2	0	0	0	-2.13957	0	AT3G08510 | GO:0006629 | GO:0007165 | GO:0030048 | GO:0035556 | GO:0051645 | GO:0051646 | GO:0060151 | GO:0004435 | GO:0004629 | GO:0008081 | GO:0005886	| lipid metabolic process | signal transduction | actin filament-based movement | intracellular signal transduction | Golgi localization | mitochondrion localization | peroxisome localization | phosphatidylinositol phospholipase C activity | phospholipase C activity | phosphoric diester hydrolase activity | plasma membrane	AT3G08510	C0Z2P3	C0Z2P3_ARATH	Phosphoinositide phospholipase C (EC 3.1.4.11)	At3g08510
Glyma.11G235200	5	0	0	0	0	-1.41613	AT2G40460 | GO:0006857 | GO:0009624 | GO:0005215 | GO:0005886 | GO:0016020	| oligopeptide transport | response to nematode | transporter activity | plasma membrane | membrane	AT2G40460	Q8VZR7	PTR30_ARATH	Protein NRT1/ PTR FAMILY 5.1 (AtNPF5.1)	NPF5.1 At2g40460 T2P4.19
Glyma.11G235300	3	0	0	0	-1.17746	0	AT5G58380 | GO:0006468 | GO:0007165 | GO:0004672 | GO:0004674 | GO:0005524 | GO:0016301 | GO:0016772 | GO:0005886	| protein phosphorylation | signal transduction | protein kinase activity | protein serine/threonine kinase activity | ATP binding | kinase activity | transferase activity transferring phosphorus-containing groups | plasma membrane	AT5G58380	Q9C562	CIPKA_ARATH	CBL-interacting serine/threonine-protein kinase 10 (EC 2.7.11.1) (SNF1-related kinase 3.8) (SOS2-like protein kinase PKS2) (SOS3-interacting protein 1)	CIPK10 PKS2 SIP1 SnRK3.8 At5g58380 MCK7.25
Glyma.11G235700	3	0	0	0	-1.53231	0	AT2G40475 | GO:0008150 | GO:0003674 | GO:0005634	| biological_process | molecular_function | nucleus	AT2G40475	Q8RYE6	Q8RYE6_ARATH	Expressed protein	ASG8 ALTERED SEED GERMINATION 8 At2g40475
Glyma.11G235800	3	0	0	0	-1.28396	0	AT4G39640 | GO:0006751 | GO:0006979 | GO:0009611 | GO:0009625 | GO:0009862 | GO:0031348 | GO:0003840 | GO:0016756 | GO:0005576 | GO:0009505 | GO:0009506 | GO:0048046	| glutathione catabolic process | response to oxidative stress | response to wounding | response to insect | systemic acquired resistance salicylic acid mediated signaling pathway | negative regulation of defense response | gamma-glutamyltransferase activity | glutathione gamma-glutamylcysteinyltransferase activity | extracellular region | plant-type cell wall | plasmodesma | apoplast	AT4G39640	Q8VYW6	GAGT1_ARATH	Glutathione hydrolase 1 (EC 3.4.19.13) (Gamma-glutamyltransferase 1) (Gamma-glutamyltranspeptidase 1) (EC 2.3.2.2)	GGT1 At4g39640 T19P19.30
Glyma.11G236500	1	0	0	-1.58234	-3.44525	0	AT5G65207 | GO:0008150 | GO:0003674 | GO:0005575	| biological_process | molecular_function | cellular_component	AT5G65207	Q8RXW8	Q8RXW8_ARATH	Uncharacterized protein At5g65207	At5g65207
Glyma.11G239200	2	0	0	0	-1.71746	0	AT1G78080 | GO:0006355 | GO:0006970 | GO:0009409 | GO:0009414 | GO:0009416 | GO:0009611 | GO:0009651 | GO:0009736 | GO:0009873 | GO:0010017 | GO:0045595 | GO:0071472 | GO:0003677 | GO:0003700 | GO:0005515 | GO:0043565 | GO:0005634	| regulation of transcription | response to osmotic stress | response to cold | response to water deprivation | response to light stimulus | response to wounding | response to salt stress | cytokinin mediated signaling pathway | ethylene mediated signaling pathway | red or far-red light signaling pathway | regulation of cell differentiation | cellular response to salt stress | DNA binding | seque…	AT1G78080	Q8H1E4	RAP24_ARATH	Ethylene-responsive transcription factor RAP2-4 (Ethylene-responsive transcription factor ERF059) (Protein RELATED TO APETALA2 4)	RAP2-4 ERF059 At1g78080 F28K19.29 T11I11.1
Glyma.11G243200	3	0	0	0	-2.4377	0	NA	NA	NA	NA	NA	NA	NA
Glyma.11G243900	2	0	0	0	-1.10606	0	AT3G55270 | GO:0006470 | GO:0006487 | GO:0006499 | GO:0006888 | GO:0006970 | GO:0009409 | GO:0009651 | GO:0010224 | GO:0010225 | GO:0010374 | GO:0016311 | GO:0035556 | GO:0043090 | GO:0048481 | GO:0004725 | GO:0008138 | GO:0016791 | GO:0017017 | GO:0005634 | GO:0005829	| protein dephosphorylation | protein N-linked glycosylation | N-terminal protein myristoylation | ER to Golgi vesicle-mediated transport | response to osmotic stress | response to cold | response to salt stress | response to UV-B | response to UV-C | stomatal complex development | dephosphorylation | intracellular signal transduction | amino acid import | ovule development | protein tyrosine pho…	AT3G55270	Q9C5S1	MKP1_ARATH	Protein-tyrosine-phosphatase MKP1 (EC 3.1.3.48) (Mitogen-activated protein kinase phosphatase 1) (AtMKP1)	MKP1 At3g55270 T26I12.150
Glyma.11G252200	3	0	0	0	-1.52453	0	AT1G27290 | GO:0008150 | GO:0003674 | GO:0005739	| biological_process | molecular_function | mitochondrion	AT1G27290	C0Z2V2	C0Z2V2_ARATH	AT1G27290 protein	At1g27290
Glyma.12G022800	4	0	0	0	-1.43011	0	AT3G45970 | GO:0009826 | GO:0009828 | GO:0005576 | GO:0005618 | GO:0005794 | GO:0009505 | GO:0009506	| unidimensional cell growth | plant-type cell wall loosening | extracellular region | cell wall | Golgi apparatus | plant-type cell wall | plasmodesma	AT3G45970	A0A1I9LT21	A0A1I9LT21_ARATH	Expansin-like A1	EXLA1 ATEXLA1 ATEXPL1 ATHEXP BETA 2.1 EXPANSIN L1 expansin-like A1 EXPL1 At3g45970
Glyma.12G030900	3	0	0	0	-1.18056	0	AT2G21050 | GO:0006865 | GO:0009624 | GO:0010075 | GO:0010588 | GO:0048829 | GO:0005215 | GO:0015171 | GO:0005886 | GO:0016020	| amino acid transport | response to nematode | regulation of meristem growth | cotyledon vascular tissue pattern formation | root cap development | transporter activity | amino acid transmembrane transporter activity | plasma membrane | membrane	AT2G21050	Q9S836	LAX2_ARATH	Auxin transporter-like protein 2 (AUX1-like protein 2)	LAX2 At2g21050 F26H11.19
Glyma.12G043500	3	0	0	0	-1.54626	0	AT1G63850 | GO:0008150 | GO:0005634	| biological_process | nucleus	AT1G63850	Q9CAJ9	Y1385_ARATH	BTB/POZ domain-containing protein At1g63850	At1g63850 T12P18.13
Glyma.12G044400	3	0	0	0	-2.94063	-1.40173	AT1G49310 | GO:0000041 | GO:0008150 | GO:0003674	| transition metal ion transport | biological_process | molecular_function	AT1G49310	Q84W13	Q84W13_ARATH	At1g49310 (Transmembrane protein)	At1g49310 F13F21.30 F13F21_30
Glyma.12G062700	5	0	0	0	1.10887	0	AT2G39700 | GO:0006949 | GO:0009664 | GO:0009826 | GO:0009828 | GO:0009831 | GO:0005576 | GO:0005829 | GO:0009505 | GO:0009506	| syncytium formation | plant-type cell wall organization | unidimensional cell growth | plant-type cell wall loosening | plant-type cell wall modification involved in multidimensional cell growth | extracellular region | cytosol | plant-type cell wall | plasmodesma	AT2G39700	O48818	EXPA4_ARATH	Expansin-A4 (AtEXPA4) (Alpha-expansin-4) (At-EXP4) (AtEx4) (Ath-ExpAlpha-1.6)	EXPA4 EXP4 At2g39700 F17A14.7
Glyma.12G064300	3	0	0	0	-1.70615	0	AT2G28790 | GO:0000911 | GO:0009664 | GO:0042545 | GO:0051707 | GO:0003674 | GO:0005576 | GO:0009505 | GO:0009506	| cytokinesis by cell plate formation | plant-type cell wall organization | cell wall modification | response to other organism | molecular_function | extracellular region | plant-type cell wall | plasmodesma	AT2G28790	Q9ZV34	Q9ZV34_ARATH	At2g28790 (Pathogenesis-related thaumatin superfamily protein) (Putative thaumatin) (Thaumatin-like cytokinin binding protein)	CBP1 At2g28790 F8N16.8 F8N16_8
Glyma.12G065900	4	0	0	-1.10018	0	0	AT5G59790 | GO:0008150 | GO:0003674 | GO:0005634	| biological_process | molecular_function | nucleus	AT5G59790	Q9FJF5	Q9FJF5_ARATH	At5g59790 (Gb|AAC98451.1) (UPSTREAM OF FLC protein (DUF966))	MMN10.1 MMN10_1 At5g59790
Glyma.12G066500	4	0	0	-1.90168	0	0	AT2G28690 | GO:0008150 | GO:0003674 | GO:0005739	| biological_process | molecular_function | mitochondrion	AT2G28690	Q8L8B6	Q8L8B6_ARATH	TOX high mobility group box protein, putative (DUF1635)	At2g28690 At2g28690/T8O18.2 T8O18.2 T8O18_2
Glyma.12G086000	3	0	0	0	-2.00068	0	AT2G27770 | GO:0009507	| chloroplast	AT2G27770	Q9ZUX8	Q9ZUX8_ARATH	At2g27770 (DUF868 family protein (DUF868))	At2g27770 At2g27770/F15K20.13 F15K20.13 F15K20_13
Glyma.12G087400	5	0	0	0	-1.54123	-1.02291	AT4G33790 | GO:0009556 | GO:0010025 | GO:0055114 | GO:0000166 | GO:0016620 | GO:0016627 | GO:0080019 | GO:0005783	| microsporogenesis | wax biosynthetic process | oxidation-reduction process | nucleotide binding | oxidoreductase activity acting on the aldehyde or oxo group of donors | oxidoreductase activity acting on the CH-CH group of donors | fatty-acyl-CoA reductase (alcohol-forming) activity | endoplasmic reticulum	AT4G33790	A0A1P8B726	A0A1P8B726_ARATH	Fatty acyl-CoA reductase (EC 1.2.1.84)	CER4 ECERIFERUM 4 FAR3 FATTY ACID REDUCTASE 3 G7 At4g33790
Glyma.12G092900	3	0	0	0	-1.85262	0	AT2G47140 | GO:0008152 | GO:0000166 | GO:0016491 | GO:0005737	| metabolic process | nucleotide binding | oxidoreductase activity | cytoplasm	AT2G47140	Q94K41	SDR3B_ARATH	Short-chain dehydrogenase reductase 3b (AtSDR3b) (EC 1.1.1.-)	SDR3b SDR3 SDR5 At2g47140 F14M4
Glyma.12G110100	3	0	0	-1.13857	-2.08249	0	NA	NA	NA	NA	NA	NA	NA
Glyma.12G112000	3	0	0	0	-1.61949	0	AT4G03510 | GO:0006511 | GO:0032527 | GO:0032940 | GO:0004842 | GO:0008270 | GO:0005634 | GO:0005783 | GO:0016020	| ubiquitin-dependent protein catabolic process | protein exit from endoplasmic reticulum | secretion by cell | ubiquitin-protein ligase activity | zinc ion binding | nucleus | endoplasmic reticulum | membrane	AT4G03510	O64425	RMA1_ARATH	E3 ubiquitin-protein ligase RMA1 (EC 2.3.2.27) (Protein RING membrane-anchor 1) (RING-type E3 ubiquitin transferase RMA1)	RMA1 At4g03510 F9H3.14
Glyma.12G117000	2	0	0	0	-1.58395	0	AT5G44210 | GO:0006355 | GO:0006857 | GO:0009873 | GO:0045892 | GO:0003677 | GO:0003700 | GO:0005634 | GO:0016020	| regulation of transcription | oligopeptide transport | ethylene mediated signaling pathway | negative regulation of transcription | DNA binding | sequence-specific DNA binding transcription factor activity | nucleus | membrane	AT5G44210	Q9FE67	ERF80_ARATH	Ethylene-responsive transcription factor 9 (AtERF9) (Ethylene-responsive element-binding factor 9) (EREBP-9)	ERF9 ERF-9 ERF080 At5g44210 MLN1.14
Glyma.12G117700	2	0	0	0	-1.11162	0	AT2G20570 | GO:0000165 | GO:0006355 | GO:0006364 | GO:0006612 | GO:0007165 | GO:0009617 | GO:0009658 | GO:0009862 | GO:0009867 | GO:0009902 | GO:0009910 | GO:0009965 | GO:0010027 | GO:0010207 | GO:0010310 | GO:0010363 | GO:0010380 | GO:0030154 | GO:0031348 | GO:0035304 | GO:0042793 | GO:0045893 | GO:0003700 | GO:0044212 | GO:0005634	| MAPKKK cascade | regulation of transcription | rRNA processing | protein targeting to membrane | signal transduction | response to bacterium | chloroplast organization | systemic acquired resistance | jasmonic acid mediated signaling pathway | chloroplast relocation | negative regulation of flower development | leaf morphogenesis | thylakoid membrane organization | photosystem II assembly | reg…	AT2G20570	A0A1P8B320	A0A1P8B320_ARATH	GBF's pro-rich region-interacting factor 1	GPRI1 ARABIDOPSIS GOLDEN2-LIKE 1 ATGLK1 GLK1 GOLDEN2-LIKE 1 At2g20570 T13C7.1
Glyma.12G132800	3	0	0	0	-1.15421	0	AT3G23410 | GO:0006066 | GO:0055114 | GO:0009055 | GO:0016614 | GO:0046577 | GO:0050660 | GO:0043231	| alcohol metabolic process | oxidation-reduction process | electron carrier activity | oxidoreductase activity acting on CH-OH group of donors | long-chain-alcohol oxidase activity | flavin adenine dinucleotide binding | intracellular membrane-bounded organelle	AT3G23410	A0A1I9LLZ5	A0A1I9LLZ5_ARATH	Long-chain-alcohol oxidase (EC 1.1.3.20)	FAO3 ATFAO3 fatty alcohol oxidase 3 At3g23410
Glyma.12G136900	3	0	0	0	-1.18392	0	AT5G54630 | GO:0006355 | GO:0006417 | GO:0009657 | GO:0009965 | GO:0030154 | GO:0045893 | GO:0003700 | GO:0008270 | GO:0005622 | GO:0005634	| regulation of transcription DNA-dependent | regulation of translation | plastid organization | leaf morphogenesis | cell differentiation | positive regulation of transcription DNA-dependent | sequence-specific DNA binding transcription factor activity | zinc ion binding | intracellular | nucleus	AT5G54630	Q700C4	Q700C4_ARATH	At5g54630 (Fragment)	At5g54630
Glyma.12G149100	1	0	0	-1.97113	-4.36087	-1.35392	AT4G27410 | GO:0006355 | GO:0007165 | GO:0007275 | GO:0009409 | GO:0009414 | GO:0009611 | GO:0009723 | GO:0009733 | GO:0009737 | GO:0009738 | GO:0009753 | GO:0042538 | GO:0045893 | GO:0003677 | GO:0003700 | GO:0005634	| regulation of transcription DNA-dependent | signal transduction | multicellular organismal development | response to cold | response to water deprivation | response to wounding | response to ethylene stimulus | response to auxin stimulus | response to abscisic acid stimulus | abscisic acid mediated signaling pathway | response to jasmonic acid stimulus | hyperosmotic salinity response | positiv…	AT4G27410	F4JIU9	F4JIU9_ARATH	NAC (No Apical Meristem) domain transcriptional regulator superfamily protein	RD26 ANAC072 AtRD26 RESPONSIVE TO DESICCATION 26 At4g27410 F27G19.10 F27G19_10
Glyma.12G165200	5	0	0	-1.43765	0	0	AT1G09600 | GO:0006468 | GO:0006499 | GO:0009957 | GO:0004672 | GO:0004674 | GO:0004713 | GO:0005524 | GO:0016301 | GO:0016772 | GO:0005634	| protein phosphorylation | N-terminal protein myristoylation | epidermal cell fate specification | protein kinase activity | protein serine/threonine kinase activity | protein tyrosine kinase activity | ATP binding | kinase activity | transferase activity transferring phosphorus-containing groups | nucleus	AT1G09600	F4I114	Y1960_ARATH	Probable serine/threonine-protein kinase At1g09600 (EC 2.7.11.-)	At1g09600 F14J9.26
Glyma.12G172300	3	0	0	0	-2.51302	0	AT3G45210 | GO:0008150 | GO:0003674 | GO:0005739	| biological_process | molecular_function | mitochondrion	AT3G45210	Q9M1T8	Q9M1T8_ARATH	AT3g45210/T14D3_150	T14D3.150 At3g45210
Glyma.12G191500	3	0	0	-1.6722	-2.32161	0	AT2G32540 | GO:0000271 | GO:0030244 | GO:0016740 | GO:0016757 | GO:0016759 | GO:0016760 | GO:0005794 | GO:0016020	| polysaccharide biosynthetic process | cellulose biosynthetic process | transferase activity | transferase activity transferring glycosyl groups | cellulose synthase activity | cellulose synthase (UDP-forming) activity | Golgi apparatus | membrane	AT2G32540	O80891	CSLB4_ARATH	Cellulose synthase-like protein B4 (AtCslB4) (EC 2.4.1.-)	CSLB4 At2g32540 T26B15.10
Glyma.12G195500	3	0	0	-1.01027	0	0	AT1G05260 | GO:0006826 | GO:0006979 | GO:0009269 | GO:0009409 | GO:0010054 | GO:0010106 | GO:0010167 | GO:0015706 | GO:0016132 | GO:0042538 | GO:0055114 | GO:0004601 | GO:0020037 | GO:0005576 | GO:0005783	| iron ion transport | response to oxidative stress | response to desiccation | response to cold | trichoblast differentiation | cellular response to iron ion starvation | response to nitrate | nitrate transport | brassinosteroid biosynthetic process | hyperosmotic salinity response | oxidation-reduction process | peroxidase activity | heme binding | extracellular region | endoplasmic reticulum	AT1G05260	Q0WSR2	Q0WSR2_ARATH	Peroxidase (EC 1.11.1.7)	At1g05260
Glyma.12G203100	4	0	0	-1.52134	0	0	AT2G20880 | GO:0006355 | GO:0009651 | GO:2000070 | GO:0003677 | GO:0003700 | GO:0005634 | GO:0005737	| regulation of transcription DNA-dependent | response to salt stress | regulation of response to water deprivation | DNA binding | sequence-specific DNA binding transcription factor activity | nucleus | cytoplasm	AT2G20880	Q9SKT1	ERF53_ARATH	Ethylene-responsive transcription factor ERF053 (AtERF53)	ERF053 At2g20880 F5H14.15
Glyma.12G206800	3	0	0	0	-1.30744	0	AT1G28440 | GO:0000271 | GO:0006468 | GO:0007020 | GO:0007169 | GO:0007389 | GO:0008361 | GO:0009664 | GO:0009825 | GO:0009832 | GO:0009926 | GO:0009932 | GO:0010015 | GO:0010075 | GO:0010817 | GO:0040007 | GO:0043481 | GO:0048653 | GO:0048767 | GO:0071555 | GO:0004672 | GO:0004674 | GO:0005524 | GO:0016301 | GO:0016772 | GO:0005886	| polysaccharide biosynthetic process | protein phosphorylation | microtubule nucleation | transmembrane receptor protein tyrosine kinase signaling pathway | pattern specification process | regulation of cell size | plant-type cell wall organization | multidimensional cell growth | plant-type cell wall biogenesis | auxin polar transport | cell tip growth | root morphogenesis | regulation of meris…	AT1G28440	Q9SGP2	HSL1_ARATH	Receptor-like protein kinase HSL1 (EC 2.7.11.1) (Protein HAESA-LIKE1)	HSL1 At1g28440 F3M18.12
Glyma.12G213700	1	0	0	0	1.36382	0	AT4G21200 | GO:0009685 | GO:0055114 | GO:0016491 | GO:0016706 | GO:0052635 | GO:0005737	| gibberellin metabolic process | oxidation-reduction process | oxidoreductase activity | oxidoreductase activity acting on paired donors | C-20 gibberellin 2-beta-dioxygenase activity | cytoplasm	AT4G21200	O49561	G2OX8_ARATH	Gibberellin 2-beta-dioxygenase 8 (EC 1.14.11.13) (GA 2-oxidase 8) (Gibberellin 2-beta-hydroxylase 8) (Gibberellin 2-oxidase 8)	GA2OX8 At4g21200 F7J7.140
Glyma.12G216100	4	0	0	-1.28644	0	0	AT5G48150 | GO:0009640 | GO:0003700 | GO:0004871 | GO:0005634 | GO:0005737	| photomorphogenesis | sequence-specific DNA binding transcription factor activity | signal transducer activity | nucleus | cytoplasm	AT5G48150	B9DGR4	B9DGR4_ARATH	AT5G48150 protein	At5g48150
Glyma.12G221500	1	0	0	-1.71505	-3.56019	0	AT3G15500 | GO:0000165 | GO:0006355 | GO:0006612 | GO:0007154 | GO:0007165 | GO:0007275 | GO:0009409 | GO:0009414 | GO:0009611 | GO:0009695 | GO:0009723 | GO:0009733 | GO:0009737 | GO:0009738 | GO:0009753 | GO:0009862 | GO:0009863 | GO:0009867 | GO:0010363 | GO:0030968 | GO:0031348 | GO:0042538 | GO:0043069 | GO:0050832 | GO:0003677 | GO:0003700 | GO:0005515 | GO:0005634	| MAPKKK cascade | regulation of transcription DNA-dependent | protein targeting to membrane | cell communication | signal transduction | multicellular organismal development | response to cold | response to water deprivation | response to wounding | jasmonic acid biosynthetic process | response to ethylene stimulus | response to auxin stimulus | response to abscisic acid stimulus | abscisic acid…	AT3G15500	Q9LDY8	NAC55_ARATH	NAC domain-containing protein 55 (ANAC055) (NAC domain-containing protein 3) (AtNAC3)	NAC055 NAC3 At3g15500 MJK13.16
Glyma.12G225500	2	0	0	0	-1.51447	0	AT5G53870 | GO:0005507 | GO:0009055 | GO:0005886 | GO:0031225	| copper ion binding | electron carrier activity | plasma membrane | anchored to membrane	AT5G53870	Q9FN39	Q9FN39_ARATH	At5g53870 (Early nodulin-like protein 1) (Similarity to phytocyanin/early nodulin-like protein)	ENODL1 AtENODL1 early nodulin-like protein 1 At5g53870 K19P17.3 K19P17_3
Glyma.12G234900	3	0	0	-1.25725	-3.02654	0	AT1G28100 | GO:0008150 | GO:0015995 | GO:0003674 | GO:0005634	| biological_process | chlorophyll biosynthetic process | molecular_function | nucleus	AT1G28100	Q8GWB2	NDX1_ARATH	Protein NEOXANTHIN-DEFICIENT 1	NDX1 At1g28100 F13K9.27
Glyma.12G239600	3	0	0	-1.25935	-1.79319	0	AT5G48060 | GO:0008150 | GO:0003674 | GO:0005634	| biological_process | molecular_function | nucleus	AT5G48060	Q9FI32	Q9FI32_ARATH	C2 calcium/lipid-binding plant phosphoribosyltransferase family protein (Phosphoribosylanthranilate transferase-like protein)	MDN11.14 MDN11_14 At5g48060
Glyma.13G000200	3	0	0	0	-1.95117	0	AT4G13780 | GO:0006418 | GO:0006431 | GO:0046686 | GO:0000049 | GO:0000166 | GO:0004812 | GO:0004825 | GO:0005524 | GO:0005737 | GO:0005829	| tRNA aminoacylation for protein translation | methionyl-tRNA aminoacylation | response to cadmium ion | tRNA binding | nucleotide binding | aminoacyl-tRNA ligase activity | methionine-tRNA ligase activity | ATP binding | cytoplasm | cytosol	AT4G13780	Q9SVN5	SYMC_ARATH	Methionine--tRNA ligase, cytoplasmic (EC 6.1.1.10) (Methionyl-tRNA synthetase) (MetRS)	At4g13780 F18A5.170
Glyma.13G008900	3	0	0	0	-1.0007	0	AT1G47980 | GO:0008150 | GO:0003674 | GO:0005576	| biological_process | molecular_function | extracellular region	AT1G47980	F4HWR0	F4HWR0_ARATH	Desiccation-like protein	At1g47980 T2J15.11 T2J15_11
Glyma.13G009100	2	0	0	0	-1.72474	0	AT2G04240 | GO:0006970 | GO:0009651 | GO:0009687 | GO:0009739 | GO:0010200 | GO:0005515 | GO:0008270	| response to osmotic stress | response to salt stress | abscisic acid metabolic process | response to gibberellin stimulus | response to chitin | protein binding | zinc ion binding	AT2G04240	Q9SI09	XERIC_ARATH	Probable E3 ubiquitin-protein ligase XERICO (EC 2.3.2.27) (RING-type E3 ubiquitin transferase XERICO)	XERICO At2g04240 T23O15.13
Glyma.13G030300	4	0	0	0	-1.68129	0	AT3G45140 | GO:0000023 | GO:0000096 | GO:0006546 | GO:0006636 | GO:0006733 | GO:0006766 | GO:0006816 | GO:0007030 | GO:0008652 | GO:0009072 | GO:0009106 | GO:0009108 | GO:0009117 | GO:0009269 | GO:0009409 | GO:0009414 | GO:0009416 | GO:0009611 | GO:0009617 | GO:0009620 | GO:0009651 | GO:0009695 | GO:0009737 | GO:0009753 | GO:0015994 | GO:0015995 | GO:0016117 | GO:0019216 | GO:0019252 | GO:0019288…	| maltose metabolic process | sulfur amino acid metabolic process | glycine catabolic process | unsaturated fatty acid biosynthetic process | oxidoreduction coenzyme metabolic process | vitamin metabolic process | calcium ion transport | Golgi organization | cellular amino acid biosynthetic process | aromatic amino acid family metabolic process | lipoate metabolic process | coenzyme biosynthetic …	AT3G45140	A0A1I9LPH1	A0A1I9LPH1_ARATH	Lipoxygenase (EC 1.13.11.-)	LOX2 ATLOX2 lipoxygenase 2 At3g45140
Glyma.13G031000	3	0	0	0	-2.12828	0	NA	NA	NA	NA	NA	NA	NA
Glyma.13G031600	4	0	0	0	-1.03986	0	AT5G09220 | GO:0006612 | GO:0006833 | GO:0006865 | GO:0009651 | GO:0009750 | GO:0009963 | GO:0010363 | GO:0015800 | GO:0015804 | GO:0030003 | GO:0070838 | GO:0015171 | GO:0005886 | GO:0005887 | GO:0016020	| protein targeting to membrane | water transport | amino acid transport | response to salt stress | response to fructose stimulus | positive regulation of flavonoid biosynthetic process | regulation of plant-type hypersensitive response | acidic amino acid transport | neutral amino acid transport | cellular cation homeostasis | divalent metal ion transport | amino acid transmembrane transporter …	AT5G09220	Q38967	AAP2_ARATH	Amino acid permease 2 (Amino acid transporter AAP2)	AAP2 At5g09220 T2K12.6 T5E8.20
Glyma.13G032600	3	0	0	0	-1.63372	0	AT5G38260 | GO:0006468 | GO:0004672 | GO:0004674 | GO:0005524 | GO:0016301 | GO:0016772 | GO:0005886	| protein phosphorylation | protein kinase activity | protein serine/threonine kinase activity | ATP binding | kinase activity | transferase activity transferring phosphorus-containing groups | plasma membrane	AT5G38260	Q9FF31	LRL21_ARATH	LEAF RUST 10 DISEASE-RESISTANCE LOCUS RECEPTOR-LIKE PROTEIN KINASE-like 2.1 (EC 2.7.11.1) (Probable receptor-like serine/threonine-protein kinase LRK10L-2.1)	LRK10L-2.1 At5g38260 MXA21.5
Glyma.13G037900	2	0	0	0	-1.32514	0	AT1G21460 | GO:0008150 | GO:0051119 | GO:0005783 | GO:0005886 | GO:0005887 | GO:0016020	| biological_process | sugar transmembrane transporter activity | endoplasmic reticulum | plasma membrane | integral to plasma membrane | membrane	AT1G21460	Q8L9J7	SWET1_ARATH	Bidirectional sugar transporter SWEET1 (AtSWEET1) (Protein SUGARS WILL EVENTUALLY BE EXPORTED TRANSPORTERS 1)	SWEET1 At1g21460 F24J8.9
Glyma.13G042400	3	0	0	0	-1.59473	0	AT2G14095 | GO:0008150 | GO:0003674	| biological_process | molecular_function	AT2G14095	Q8S8A5	Q8S8A5_ARATH	Expressed protein	At2g14095
Glyma.13G056900	5	0	0	0	1.08642	0	AT5G15550 | GO:0000478 | GO:0001510 | GO:0006606 | GO:0006626 | GO:0008150 | GO:0051604 | GO:0000166 | GO:0005634 | GO:0005730 | GO:0005834 | GO:0009506 | GO:0080008	| endonucleolytic cleavage involved in rRNA processing | RNA methylation | protein import into nucleus | protein targeting to mitochondrion | biological_process | protein maturation | nucleotide binding | nucleus | nucleolus | heterotrimeric G-protein complex | plasmodesma | CUL4 RING ubiquitin ligase complex	AT5G15550	F4KB59	F4KB59_ARATH	Ribosome biogenesis protein WDR12 homolog	At5g15550 T20K14.160 T20K14_160
Glyma.13G061900	3	0	0	0	-1.07138	0	AT5G15310 | GO:0000902 | GO:0006355 | GO:0009651 | GO:0009723 | GO:0009733 | GO:0009739 | GO:0009751 | GO:0009753 | GO:0046686 | GO:0003677 | GO:0003700 | GO:0005634	| cell morphogenesis | regulation of transcription DNA-dependent | response to salt stress | response to ethylene stimulus | response to auxin stimulus | response to gibberellin stimulus | response to salicylic acid stimulus | response to jasmonic acid stimulus | response to cadmium ion | DNA binding | sequence-specific DNA binding transcription factor activity | nucleus	AT5G15310	A0A1P8BBP8	A0A1P8BBP8_ARATH	Myb domain protein 16	MYB16 ATMIXTA ATMYB16 myb domain protein 16 At5g15310 F8M21.200 F8M21_200
Glyma.13G063800	5	0	0	-1.59979	0	0	AT3G28857 | GO:0005634	| nucleus	AT3G28857	Q9LJX1	PRE5_ARATH	Transcription factor PRE5 (Basic helix-loop-helix protein 164) (AtbHLH164) (bHLH 164) (Protein PACLOBUTRAZOL RESISTANCE 5) (bHLH transcription factor bHLH164)	PRE5 BHLH164 At3g28857 MLD15.1
Glyma.13G068500	3	0	0	0	-1.05806	0	AT4G31970 | GO:0055114 | GO:0071456 | GO:0004497 | GO:0005506 | GO:0009055 | GO:0016705 | GO:0019825 | GO:0020037 | GO:0009507	| oxidation-reduction process | cellular response to hypoxia | monooxygenase activity | iron ion binding | electron carrier activity | oxidoreductase activity acting on paired donors | oxygen binding | heme binding | chloroplast	AT4G31970	O49394	C82C2_ARATH	Xanthotoxin 5-hydroxylase CYP82C2 (8-methoxypsoralen 5-hydroxylase CYP82C2) (EC 1.14.14.-) (Cytochrome P450 82C2) (Indole-3-carbonyl nitrile 4-hydroxylase CYP82C2) (EC 1.14.14.165)	CYP82C2 At4g31970 F10N7.220
Glyma.13G074500	5	0	0	0	1.24278	0	AT3G24570 | GO:0008150 | GO:0003674 | GO:0005739 | GO:0005778 | GO:0016021	| biological_process | molecular_function | mitochondrion | peroxisomal membrane | integral to membrane	AT3G24570	F4J7Q0	F4J7Q0_ARATH	Peroxisomal membrane 22 kDa (Mpv17/PMP22) family protein	At3g24570
Glyma.13G076700	2	0	0	0	-1.34045	0	AT3G20770 | GO:0000303 | GO:0006355 | GO:0006487 | GO:0007165 | GO:0008219 | GO:0009639 | GO:0009651 | GO:0009723 | GO:0009733 | GO:0009737 | GO:0009743 | GO:0009751 | GO:0009755 | GO:0009863 | GO:0009873 | GO:0010182 | GO:0042742 | GO:0048825 | GO:0071281 | GO:0003677 | GO:0003700 | GO:0005515 | GO:0005634	| response to superoxide | regulation of transcription | protein N-linked glycosylation | signal transduction | cell death | response to red or far red light | response to salt stress | response to ethylene stimulus | response to auxin stimulus | response to abscisic acid stimulus | response to carbohydrate stimulus | response to salicylic acid stimulus | hormone-mediated signaling pathway | sali…	AT3G20770	O24606	EIN3_ARATH	Protein ETHYLENE INSENSITIVE 3	EIN3 At3g20770 MOE17.8
Glyma.13G076900	4	0	0	-1.12838	0	0	AT5G21105 | GO:0016126 | GO:0046520 | GO:0055114 | GO:0005507 | GO:0008447 | GO:0016491 | GO:0005576 | GO:0005618 | GO:0009506	| sterol biosynthetic process | sphingoid biosynthetic process | oxidation-reduction process | copper ion binding | L-ascorbate oxidase activity | oxidoreductase activity | extracellular region | cell wall | plasmodesma	AT5G21105	F4K6Z4	F4K6Z4_ARATH	Plant L-ascorbate oxidase	At5g21105
Glyma.13G084000	2	0	0	-1.29289	0	0	AT1G77760 | GO:0006809 | GO:0009416 | GO:0042128 | GO:0055114 | GO:0005506 | GO:0005515 | GO:0008940 | GO:0009055 | GO:0016491 | GO:0020037 | GO:0030151 | GO:0043546 | GO:0046857 | GO:0046872 | GO:0050660 | GO:0005739 | GO:0005829	| nitric oxide biosynthetic process | response to light stimulus | nitrate assimilation | oxidation-reduction process | iron ion binding | protein binding | nitrate reductase activity | electron carrier activity | oxidoreductase activity | heme binding | molybdenum ion binding | molybdopterin cofactor binding | oxidoreductase activity | metal ion binding | flavin adenine dinucleotide binding | mi…	AT1G77760	B9DHJ3	B9DHJ3_ARATH	AT1G77760 protein (Fragment)	At1g77760
Glyma.13G090300	4	0	0	-1.35993	0	0	AT1G22360 | GO:0008152 | GO:0008194 | GO:0015020 | GO:0016757 | GO:0016758 | GO:0005634	| metabolic process | UDP-glycosyltransferase activity | glucuronosyltransferase activity | transferase activity transferring glycosyl groups | transferase activity transferring hexosyl groups | nucleus	AT1G22360	F4I1C6	F4I1C6_ARATH	Glycosyltransferase (EC 2.4.1.-)	UGT85A2 AtUGT85A2 UDP-glucosyl transferase 85A2 At1g22360
Glyma.13G090600	5	0	0	1.18188	0	0	NA	NA	NA	NA	NA	NA	NA
Glyma.13G092500	5	0	0	0	-3.7345	-1.43093	AT2G18700 | GO:0005992 | GO:0008152 | GO:0003824 | GO:0016757 | GO:0005634 | GO:0005739 | GO:0005829	| trehalose biosynthetic process | metabolic process | catalytic activity | transferase activity transferring glycosyl groups | nucleus | mitochondrion | cytosol	AT2G18700	Q9ZV48	TPS11_ARATH	Probable alpha,alpha-trehalose-phosphate synthase [UDP-forming] 11 (EC 2.4.1.15) (Trehalose-6-phosphate synthase 11) (AtTPS11)	TPS11 TPSB At2g18700 MSF3.8
Glyma.13G094100	2	0	0	0	-1.07594	0	AT4G25780 | GO:0008150 | GO:0003674 | GO:0005576	| biological_process | molecular_function | extracellular region	AT4G25780	Q9SW05	Q9SW05_ARATH	CAP (Cysteine-rich secretory proteins, Antigen 5, and Pathogenesis-related 1 protein) superfamily protein (Putative pathogenesis-related protein)	At4g25780 At4g25780/F14M19_60 F14M19.60 F14M19_60
Glyma.13G115500	3	0	0	0	-1.49113	0	AT4G33150 | GO:0009744 | GO:0009750 | GO:0010228 | GO:0016926 | GO:0019477 | GO:0050665 | GO:0055114 | GO:0080167 | GO:0000166 | GO:0004753 | GO:0016491 | GO:0047130 | GO:0005737 | GO:0005739 | GO:0005829	| response to sucrose stimulus | response to fructose stimulus | vegetative to reproductive phase transition of meristem | protein desumoylation | L-lysine catabolic process | hydrogen peroxide biosynthetic process | oxidation-reduction process | response to karrikin | nucleotide binding | saccharopine dehydrogenase activity | oxidoreductase activity | saccharopine dehydrogenase (NADP+ L-lysine-f…	AT4G33150	Q9SMZ4	AASS_ARATH	Alpha-aminoadipic semialdehyde synthase (cAt-LKR/SDH) (LKR/SDH) [Includes: Lysine ketoglutarate reductase (LKR) (EC 1.5.1.8); Saccharopine dehydrogenase (EC 1.5.1.9) (cAt-SDH) (SDH)]	LKR/SDH LKR SDH At4g33150 F4I10.80
Glyma.13G138300	3	0	0	0	-3.00451	-1.00149	AT2G37130 | GO:0006979 | GO:0050832 | GO:0055114 | GO:0004601 | GO:0020037 | GO:0005576 | GO:0005829	| response to oxidative stress | defense response to fungus | oxidation-reduction process | peroxidase activity | heme binding | extracellular region | cytosol	AT2G37130	F4IQ05	F4IQ05_ARATH	Peroxidase (EC 1.11.1.7)	At2g37130 T2N18.11 T2N18_11
Glyma.13G140000	4	0	0	-2.47869	0	0	NA	NA	NA	NA	NA	NA	NA
Glyma.13G148700	4	0	0	-1.02288	0	0	AT5G03795 | GO:0005794 | GO:0016020	| Golgi apparatus | membrane	AT5G03795	Q9FFN2	GLYT3_ARATH	Probable glycosyltransferase At5g03795 (EC 2.4.-.-)	At5g03795 MED24
Glyma.13G149100	5	0	0	0	0	-1.0947	AT2G36630 | GO:0006499 | GO:0016021	| N-terminal protein myristoylation | integral to membrane	AT2G36630	Q8S9J0	TAUE4_ARATH	Sulfite exporter TauE/SafE family protein 4	At2g36630 F13K3.3 F1O11.26
Glyma.13G152300	2	0	0	0	-1.69426	0	AT5G17300 | GO:0006355 | GO:0007623 | GO:0009651 | GO:0009723 | GO:0009733 | GO:0009734 | GO:0009737 | GO:0009739 | GO:0009751 | GO:0009753 | GO:0009851 | GO:0010600 | GO:0048574 | GO:0003677 | GO:0003700 | GO:0005634	| regulation of transcription | circadian rhythm | response to salt stress | response to ethylene stimulus | response to auxin stimulus | auxin mediated signaling pathway | response to abscisic acid stimulus | response to gibberellin stimulus | response to salicylic acid stimulus | response to jasmonic acid stimulus | auxin biosynthetic process | regulation of auxin biosynthetic process | long-da…	AT5G17300	A0A1P8BGA9	A0A1P8BGA9_ARATH	Homeodomain-like superfamily protein	RVE1 MKP11.15 MKP11_15 REVEILLE 1 At5g17300
Glyma.13G154000	4	0	0	-1.53375	0	0	AT5G03880 | GO:0019684 | GO:0035304 | GO:0045454 | GO:0009055 | GO:0009507 | GO:0009534 | GO:0009535 | GO:0009941	| photosynthesis light reaction | regulation of protein dephosphorylation | cell redox homeostasis | electron carrier activity | chloroplast | chloroplast thylakoid | chloroplast thylakoid membrane | chloroplast envelope	AT5G03880	Q940I2	Q940I2_ARATH	Thioredoxin family protein	MED24.18 MED24_18 At5g03880
Glyma.13G157400	4	0	0	-1.35343	0	0	AT5G25240 | GO:0008150 | GO:0003674 | GO:0005575	| biological_process | molecular_function | cellular_component	AT5G25240	Q8GYN8	Q8GYN8_ARATH	Stress induced protein	At5g25240 At5g25240/F21J6_107 F21J6.107 F21J6_107
Glyma.13G164300	3	0	0	0	-1.71505	0	AT5G25280 | GO:0008150 | GO:0003674 | GO:0005634	| biological_process | molecular_function | nucleus	AT5G25280	Q93WB2	Q93WB2_ARATH	AT5g25280/F18G18_20 (Serine-rich protein-like protein)	At5g25280 F18G18.20 F18G18_20
Glyma.13G165000	5	0	0	-1.14387	0	0	NA	NA	NA	NA	NA	NA	NA
Glyma.13G165600	3	0	0	0	-1.85277	-1.45831	NA	NA	NA	NA	NA	NA	NA
Glyma.13G168700	2	0	0	0	-1.09056	0	AT5G14780 | GO:0008152 | GO:0009611 | GO:0046686 | GO:0055114 | GO:0000166 | GO:0016616 | GO:0048037 | GO:0051287 | GO:0005739 | GO:0009507 | GO:0009579	| metabolic process | response to wounding | response to cadmium ion | oxidation-reduction process | nucleotide binding | oxidoreductase activity | cofactor binding | NAD binding | mitochondrion | chloroplast | thylakoid	AT5G14780	C0Z349	C0Z349_ARATH	AT5G14780 protein	At5g14780
Glyma.13G196200	3	0	0	0	-1.12176	0	AT5G07030 | GO:0006508 | GO:0004190 | GO:0005576 | GO:0005618 | GO:0009505	| proteolysis | aspartic-type endopeptidase activity | extracellular region | cell wall | plant-type cell wall	AT5G07030	F4K5B9	F4K5B9_ARATH	Eukaryotic aspartyl protease family protein	MOJ9.20 MOJ9_20 At5g07030
Glyma.13G208000	5	0	0	-1.67635	-2.69572	-1.79659	AT1G03220 | GO:0006508 | GO:0009651 | GO:0004190 | GO:0005576 | GO:0005618 | GO:0005794 | GO:0005886 | GO:0009505 | GO:0009506 | GO:0016020	| proteolysis | response to salt stress | aspartic-type endopeptidase activity | extracellular region | cell wall | Golgi apparatus | plasma membrane | plant-type cell wall | plasmodesma | membrane	AT1G03220	Q9ZVS4	Q9ZVS4_ARATH	Eukaryotic aspartyl protease family protein (F15K9.17 protein)	At1g03220 F15K9.17 F15K9_17
Glyma.13G211000	2	0	0	0	-1.37895	0	AT3G23880 | GO:0008150 | GO:0003674 | GO:0005634	| biological_process | molecular_function | nucleus	AT3G23880	Q9LIR8	FBK67_ARATH	F-box/kelch-repeat protein At3g23880	At3g23880 F14O13.7
Glyma.13G215000	2	0	0	0	-1.84545	0	AT5G18670 | GO:0000272 | GO:0005975 | GO:0030244 | GO:0003824 | GO:0016161 | GO:0043169 | GO:0009507	| polysaccharide catabolic process | carbohydrate metabolic process | cellulose biosynthetic process | catalytic activity | beta-amylase activity | cation binding | chloroplast	AT5G18670	Q8VYW2	BAM9_ARATH	Inactive beta-amylase 9 (1,4-alpha-D-glucan maltohydrolase) (Inactive beta-amylase 3)	BAM9 BMY3 At5g18670 T1A4.50
Glyma.13G217400	5	0	0	0	1.06424	0	AT2G34500 | GO:0009407 | GO:0010583 | GO:0016036 | GO:0016126 | GO:0019375 | GO:0019745 | GO:0042631 | GO:0055114 | GO:0000249 | GO:0005506 | GO:0009055 | GO:0016705 | GO:0019825 | GO:0020037 | GO:0005576	| toxin catabolic process | response to cyclopentenone | cellular response to phosphate starvation | sterol biosynthetic process | galactolipid biosynthetic process | pentacyclic triterpenoid biosynthetic process | cellular response to water deprivation | oxidation-reduction process | C-22 sterol desaturase activity | iron ion binding | electron carrier activity | oxidoreductase activity acting o…	AT2G34500	O64697	C7101_ARATH	Cytochrome P450 710A1 (EC 1.14.19.41) (C-22 sterol desaturase)	CYP710A1 At2g34500 F13P17.35
Glyma.13G218200	2	0	0	0	-2.18732	0	AT1G30040 | GO:0009639 | GO:0009694 | GO:0009753 | GO:0010114 | GO:0045487 | GO:0055114 | GO:0005506 | GO:0016491 | GO:0016706 | GO:0052634 | GO:0005737	| response to red or far red light | jasmonic acid metabolic process | response to jasmonic acid stimulus | response to red light | gibberellin catabolic process | oxidation-reduction process | iron ion binding | oxidoreductase activity | oxidoreductase activity | C-19 gibberellin 2-beta-dioxygenase activity | cytoplasm	AT1G30040	Q9XFR9	G2OX2_ARATH	Gibberellin 2-beta-dioxygenase 2 (EC 1.14.11.13) (GA 2-oxidase 2) (Gibberellin 2-beta-hydroxylase 2) (Gibberellin 2-oxidase 2)	GA2OX2 At1g30040 T1P2.6
Glyma.13G220900	2	0	0	0	-1.08449	0	AT1G30360 | GO:0005576 | GO:0005773 | GO:0005774 | GO:0005886 | GO:0009506 | GO:0009507 | GO:0009941 | GO:0016020	| extracellular region | vacuole | vacuolar membrane | plasma membrane | plasmodesma | chloroplast | chloroplast envelope | membrane	AT1G30360	Q9C8G5	CSCLD_ARATH	CSC1-like protein ERD4 (Protein EARLY-RESPONSIVE TO DEHYDRATION STRESS 4)	ERD4 At1g30360 T4K22.4
Glyma.13G229300	4	0	0	-1.13277	-1.22615	-1.39399	AT2G40330 | GO:0008150 | GO:0010029 | GO:0005515 | GO:0005634	| biological_process | regulation of seed germination | protein binding | nucleus	AT2G40330	Q8S8E3	PYL6_ARATH	Abscisic acid receptor PYL6 (ABI1-binding protein 5) (PYR1-like protein 6) (Regulatory components of ABA receptor 9)	PYL6 ABIP5 RCAR9 At2g40330 T3G21 T7M7.15
Glyma.13G229700	5	0	0	0	1.1436	0	AT2G42610 | GO:0008150 | GO:0003674 | GO:0005634	| biological_process | molecular_function | nucleus	AT2G42610	Q9S7R3	LSH10_ARATH	Protein LIGHT-DEPENDENT SHORT HYPOCOTYLS 10 (Protein ORGAN BOUNDARY 10)	LSH10 OBO10 At2g42610 F14N22
Glyma.13G233900	5	0	0	0	1.2448	0	AT4G17500 | GO:0002679 | GO:0006355 | GO:0009414 | GO:0009723 | GO:0009737 | GO:0009738 | GO:0009873 | GO:0010200 | GO:0035556 | GO:0042538 | GO:0045893 | GO:0003677 | GO:0003700 | GO:0005634 | GO:0005643	| respiratory burst involved in defense response | regulation of transcription DNA-dependent | response to water deprivation | response to ethylene stimulus | response to abscisic acid stimulus | abscisic acid mediated signaling pathway | ethylene mediated signaling pathway | response to chitin | intracellular signal transduction | hyperosmotic salinity response | positive regulation of transcrip…	AT4G17500	O80337	EF100_ARATH	Ethylene-responsive transcription factor 1A (AtERF1A) (Ethylene-responsive element-binding factor 1A) (EREBP-1A)	ERF1A ERF-1 ERF100 At4g17500 dl4785w FCAALL.123
Glyma.13G237000	2	0	0	0	-3.32619	0	AT1G28330 | GO:0009744 | GO:0009749 | GO:0009750 | GO:0003674 | GO:0005634	| response to sucrose stimulus | response to glucose stimulus | response to fructose stimulus | molecular_function | nucleus	AT1G28330	B9DGG8	DRM1_ARATH	Dormancy-associated protein 1 (AtDRM1) (Dormancy-associated protein-like 1) (AtDYL1)	DRM1 DYL1 At1g28330
Glyma.13G238500	2	0	0	0	-2.31854	0	AT4G32480 | GO:0008150 | GO:0003674 | GO:0005634	| biological_process | molecular_function | nucleus	AT4G32480	Q9SUU4	Q9SUU4_ARATH	AT4g32480/F8B4_180 (Sugar phosphate exchanger, putative (DUF506))	At4g32480 F8B4.180 F8B4_180
Glyma.13G241900	3	0	0	0	-1.07963	0	AT1G28310 | GO:0006355 | GO:0003677 | GO:0003700 | GO:0008270 | GO:0005634	| regulation of transcription DNA-dependent | DNA binding | sequence-specific DNA binding transcription factor activity | zinc ion binding | nucleus	AT1G28310	Q9FZA4	DOF14_ARATH	Dof zinc finger protein DOF1.4 (AtDOF1.4)	DOF1.4 At1g28310 F3H9.4
Glyma.13G246600	3	0	0	0	-1.2754	0	AT4G05020 | GO:0055114 | GO:0005509 | GO:0015036 | GO:0016491 | GO:0050660 | GO:0005739 | GO:0031314	| oxidation-reduction process | calcium ion binding | disulfide oxidoreductase activity | oxidoreductase activity | flavin adenine dinucleotide binding | mitochondrion | extrinsic to mitochondrial inner membrane	AT4G05020	Q94BV7	NDB2_ARATH	External alternative NAD(P)H-ubiquinone oxidoreductase B2, mitochondrial (EC 1.6.5.9) (External alternative NADH dehydrogenase NDB2) (NADH:ubiquinone reductase (non-electrogenic) NDB2)	NDB2 At4g05020 T32N4.4
Glyma.13G250400	5	0	0	-1.06402	1.07564	0	AT1G61680 | GO:0008152 | GO:0043693 | GO:0000287 | GO:0010333 | GO:0016829 | GO:0034007 | GO:0009507	| metabolic process | monoterpene biosynthetic process | magnesium ion binding | terpene synthase activity | lyase activity | S-linalool synthase activity | chloroplast	AT1G61680	Q84UV0	LINS_ARATH	S-(+)-linalool synthase, chloroplastic (EC 4.2.3.25) (Terpenoid synthase 14) (AtTPS14)	TPS14 At1g61680 T13M11.3
Glyma.13G253300	2	0	0	0	-1.39166	0	AT1G09970 | GO:0002237 | GO:0006468 | GO:0006499 | GO:0006612 | GO:0006944 | GO:0006979 | GO:0007165 | GO:0007169 | GO:0009627 | GO:0009845 | GO:0010103 | GO:0010363 | GO:0031347 | GO:0043069 | GO:0046777 | GO:0048443 | GO:0004672 | GO:0004674 | GO:0005524 | GO:0016301 | GO:0016772 | GO:0005886 | GO:0070825	| response to molecule of bacterial origin | protein phosphorylation | N-terminal protein myristoylation | protein targeting to membrane | cellular membrane fusion | response to oxidative stress | signal transduction | transmembrane receptor protein tyrosine kinase signaling pathway | systemic acquired resistance | seed germination | stomatal complex morphogenesis | regulation of plant-type hyper…	AT1G09970	Q56ZX2	Q56ZX2_ARATH	Leucine-rich repeat receptor-like kinase At1g09970	At1g09970
Glyma.13G254300	3	0	0	0	-2.0577	0	AT5G64430 | GO:0008150 | GO:0003674 | GO:0005634 | GO:0009941	| biological_process | molecular_function | nucleus | chloroplast envelope	AT5G64430	Q9FGF3	Q9FGF3_ARATH	At5g64430 (Octicosapeptide/Phox/Bem1p family protein) (Similarity to unknown protein)	At5g64430 At5g64430/T12B11.2 T12B11.2 T12B11_2
Glyma.13G255200	3	0	0	0	-1.70584	0	AT4G37940 | GO:0006355 | GO:0006944 | GO:0009556 | GO:0009691 | GO:0010413 | GO:0045492 | GO:0048481 | GO:0052543 | GO:0003700 | GO:0005515 | GO:0008134 | GO:0005634	| regulation of transcription DNA-dependent | cellular membrane fusion | microsporogenesis | cytokinin biosynthetic process | glucuronoxylan metabolic process | xylan biosynthetic process | ovule development | callose deposition in cell wall | sequence-specific DNA binding transcription factor activity | protein binding | transcription factor binding | nucleus	AT4G37940	A0A178UVY5	A0A178UVY5_ARATH	AGAMOUS-like 21	AGL21 AGAMOUS-like 21 At4g37940 F20D10.60 F20D10_60
Glyma.13G259500	4	0	0	0	-2.1101	0	AT1G78440 | GO:0045487 | GO:0055114 | GO:0005506 | GO:0016491 | GO:0016706 | GO:0052634 | GO:0005737	| gibberellin catabolic process | oxidation-reduction process | iron ion binding | oxidoreductase activity | oxidoreductase activity acting on paired donors | C-19 gibberellin 2-beta-dioxygenase activity | cytoplasm	AT1G78440	Q8LEA2	G2OX1_ARATH	Gibberellin 2-beta-dioxygenase 1 (EC 1.14.11.13) (GA 2-oxidase 1) (Gibberellin 2-beta-hydroxylase 1) (Gibberellin 2-oxidase 1)	GA2OX1 At1g78440 F3F9.5
Glyma.13G270100	5	0	0	0	-1.15349	0	AT1G78850 | GO:0030246 | GO:0005618 | GO:0005774 | GO:0005794 | GO:0005829 | GO:0005886 | GO:0009505 | GO:0048046	| carbohydrate binding | cell wall | vacuolar membrane | Golgi apparatus | cytosol | plasma membrane | plant-type cell wall | apoplast	AT1G78850	Q9ZVA4	EP1L3_ARATH	EP1-like glycoprotein 3 (Curculin-like (Mannose-binding) lectin family protein) (Putative receptor-like protein kinase-like protein)	At1g78850 F9K20.10
Glyma.13G275800	2	0	0	0	-1.5606	0	AT5G53870 | GO:0005507 | GO:0009055 | GO:0005886 | GO:0031225	| copper ion binding | electron carrier activity | plasma membrane | anchored to membrane	AT5G53870	Q9FN39	Q9FN39_ARATH	At5g53870 (Early nodulin-like protein 1) (Similarity to phytocyanin/early nodulin-like protein)	ENODL1 AtENODL1 early nodulin-like protein 1 At5g53870 K19P17.3 K19P17_3
Glyma.13G279900	1	0	0	-1.78101	-3.12295	-1.22494	AT3G15500 | GO:0000165 | GO:0006355 | GO:0006612 | GO:0007154 | GO:0007165 | GO:0007275 | GO:0009409 | GO:0009414 | GO:0009611 | GO:0009695 | GO:0009723 | GO:0009733 | GO:0009737 | GO:0009738 | GO:0009753 | GO:0009862 | GO:0009863 | GO:0009867 | GO:0010363 | GO:0030968 | GO:0031348 | GO:0042538 | GO:0043069 | GO:0050832 | GO:0003677 | GO:0003700 | GO:0005515 | GO:0005634	| MAPKKK cascade | regulation of transcription DNA-dependent | protein targeting to membrane | cell communication | signal transduction | multicellular organismal development | response to cold | response to water deprivation | response to wounding | jasmonic acid biosynthetic process | response to ethylene stimulus | response to auxin stimulus | response to abscisic acid stimulus | abscisic acid…	AT3G15500	Q9LDY8	NAC55_ARATH	NAC domain-containing protein 55 (ANAC055) (NAC domain-containing protein 3) (AtNAC3)	NAC055 NAC3 At3g15500 MJK13.16
Glyma.13G283100	3	0	0	0	-2.1483	0	AT4G27290 | GO:0006468 | GO:0048544 | GO:0048765 | GO:0004672 | GO:0004674 | GO:0004713 | GO:0005524 | GO:0016772 | GO:0030246 | GO:0005886	| protein phosphorylation | recognition of pollen | root hair cell differentiation | protein kinase activity | protein serine/threonine kinase activity | protein tyrosine kinase activity | ATP binding | transferase activity transferring phosphorus-containing groups | carbohydrate binding | plasma membrane	AT4G27290	O81832	Y4729_ARATH	G-type lectin S-receptor-like serine/threonine-protein kinase At4g27290 (EC 2.7.11.1)	At4g27290 M4I22.100
Glyma.13G285300	1	0	0	0	-1.88732	0	AT4G31940 | GO:0010043 | GO:0055114 | GO:0071281 | GO:0004497 | GO:0005506 | GO:0009055 | GO:0016705 | GO:0019825 | GO:0020037 | GO:0009507	| response to zinc ion | oxidation-reduction process | cellular response to iron ion | monooxygenase activity | iron ion binding | electron carrier activity | oxidoreductase activity acting on paired donors | oxygen binding | heme binding | chloroplast	AT4G31940	Q9SZ46	C82C4_ARATH	Xanthotoxin 5-hydroxylase CYP82C4 (8-methoxypsoralen 5-hydroxylase CYP82C4) (EC 1.14.14.-) (Cytochrome P450 82C4) (Fraxetin 5-hydroxylase CYP82C4) (EC 1.14.14.164)	CYP82C4 At4g31940 F10N7.250
Glyma.13G285400	4	0	0	-1.31431	0	0	AT1G50600 | GO:0006355 | GO:0003700 | GO:0005634 | GO:0005829	| regulation of transcription DNA-dependent | sequence-specific DNA binding transcription factor activity | nucleus | cytosol	AT1G50600	C0Z2I8	C0Z2I8_ARATH	AT1G50600 protein	At1g50600
Glyma.13G289100	3	0	0	0	-1.50194	0	AT5G54010 | GO:0008152 | GO:0016757 | GO:0016758 | GO:0009507	| metabolic process | transferase activity transferring glycosyl groups | transferase activity transferring hexosyl groups | chloroplast	AT5G54010	W8Q2P4	W8Q2P4_ARATH	Glycosyltransferase (EC 2.4.1.-) (Fragment)	AT5G54010
Glyma.13G296300	4	0	0	-1.21137	0	0	AT4G04960 | GO:0006468 | GO:0004672 | GO:0004674 | GO:0005524 | GO:0016301 | GO:0016772 | GO:0005886	| protein phosphorylation | protein kinase activity | protein serine/threonine kinase activity | ATP binding | kinase activity | transferase activity transferring phosphorus-containing groups | plasma membrane	AT4G28350	O49445	LRK72_ARATH	Probable L-type lectin-domain containing receptor kinase VII.2 (Arabidopsis thaliana lectin-receptor kinase d) (AthlecRK-d) (LecRK-VII.2) (EC 2.7.11.1)	LECRK72 LECRKD At4g28350 F20O9.40
Glyma.13G297100	3	0	0	0	-2.13275	0	AT4G03550 | GO:0000003 | GO:0006075 | GO:0006612 | GO:0006820 | GO:0006862 | GO:0006888 | GO:0006944 | GO:0006952 | GO:0009555 | GO:0009556 | GO:0009620 | GO:0009863 | GO:0009870 | GO:0009965 | GO:0010150 | GO:0010363 | GO:0015696 | GO:0015802 | GO:0042742 | GO:0043069 | GO:0043090 | GO:0043269 | GO:0050832 | GO:0052542 | GO:0052543 | GO:0052544 | GO:0003843 | GO:0016757 | GO:0000148 | GO:0005794…	| reproduction | 13-beta-D-glucan biosynthetic process | protein targeting to membrane | anion transport | nucleotide transport | ER to Golgi vesicle-mediated transport | cellular membrane fusion | defense response | pollen development | microsporogenesis | response to fungus | salicylic acid mediated signaling pathway | defense response signaling pathway resistance gene-dependent | leaf morphoge…	AT4G03550	Q9ZT82	CALSC_ARATH	Callose synthase 12 (EC 2.4.1.34) (1,3-beta-glucan synthase) (Protein GLUCAN SYNTHASE-LIKE 5) (Protein POWDERY MILDEW RESISTANT 4)	CALS12 GSL5 PMR4 At4g03550 F9H3.18 T5L23.4
Glyma.13G297200	2	0	0	-1.16358	-1.0057	0	AT4G28300 | GO:0008150 | GO:0003674 | GO:0005634	| biological_process | molecular_function | nucleus	AT4G28300	F4JL78	F4JL78_ARATH	Formin-like protein (DUF1421)	At4g28300 F26K10.180 F26K10_180
Glyma.13G325900	2	0	0	0	-1.76127	0	AT2G37170 | GO:0006810 | GO:0006833 | GO:0009414 | GO:0009651 | GO:0009737 | GO:0055085 | GO:0005215 | GO:0015250 | GO:0005886 | GO:0009506 | GO:0009507 | GO:0016020 | GO:0016021	| transport | water transport | response to water deprivation | response to salt stress | response to abscisic acid stimulus | transmembrane transport | transporter activity | water channel activity | plasma membrane | plasmodesma | chloroplast | membrane | integral to membrane	AT2G37170	P43287	PIP22_ARATH	Aquaporin PIP2-2 (Plasma membrane intrinsic protein 2-2) (AtPIP2;2) (Plasma membrane intrinsic protein 2b) (PIP2b) (TMP2b)	PIP2-2 PIP2B At2g37170 T2N18.7
Glyma.13G332600	3	0	0	0	-1.59601	0	AT5G64300 | GO:0009231 | GO:0048767 | GO:0003935 | GO:0008686 | GO:0009507 | GO:0009570 | GO:0016020	| riboflavin biosynthetic process | root hair elongation | GTP cyclohydrolase II activity | 34-dihydroxy-2-butanone-4-phosphate synthase activity | chloroplast | chloroplast stroma | membrane	AT5G64300	P47924	RIBA1_ARATH	Bifunctional riboflavin biosynthesis protein RIBA 1, chloroplastic (AtRIBA1) [Includes: 3,4-dihydroxy-2-butanone 4-phosphate synthase (DHBP synthase) (EC 4.1.99.12); GTP cyclohydrolase-2 (EC 3.5.4.25) (GTP cyclohydrolase II)]	RIBA1 RIBBA At5g64300 MSJ1.14
Glyma.13G333200	5	0	0	-1.06432	0	0	AT3G46130 | GO:0006355 | GO:0009751 | GO:0003677 | GO:0003700 | GO:0005634	| regulation of transcription DNA-dependent | response to salicylic acid stimulus | DNA binding | sequence-specific DNA binding transcription factor activity | nucleus	AT3G46130	A0A2H1ZEJ2	A0A2H1ZEJ2_ARATH	Myb domain protein 48	MYB48 ATMYB48 ATMYB48-1 ATMYB48-2 ATMYB48-3 myb domain protein 111 myb domain protein 48 MYB111 PFG3 At3g46130
Glyma.13G338400	3	0	0	0	-1.02835	0	AT5G59550 | GO:0002679 | GO:0009414 | GO:0009693 | GO:0009737 | GO:0009873 | GO:0010200 | GO:0030968 | GO:0035556 | GO:0051865 | GO:0004842 | GO:0008270 | GO:0005634	| respiratory burst involved in defense response | response to water deprivation | ethylene biosynthetic process | response to abscisic acid stimulus | ethylene mediated signaling pathway | response to chitin | endoplasmic reticulum unfolded protein response | intracellular signal transduction | protein autoubiquitination | ubiquitin-protein ligase activity | zinc ion binding | nucleus	AT5G59550	Q940T5	RDUF2_ARATH	E3 ubiquitin-protein ligase RDUF2 (EC 2.3.2.27) (RING and DUF1117 domain-containing protein 2) (AtRDUF2) (RING-type E3 ubiquitin transferase RDUF2)	DURF2 At5g59550 F2O15.22
Glyma.13G349300	3	0	0	0	-1.76512	0	AT3G13790 | GO:0002679 | GO:0005975 | GO:0006865 | GO:0009611 | GO:0010167 | GO:0010200 | GO:0015706 | GO:0080167 | GO:0004553 | GO:0004564 | GO:0005576 | GO:0005618 | GO:0005886	| respiratory burst involved in defense response | carbohydrate metabolic process | amino acid transport | response to wounding | response to nitrate | response to chitin | nitrate transport | response to karrikin | hydrolase activity hydrolyzing O-glycosyl compounds | beta-fructofuranosidase activity | extracellular region | cell wall | plasma membrane	AT3G13790	C0Z257	C0Z257_ARATH	AT3G13790 protein	At3g13790
Glyma.13G349500	3	0	0	0	-1.22519	0	AT3G13810 | GO:0006355 | GO:0006635 | GO:0016558 | GO:0003676 | GO:0003700 | GO:0008270 | GO:0005634	| regulation of transcription DNA-dependent | fatty acid beta-oxidation | protein import into peroxisome matrix | nucleic acid binding | sequence-specific DNA binding transcription factor activity | zinc ion binding | nucleus	AT3G13810	A0A1I9LR14	A0A1I9LR14_ARATH	Indeterminate(ID)-domain 11	IDD11 AtIDD11 indeterminate(ID)-domain 11 At3g13810
Glyma.13G355100	4	0	0	-1.5056	0	0	AT1G52140 | GO:0008150 | GO:0003674 | GO:0005575	| biological_process | molecular_function | cellular_component	AT1G52140	Q9ZU12	Q9ZU12_ARATH	Avr9/Cf-9 rapidly elicited protein (F5F19.20 protein)	At1g52140 F5F19.20 F5F19_20
Glyma.13G356000	3	0	0	0	-1.08241	0	AT3G16240 | GO:0006810 | GO:0006816 | GO:0006833 | GO:0007030 | GO:0009651 | GO:0015840 | GO:0030003 | GO:0055085 | GO:0070838 | GO:0005215 | GO:0015200 | GO:0015204 | GO:0015250 | GO:0051739 | GO:0000326 | GO:0005618 | GO:0005737 | GO:0005773 | GO:0005774 | GO:0005794 | GO:0005886 | GO:0009505 | GO:0009506 | GO:0009507 | GO:0009705 | GO:0009941 | GO:0016020 | GO:0016021 | GO:0042807	| transport | calcium ion transport | water transport | Golgi organization | response to salt stress | urea transport | cellular cation homeostasis | transmembrane transport | divalent metal ion transport | transporter activity | methylammonium transmembrane transporter activity | urea transmembrane transporter activity | water channel activity | ammonia transmembrane transporter activity | prote…	AT3G16240	Q41951	TIP21_ARATH	Aquaporin TIP2-1 (Delta-tonoplast intrinsic protein) (Delta-TIP) (Tonoplast intrinsic protein 2-1) (AtTIP2;1) [Cleaved into: Aquaporin TIP2-1, N-terminally processed]	TIP2-1 At3g16240 MYA6.10
Glyma.13G360600	3	0	0	0	-1.21138	0	AT1G80440 | GO:0080037 | GO:0003674 | GO:0005634 | GO:0019005	| negative regulation of cytokinin mediated signaling pathway | molecular_function | nucleus | SCF ubiquitin ligase complex	AT1G80440	Q9M8L2	FBK30_ARATH	F-box/kelch-repeat protein At1g80440	At1g80440 T21F11.23
Glyma.13G361900	4	0	0	-1.04541	0	0	AT1G15520 | GO:0000165 | GO:0006612 | GO:0006855 | GO:0007165 | GO:0009414 | GO:0009595 | GO:0009697 | GO:0009723 | GO:0009733 | GO:0009737 | GO:0009738 | GO:0009751 | GO:0009753 | GO:0009862 | GO:0009867 | GO:0010193 | GO:0010200 | GO:0010310 | GO:0010363 | GO:0015692 | GO:0031348 | GO:0042538 | GO:0042742 | GO:0043069 | GO:0043900 | GO:0046865 | GO:0050832 | GO:0080168 | GO:0000166 | GO:0005524…	| MAPKKK cascade | protein targeting to membrane | drug transmembrane transport | signal transduction | response to water deprivation | detection of biotic stimulus | salicylic acid biosynthetic process | response to ethylene stimulus | response to auxin stimulus | response to abscisic acid stimulus | abscisic acid mediated signaling pathway | response to salicylic acid stimulus | response to jas…	AT1G15520	Q9M9E1	AB40G_ARATH	ABC transporter G family member 40 (ABC transporter ABCG.40) (AtABCG40) (Pleiotropic drug resistance protein 12)	ABCG40 PDR12 PDR9 At1g15520 T16N11.3
Glyma.13G363000	5	0	0	0	1.45128	0	AT1G52700 | GO:0004091 | GO:0016787 | GO:0005737	| carboxylesterase activity | hydrolase activity | cytoplasm	AT1G52700	A0A1P8AQT5	A0A1P8AQT5_ARATH	Alpha/beta-Hydrolases superfamily protein	At1g52700 F6D8.5 F6D8_5
Glyma.13G363300	5	0	0	0	-4.08468	0	AT1G52690 | GO:0009793 | GO:0009830 | GO:0003674 | GO:0005575	| embryo development ending in seed dormancy | cell wall modification involved in abscission | molecular_function | cellular_component	AT1G52690	Q96270	LEA7_ARATH	Late embryogenesis abundant protein 7	LEA7 At1g52690 F6D8.9
Glyma.13G370100	4	0	0	-2.09442	-1.04456	0	AT1G80840 | GO:0000165 | GO:0002237 | GO:0002679 | GO:0006355 | GO:0006612 | GO:0006944 | GO:0009595 | GO:0009611 | GO:0009612 | GO:0009620 | GO:0009646 | GO:0009695 | GO:0009697 | GO:0009723 | GO:0009738 | GO:0009751 | GO:0009753 | GO:0009862 | GO:0009863 | GO:0009867 | GO:0009873 | GO:0010200 | GO:0010310 | GO:0010363 | GO:0016045 | GO:0030968 | GO:0031347 | GO:0031348 | GO:0035556 | GO:0042742…	| MAPKKK cascade | response to molecule of bacterial origin | respiratory burst involved in defense response | regulation of transcription DNA-dependent | protein targeting to membrane | cellular membrane fusion | detection of biotic stimulus | response to wounding | response to mechanical stimulus | response to fungus | response to absence of light | jasmonic acid biosynthetic process | salicyli…	AT1G80840	Q9SAH7	WRK40_ARATH	Probable WRKY transcription factor 40 (WRKY DNA-binding protein 40)	WRKY40 At1g80840 F23A5.19
Glyma.14G010700	3	0	0	0	-1.15582	0	AT3G13275 | GO:0008150 | GO:0003674 | GO:0005576	| biological_process | molecular_function | extracellular region	AT3G13275	Q84VG5	Q84VG5_ARATH	Transmembrane protein	At3g13275
Glyma.14G014900	5	0	0	0	1.36539	0	AT3G06920 | GO:0008150 | GO:0005575	| biological_process | cellular_component	AT3G06920	Q9M907	PP217_ARATH	Pentatricopeptide repeat-containing protein At3g06920	At3g06920 F17A9.7
Glyma.14G015500	5	0	0	2.02626	0	0	AT1G45616 | GO:0002237 | GO:0006952 | GO:0007165 | GO:0010103 | GO:0048443 | GO:0016020	| response to molecule of bacterial origin | defense response | signal transduction | stomatal complex morphogenesis | stamen development | membrane	AT1G45616	Q9C637	RLP6_ARATH	Receptor-like protein 6 (AtRLP6)	RLP6 At1g45616 F2G19.6
Glyma.14G021900	4	0	0	-1.01637	-3.21244	0	AT1G11925 | GO:0008150 | GO:0003674 | GO:0005576	| biological_process | molecular_function | extracellular region	AT1G11925	O65387	O65387_ARATH	F12F1.21 protein (Stigma-specific Stig1 family protein)	F12F1.21 At1g11925
Glyma.14G022900	4	0	0	-1.39625	0	0	AT4G26980 | GO:0008150 | GO:0009644 | GO:0042542 | GO:0003674 | GO:0005634	| biological_process | response to high light intensity | response to hydrogen peroxide | molecular_function | nucleus	AT4G26980	Q501F5	Q501F5_ARATH	At4g26980 (RNI-like superfamily protein)	At4g26980 F10M23.320 F10M23_320
Glyma.14G041700	1	0	0	0	-1.14048	1.20061	AT2G27080 | GO:0008150 | GO:0003674 | GO:0005886 | GO:0009506	| biological_process | molecular_function | plasma membrane | plasmodesma	AT2G27080	Q9ZVD2	NHL13_ARATH	NDR1/HIN1-like protein 13	NHL13 At2g27080
Glyma.14G053500	3	0	0	0	-1.9269	1.04166	AT5G01790 | GO:0008150 | GO:0042546 | GO:0003674 | GO:0009507	| biological_process | cell wall biogenesis | molecular_function | chloroplast	AT5G01790	Q6NNJ2	Q6NNJ2_ARATH	At5g01790	At5g01790 T20L15.60 T20L15_60
Glyma.14G055200	2	0	0	0	-1.12447	0	AT4G14270 | GO:0008150 | GO:0003674 | GO:0005634	| biological_process | molecular_function | nucleus	AT4G14270	Q94AR4	CID2_ARATH	Polyadenylate-binding protein-interacting protein 2 (PABP-interacting protein 2) (Poly(A)-binding protein-interacting protein 2) (PAM2-containing protein CID2) (Protein CTC-INTERACTING DOMAIN 2)	CID2 At4g14270 dl3175w
Glyma.14G057600	5	0	0	0	1.04273	0	AT3G11090 | GO:0008150 | GO:0005634	| biological_process | nucleus	AT3G11090	Q9SRL8	LBD21_ARATH	LOB domain-containing protein 21 (ASYMMETRIC LEAVES 2-like protein 12) (AS2-like protein 12)	LBD21 ASL12 At3g11090 F11B9.5 F9F8.10
Glyma.14G061200	3	0	0	0	-1.87326	0	AT2G40000 | GO:0006979 | GO:0009646 | GO:0009751 | GO:0009816 | GO:0010200 | GO:0005515 | GO:0005739	| response to oxidative stress | response to absence of light | response to salicylic acid stimulus | defense response to bacterium incompatible interaction | response to chitin | protein binding | mitochondrion	AT2G40000	O04203	HSPR2_ARATH	Nematode resistance protein-like HSPRO2 (AKINbetagamma-interacting protein 2) (Ortholog of sugar beet HS1 PRO-1 protein 2) (Protein Hs1pro-2)	HSPRO2 At2g40000 T28M21.16
Glyma.14G064600	2	0	0	-1.37622	-1.46856	0	AT3G46850 | GO:0006508 | GO:0008152 | GO:0043086 | GO:0004252 | GO:0042802 | GO:0005576 | GO:0005618	| proteolysis | metabolic process | negative regulation of catalytic activity | serine-type endopeptidase activity | identical protein binding | extracellular region | cell wall	AT3G46850	Q9STF7	SBT46_ARATH	Subtilisin-like protease SBT4.6 (EC 3.4.21.-) (Subtilase subfamily 4 member 6) (AtSBT4.6)	SBT4.6 At3g46850 T6H20.120
Glyma.14G072300	5	0	0	-1.88823	-1.40439	-5.55468	AT1G19640 | GO:0006612 | GO:0007165 | GO:0009414 | GO:0009611 | GO:0009620 | GO:0009694 | GO:0009695 | GO:0009723 | GO:0009733 | GO:0009738 | GO:0009753 | GO:0009863 | GO:0009867 | GO:0010363 | GO:0042538 | GO:0008168 | GO:0030795 | GO:0005634 | GO:0005737	| protein targeting to membrane | signal transduction | response to water deprivation | response to wounding | response to fungus | jasmonic acid metabolic process | jasmonic acid biosynthetic process | response to ethylene stimulus | response to auxin stimulus | abscisic acid mediated signaling pathway | response to jasmonic acid stimulus | salicylic acid mediated signaling pathway | jasmonic ac…	AT1G19640	Q9AR07	JMT_ARATH	Jasmonate O-methyltransferase (EC 2.1.1.141) (S-adenosyl-L-methionine:jasmonic acid carboxyl methyltransferase)	JMT At1g19640 F14P1.3
Glyma.14G073200	3	0	0	0	-1.63287	0	AT1G19530 | GO:0006499 | GO:0009061 | GO:0003674 | GO:0005634	| N-terminal protein myristoylation | anaerobic respiration | molecular_function | nucleus	AT1G19530	Q93WK6	Q93WK6_ARATH	DNA polymerase epsilon catalytic subunit A	At1g19530 F18O14.29 F18O14_29
Glyma.14G073300	4	0	0	0	-3.60686	-1.95392	AT2G02360 | GO:0030246 | GO:0005634	| carbohydrate binding | nucleus	AT2G02360	Q9ZVQ6	P2B10_ARATH	F-box protein PP2-B10 (Protein PHLOEM PROTEIN 2-LIKE B10) (AtPP2-B10)	PP2B10 At2g02360 T16F16.15
Glyma.14G082900	3	0	0	-1.22798	-2.47586	0	AT3G19270 | GO:0055114 | GO:0005506 | GO:0009055 | GO:0010295 | GO:0016705 | GO:0019825 | GO:0020037 | GO:0005576	| oxidation-reduction process | iron ion binding | electron carrier activity | (+)-abscisic acid 8'-hydroxylase activity | oxidoreductase activity acting on paired donors | oxygen binding | heme binding | extracellular region	AT3G19270	Q9LJK2	ABAH4_ARATH	Abscisic acid 8'-hydroxylase 4 (ABA 8'-hydroxylase 4) (EC 1.14.14.137) (Cytochrome P450 707A4)	CYP707A4 At3g19270 MVI11.19
Glyma.14G087200	1	0	0	0	-1.65185	0	AT5G59845 | GO:0009739 | GO:0003674 | GO:0005576	| response to gibberellin stimulus | molecular_function | extracellular region	AT5G59845	Q8LFM2	GASAA_ARATH	Gibberellin-regulated protein 10 (GAST1 protein homolog 10)	GASA10 At5g59845 MMN10.7
Glyma.14G099200	5	0	0	-1.246	0	0	AT5G19530 | GO:0000271 | GO:0007389 | GO:0008361 | GO:0009825 | GO:0009826 | GO:0009926 | GO:0009932 | GO:0010014 | GO:0010015 | GO:0010087 | GO:0010089 | GO:0010218 | GO:0010817 | GO:0040007 | GO:0043481 | GO:0048759 | GO:0048765 | GO:0048767 | GO:0071555 | GO:0003824 | GO:0010487 | GO:0016768 | GO:0005634 | GO:0005737	| polysaccharide biosynthetic process | pattern specification process | regulation of cell size | multidimensional cell growth | unidimensional cell growth | auxin polar transport | cell tip growth | meristem initiation | root morphogenesis | phloem or xylem histogenesis | xylem development | response to far red light | regulation of hormone levels | growth | anthocyanin accumulation in tissues i…	AT5G19530	Q9S7X6	ACL5_ARATH	Thermospermine synthase ACAULIS5 (EC 2.5.1.79)	ACL5 TKV At5g19530 T20D1.50
Glyma.14G116400	4	0	0	-2.09446	1.52333	-2.7603	AT3G11760 | GO:0008150 | GO:0003674 | GO:0005634	| biological_process | molecular_function | nucleus	AT3G11760	Q9SF22	Q9SF22_ARATH	F26K24.5 protein (Structural maintenance of chromosomes flexible hinge domain protein)	F26K24.5 At3g11760
Glyma.14G118200	3	0	0	0	-1.47721	0	AT1G77000 | GO:0006511 | GO:0010286 | GO:0051603 | GO:1901332 | GO:0004842 | GO:0005634	| ubiquitin-dependent protein catabolic process | heat acclimation | proteolysis involved in cellular protein catabolic process | | ubiquitin-protein ligase activity | nucleus	AT1G77000	O49286	SKP2B_ARATH	F-box protein SKP2B (F-box/LRR-repeat protein 5) (AtFB5) (SKP2-like protein 2) (AtSKP2;2)	SKP2B FBL5 At1g77000 F22K20.10
Glyma.14G120300	3	0	0	0	-2.76234	0	AT1G21460 | GO:0008150 | GO:0051119 | GO:0005783 | GO:0005886 | GO:0005887 | GO:0016020	| biological_process | sugar transmembrane transporter activity | endoplasmic reticulum | plasma membrane | integral to plasma membrane | membrane	AT1G21460	Q8L9J7	SWET1_ARATH	Bidirectional sugar transporter SWEET1 (AtSWEET1) (Protein SUGARS WILL EVENTUALLY BE EXPORTED TRANSPORTERS 1)	SWEET1 At1g21460 F24J8.9
Glyma.14G141200	5	0	0	0	1.41043	0	AT5G25620 | GO:0009851 | GO:0055114 | GO:0004497 | GO:0004499 | GO:0016491 | GO:0050660 | GO:0050661	| auxin biosynthetic process | oxidation-reduction process | monooxygenase activity | flavin-containing monooxygenase activity | oxidoreductase activity | flavin adenine dinucleotide binding | NADP binding	AT5G25620	F4JY69	F4JY69_ARATH	Flavin-containing monooxygenase (EC 1.-.-.-)	YUC6 AtYUC6 YUCCA6 At5g25620 T14C9.160 T14C9_160
Glyma.14G153500	5	0	0	0	-1.61863	0	AT1G77380 | GO:0006612 | GO:0006820 | GO:0006862 | GO:0006865 | GO:0006888 | GO:0006944 | GO:0010363 | GO:0015696 | GO:0015802 | GO:0043069 | GO:0043090 | GO:0043269 | GO:0015171 | GO:0005886 | GO:0016020	| protein targeting to membrane | anion transport | nucleotide transport | amino acid transport | ER to Golgi vesicle-mediated transport | cellular membrane fusion | regulation of plant-type hypersensitive response | ammonium transport | basic amino acid transport | negative regulation of programmed cell death | amino acid import | regulation of ion transport | amino acid transmembrane transporte…	AT1G77380	Q39134	AAP3_ARATH	Amino acid permease 3 (Amino acid transporter AAP3)	AAP3 At1g77380 F2P24.9
Glyma.14G160100	5	0	0	0	1.43903	0	AT5G53190 | GO:0008150 | GO:0051119 | GO:0005886 | GO:0005887 | GO:0016020 | GO:0016021	| biological_process | sugar transmembrane transporter activity | plasma membrane | integral to plasma membrane | membrane | integral to membrane	AT5G53190	Q6NQN5	SWET3_ARATH	Bidirectional sugar transporter SWEET3 (AtSWEET3) (Protein SUGARS WILL EVENTUALLY BE EXPORTED TRANSPORTERS 3)	SWEET3 At5g53190 MFH8.13
Glyma.14G162100	2	0	0	0	-2.04235	0	AT2G29380 | GO:0006470 | GO:0003824 | GO:0004722 | GO:0005886 | GO:0008287	| protein dephosphorylation | catalytic activity | protein serine/threonine phosphatase activity | plasma membrane | protein serine/threonine phosphatase complex	AT2G29380	Q9ZW21	P2C24_ARATH	Probable protein phosphatase 2C 24 (AtPP2C24) (EC 3.1.3.16)	At2g29380 F16P2.24
Glyma.14G165000	2	0	0	0	-1.06957	0	AT1G77760 | GO:0006809 | GO:0009416 | GO:0042128 | GO:0055114 | GO:0005506 | GO:0005515 | GO:0008940 | GO:0009055 | GO:0016491 | GO:0020037 | GO:0030151 | GO:0043546 | GO:0046857 | GO:0046872 | GO:0050660 | GO:0005739 | GO:0005829	| nitric oxide biosynthetic process | response to light stimulus | nitrate assimilation | oxidation-reduction process | iron ion binding | protein binding | nitrate reductase activity | electron carrier activity | oxidoreductase activity | heme binding | molybdenum ion binding | molybdopterin cofactor binding | oxidoreductase activity | metal ion binding | flavin adenine dinucleotide binding | mi…	AT1G77760	B9DHJ3	B9DHJ3_ARATH	AT1G77760 protein (Fragment)	At1g77760
Glyma.14G173600	5	0	0	0	1.47819	0	AT3G28890 | GO:0007165 | GO:0016301 | GO:0005886	| signal transduction | kinase activity | plasma membrane	AT3G28890	Q9LJW7	RLP43_ARATH	Receptor-like protein 43 (AtRLP43)	RLP43 At3g28890 MLD15.6
Glyma.14G179000	3	0	0	-1.02655	-1.48081	0	AT1G12680 | GO:0006468 | GO:0004672 | GO:0004674 | GO:0005524 | GO:0016301 | GO:0016772 | GO:0005634	| protein phosphorylation | protein kinase activity | protein serine/threonine kinase activity | ATP binding | kinase activity | transferase activity transferring phosphorus-containing groups | nucleus	AT1G12680	Q8W490	PEPK2_ARATH	Serine/threonine-protein kinase PEPKR2 (EC 2.7.11.-) (Protein PHOSPHOENOLPYRUVATE CARBOXYLASE-RELATED KINASE 2)	PEPKR2 At1g12680 T12C24.32
Glyma.14G179200	4	0	0	-1.04539	0	0	AT4G24380 | GO:0009257 | GO:0009396 | GO:0009611 | GO:0009620 | GO:0009693 | GO:0009695 | GO:0009753 | GO:0015824 | GO:0009507	| 10-formyltetrahydrofolate biosynthetic process | folic acid-containing compound biosynthetic process | response to wounding | response to fungus | ethylene biosynthetic process | jasmonic acid biosynthetic process | response to jasmonic acid stimulus | proline transport | chloroplast	AT4G24380	Q8GX45	Q8GX45_ARATH	At4g24380 (Dihydrofolate reductase)	At4g24380 At4g24380/T22A6_210 T22A6.210 T22A6_210
Glyma.14G186400	4	0	0	-1.07779	-3.47899	-2.40066	AT5G05220 | GO:0008150 | GO:0003674 | GO:0009507	| biological_process | molecular_function | chloroplast	AT5G05220	Q940U2	Q940U2_ARATH	AT5g05220/K18I23_2	At5g05220 K18I23.2 K18I23_2
Glyma.14G189500	3	0	0	0	-1.91464	0	AT5G24580 | GO:0006825 | GO:0030001 | GO:0005507 | GO:0046872 | GO:0005634	| copper ion transport | metal ion transport | copper ion binding | metal ion binding | nucleus	AT5G24580	A0A1P8BFC0	A0A1P8BFC0_ARATH	Heavy metal transport/detoxification superfamily protein	At5g24580 K18P6.11 K18P6_11
Glyma.14G201100	5	0	0	0	1.47505	0	AT4G35160 | GO:0008168 | GO:0008171 | GO:0046983 | GO:0005634 | GO:0005829	| methyltransferase activity | O-methyltransferase activity | protein dimerization activity | nucleus | cytosol	AT4G35160	Q9T003	ASMT_ARATH	Acetylserotonin O-methyltransferase (EC 2.1.1.4) (N-acetylserotonin O-methyltransferase) (AtASMT)	ASMT At4g35160 T12J5.30
Glyma.14G205100	3	0	0	0	-1.55433	0	AT5G58320 | GO:0008150 | GO:0005576 | GO:0005634 | GO:0005737 | GO:0005774 | GO:0005884	| biological_process | extracellular region | nucleus | cytoplasm | vacuolar membrane | actin filament	AT5G58320	F4KEW8	NET4A_ARATH	Protein NETWORKED 4A	NET4A At5g58320 MCK7.19
Glyma.14G206500	5	0	0	1.10464	1.15741	1.42474	AT4G27190 | GO:0006952 | GO:0000166 | GO:0017111 | GO:0043531 | GO:0005739	| defense response | nucleotide binding | nucleoside-triphosphatase activity | ADP binding | mitochondrion	AT4G27190	Q9T048	DRL27_ARATH	Disease resistance protein At4g27190	At4g27190 T24A18.140
Glyma.14G206800	3	0	0	0	-1.37353	0	AT2G38610 | GO:0008150 | GO:0003676 | GO:0003723 | GO:0005634 | GO:0005829	| biological_process | nucleic acid binding | RNA binding | nucleus | cytosol	AT2G38610	Q9ZVI3	QKIL3_ARATH	KH domain-containing protein At2g38610 (Quaking-like protein 3)	At2g38610 T6A23.19
Glyma.14G207600	5	0	0	0	-1.65257	0	AT5G10860 | GO:0006096 | GO:0006833 | GO:0006972 | GO:0007030 | GO:0009266 | GO:0009651 | GO:0045454 | GO:0046686 | GO:0050897 | GO:0005739	| glycolysis | water transport | hyperosmotic response | Golgi organization | response to temperature stimulus | response to salt stress | cell redox homeostasis | response to cadmium ion | cobalt ion binding | mitochondrion	AT5G10860	Q9LEV3	CBSX3_ARATH	CBS domain-containing protein CBSX3, mitochondrial	CBSX3 At5g10860 T30N20.130
Glyma.14G210600	2	0	0	-1.00145	-1.78187	0	AT5G17300 | GO:0006355 | GO:0007623 | GO:0009651 | GO:0009723 | GO:0009733 | GO:0009734 | GO:0009737 | GO:0009739 | GO:0009751 | GO:0009753 | GO:0009851 | GO:0010600 | GO:0048574 | GO:0003677 | GO:0003700 | GO:0005634	| regulation of transcription | circadian rhythm | response to salt stress | response to ethylene stimulus | response to auxin stimulus | auxin mediated signaling pathway | response to abscisic acid stimulus | response to gibberellin stimulus | response to salicylic acid stimulus | response to jasmonic acid stimulus | auxin biosynthetic process | regulation of auxin biosynthetic process | long-da…	AT5G17300	A0A1P8BGA9	A0A1P8BGA9_ARATH	Homeodomain-like superfamily protein	RVE1 MKP11.15 MKP11_15 REVEILLE 1 At5g17300
Glyma.14G212000	3	0	0	-1.64762	0	0	AT1G66140 | GO:0006355 | GO:0003676 | GO:0003700 | GO:0008270 | GO:0005622 | GO:0005634	| regulation of transcription DNA-dependent | nucleic acid binding | sequence-specific DNA binding transcription factor activity | zinc ion binding | intracellular | nucleus	AT1G66140	Q39263	ZFP4_ARATH	Zinc finger protein 4	ZFP4 At1g66140 F15E12.19
Glyma.14G212200	4	0	0	-2.09726	-2.02354	0	AT1G66160 | GO:0002679 | GO:0010200 | GO:0015824 | GO:0016567 | GO:0035556 | GO:0004842 | GO:0005737	| respiratory burst involved in defense response | response to chitin | proline transport | protein ubiquitination | intracellular signal transduction | ubiquitin-protein ligase activity | cytoplasm	AT1G66160	F4ID86	F4ID86_ARATH	RING-type E3 ubiquitin transferase (EC 2.3.2.27)	CMPG1 ''CYS and GLY protein 1 and GLY protein 1'' ATCMPG1 CYS MET PRO At1g66160 F15E12.6 F15E12_6
Glyma.14G212700	2	0	0	0	-1.58461	0	AT1G66180 | GO:0006508 | GO:0009416 | GO:0016126 | GO:0033591 | GO:0052541 | GO:0052546 | GO:0004190 | GO:0005576 | GO:0005794	| proteolysis | response to light stimulus | sterol biosynthetic process | response to L-ascorbic acid | plant-type cell wall cellulose metabolic process | cell wall pectin metabolic process | aspartic-type endopeptidase activity | extracellular region | Golgi apparatus	AT1G66180	Q9C8C9	Q9C8C9_ARATH	Eukaryotic aspartyl protease family protein	At1g66180 F15E12.7 F15E12_7
Glyma.14G219100	3	0	0	0	-1.06165	0	AT1G75750 | GO:0000271 | GO:0006569 | GO:0009684 | GO:0009737 | GO:0009739 | GO:0009741 | GO:0009825 | GO:0009826 | GO:0009932 | GO:0010817 | GO:0043481 | GO:0048767 | GO:0071555 | GO:0003674 | GO:0005576 | GO:0005618 | GO:0009505	| polysaccharide biosynthetic process | tryptophan catabolic process | indoleacetic acid biosynthetic process | response to abscisic acid stimulus | response to gibberellin stimulus | response to brassinosteroid stimulus | multidimensional cell growth | unidimensional cell growth | cell tip growth | regulation of hormone levels | anthocyanin accumulation in tissues in response to UV light | root …	AT1G75750	Q8L7E2	Q8L7E2_ARATH	Expressed protein	At1g75750
Glyma.14G221500	3	0	0	0	-1.58333	0	AT1G20190 | GO:0009664 | GO:0009826 | GO:0009828 | GO:0009831 | GO:0005576 | GO:0005618	| plant-type cell wall organization | unidimensional cell growth | plant-type cell wall loosening | plant-type cell wall modification involved in multidimensional cell growth | extracellular region | cell wall	AT1G20190	A0A1P8APG3	A0A1P8APG3_ARATH	Expansin	EXPA11 ATEXP11 ATEXPA11 ATHEXP ALPHA 1.14 EXP11 EXPANSIN 11 expansin 11 At1g20190 T20H2.4 T20H2_4
Glyma.14G222600	5	0	0	1.28941	0	0	AT1G76130 | GO:0005975 | GO:0005980 | GO:0003824 | GO:0004556 | GO:0005509 | GO:0043169 | GO:0005576	| carbohydrate metabolic process | glycogen catabolic process | catalytic activity | alpha-amylase activity | calcium ion binding | cation binding | extracellular region	AT1G76130	Q8LFG1	AMY2_ARATH	Probable alpha-amylase 2 (AtAMY2) (EC 3.2.1.1) (1,4-alpha-D-glucan glucanohydrolase)	AMY2 At1g76130 T23E18.6
Glyma.14G224000	3	0	0	0	-1.24053	0	AT1G20930 | GO:0000087 | GO:0000280 | GO:0000911 | GO:0006275 | GO:0006468 | GO:0007346 | GO:0008283 | GO:0009755 | GO:0009934 | GO:0010389 | GO:0042023 | GO:0046777 | GO:0051225 | GO:0004672 | GO:0004674 | GO:0004693 | GO:0005515 | GO:0005524 | GO:0016301 | GO:0016772 | GO:0005634	| M phase of mitotic cell cycle | nuclear division | cytokinesis by cell plate formation | regulation of DNA replication | protein phosphorylation | regulation of mitotic cell cycle | cell proliferation | hormone-mediated signaling pathway | regulation of meristem structural organization | regulation of G2/M transition of mitotic cell cycle | DNA endoreduplication | protein autophosphorylation | …	AT1G20930	Q8LG64	CKB22_ARATH	Cyclin-dependent kinase B2-2 (CDKB2;2) (EC 2.7.11.22) (EC 2.7.11.23)	CDKB2-2 At1g20930 F9H16.8
Glyma.15G003500	5	0	0	0	1.39877	0	AT1G15960 | GO:0006810 | GO:0006828 | GO:0006875 | GO:0015691 | GO:0030001 | GO:0070574 | GO:0005215 | GO:0015086 | GO:0015103 | GO:0046873 | GO:0009507 | GO:0016020	| transport | manganese ion transport | cellular metal ion homeostasis | cadmium ion transport | metal ion transport | cadmium ion transmembrane transport | transporter activity | cadmium ion transmembrane transporter activity | inorganic anion transmembrane transporter activity | metal ion transmembrane transporter activity | chloroplast | membrane	AT1G15960	Q9S9N8	NRAM6_ARATH	Metal transporter Nramp6 (AtNramp6)	NRAMP6 At1g15960 T24D18.6
Glyma.15G011900	3	0	0	-1.12713	-1.17215	0	AT1G15520 | GO:0000165 | GO:0006612 | GO:0006855 | GO:0007165 | GO:0009414 | GO:0009595 | GO:0009697 | GO:0009723 | GO:0009733 | GO:0009737 | GO:0009738 | GO:0009751 | GO:0009753 | GO:0009862 | GO:0009867 | GO:0010193 | GO:0010200 | GO:0010310 | GO:0010363 | GO:0015692 | GO:0031348 | GO:0042538 | GO:0042742 | GO:0043069 | GO:0043900 | GO:0046865 | GO:0050832 | GO:0080168 | GO:0000166 | GO:0005524…	| MAPKKK cascade | protein targeting to membrane | drug transmembrane transport | signal transduction | response to water deprivation | detection of biotic stimulus | salicylic acid biosynthetic process | response to ethylene stimulus | response to auxin stimulus | response to abscisic acid stimulus | abscisic acid mediated signaling pathway | response to salicylic acid stimulus | response to jas…	AT1G15520	Q9M9E1	AB40G_ARATH	ABC transporter G family member 40 (ABC transporter ABCG.40) (AtABCG40) (Pleiotropic drug resistance protein 12)	ABCG40 PDR12 PDR9 At1g15520 T16N11.3
Glyma.15G017000	2	0	0	0	-1.44693	0	AT1G52190 | GO:0006857 | GO:0005215 | GO:0005886 | GO:0016020	| oligopeptide transport | transporter activity | plasma membrane | membrane	AT1G52190	Q9M817	PTR6_ARATH	Protein NRT1/ PTR FAMILY 1.2 (AtNPF1.2) (Nitrate transporter 1.11)	NPF1.2 NRT1.11 At1g52190 F9I5.4
Glyma.15G025400	3	0	0	1.18352	-2.52919	1.27559	AT1G72670 | GO:0000226 | GO:0000911 | GO:0008150 | GO:0005516 | GO:0005737	| microtubule cytoskeleton organization | cytokinesis by cell plate formation | biological_process | calmodulin binding | cytoplasm	AT1G72670	Q9CAI2	Q9CAI2_ARATH	At1g72670 (IQ-domain 8)	IQ-domain 8 iqd8 At1g72670 F28P22.14 F28P22_14
Glyma.15G034800	5	0	0	1.1809	0	0	AT2G29510 | GO:0008150 | GO:0003674 | GO:0005634 | GO:0009506	| biological_process | molecular_function | nucleus | plasmodesma	AT2G29510	Q9ZW32	Q9ZW32_ARATH	At2g29510	At2g29510 F16P2.11 F16P2_11
Glyma.15G037200	3	0	0	0	-1.02337	0	AT1G07530 | GO:0000956 | GO:0006355 | GO:0006486 | GO:0009410 | GO:0045893 | GO:0003700 | GO:0005634 | GO:0005829	| nuclear-transcribed mRNA catabolic process | regulation of transcription DNA-dependent | protein glycosylation | response to xenobiotic stimulus | positive regulation of transcription DNA-dependent | sequence-specific DNA binding transcription factor activity | nucleus | cytosol	AT1G07530	B9DFJ3	B9DFJ3_ARATH	AT1G07530 protein	At1g07530
Glyma.15G049600	3	0	0	1.40475	-1.83842	0	AT1G25275 | GO:0009627 | GO:0031347 | GO:0080167 | GO:0003674 | GO:0005576	| systemic acquired resistance | regulation of defense response | response to karrikin | molecular_function | extracellular region	AT1G25275	B9DG55	B9DG55_ARATH	AT1G25275 protein (Thionin-like protein)	At1g25275
Glyma.15G054600	1	0	0	0	-1.68946	0	AT5G64260 | GO:0008150 | GO:0046685 | GO:0003674 | GO:0005618 | GO:0005794 | GO:0005829 | GO:0009505 | GO:0009506 | GO:0009507	| biological_process | response to arsenic-containing substance | molecular_function | cell wall | Golgi apparatus | cytosol | plant-type cell wall | plasmodesma | chloroplast	AT5G64260	Q9FE06	EXOL2_ARATH	Protein EXORDIUM-like 2	EXL2 At5g64260 MSJ1.10
Glyma.15G060400	5	0	0	0	1.12478	0	NA	NA	NA	NA	NA	NA	NA
Glyma.15G060600	3	0	0	0	-1.02415	0	AT5G64430 | GO:0008150 | GO:0003674 | GO:0005634 | GO:0009941	| biological_process | molecular_function | nucleus | chloroplast envelope	AT5G64430	Q9FGF3	Q9FGF3_ARATH	At5g64430 (Octicosapeptide/Phox/Bem1p family protein) (Similarity to unknown protein)	At5g64430 At5g64430/T12B11.2 T12B11.2 T12B11_2
Glyma.15G061400	1	0	0	0	-2.8773	-1.44539	AT4G37850 | GO:0006355 | GO:0003677 | GO:0003700 | GO:0005634	| regulation of transcription DNA-dependent | DNA binding | sequence-specific DNA binding transcription factor activity | nucleus	AT4G37850	Q9T072	BH025_ARATH	Transcription factor bHLH25 (Basic helix-loop-helix protein 25) (AtbHLH25) (bHLH 25) (Transcription factor EN 29) (bHLH transcription factor bHLH025)	BHLH25 EN29 At4g37850 T28I19.130
Glyma.15G071400	3	0	0	0	-1.77852	0	AT5G60200 | GO:0006355 | GO:0009855 | GO:0009944 | GO:0010014 | GO:0010075 | GO:0048364 | GO:0003677 | GO:0003700 | GO:0008270 | GO:0005634	| regulation of transcription DNA-dependent | determination of bilateral symmetry | polarity specification of adaxial/abaxial axis | meristem initiation | regulation of meristem growth | root development | DNA binding | sequence-specific DNA binding transcription factor activity | zinc ion binding | nucleus	AT5G60200	Q84TE9	DOF53_ARATH	Dof zinc finger protein DOF5.3 (AtDOF5.3)	DOF5.3 At5g60200 F15L12.9
Glyma.15G072400	2	0	0	-1.15197	-2.29516	0	AT4G27450 | GO:0001666 | GO:0008150 | GO:0009862 | GO:0010310 | GO:0005515 | GO:0005634 | GO:0005829 | GO:0005886 | GO:0009506	| response to hypoxia | biological_process | systemic acquired resistance | regulation of hydrogen peroxide metabolic process | protein binding | nucleus | cytosol | plasma membrane | plasmodesma	AT4G27450	Q93V62	Q93V62_ARATH	AT4g27450/F27G19_50 (Aluminum induced protein with YGL and LRDR motifs)	At4g27450 F27G19.50 F27G19_50
Glyma.15G073100	3	0	0	0	-2.39607	0	AT4G27450 | GO:0001666 | GO:0008150 | GO:0009862 | GO:0010310 | GO:0005515 | GO:0005634 | GO:0005829 | GO:0005886 | GO:0009506	| response to hypoxia | biological_process | systemic acquired resistance salicylic acid mediated signaling pathway | regulation of hydrogen peroxide metabolic process | protein binding | nucleus | cytosol | plasma membrane | plasmodesma	AT4G27450	Q93V62	Q93V62_ARATH	AT4g27450/F27G19_50 (Aluminum induced protein with YGL and LRDR motifs)	At4g27450 F27G19.50 F27G19_50
Glyma.15G076500	2	0	0	0	-2.8615	0	AT1G28330 | GO:0009744 | GO:0009749 | GO:0009750 | GO:0003674 | GO:0005634	| response to sucrose stimulus | response to glucose stimulus | response to fructose stimulus | molecular_function | nucleus	AT1G28330	B9DGG8	DRM1_ARATH	Dormancy-associated protein 1 (AtDRM1) (Dormancy-associated protein-like 1) (AtDYL1)	DRM1 DYL1 At1g28330
Glyma.15G078600	4	0	0	-1.07745	-1.07523	0	AT1G28480 | GO:0000165 | GO:0006355 | GO:0006612 | GO:0007154 | GO:0007165 | GO:0009409 | GO:0009410 | GO:0009414 | GO:0009611 | GO:0009617 | GO:0009693 | GO:0009695 | GO:0009723 | GO:0009733 | GO:0009738 | GO:0009751 | GO:0009753 | GO:0009814 | GO:0009862 | GO:0009863 | GO:0009867 | GO:0010310 | GO:0010363 | GO:0030968 | GO:0031348 | GO:0035304 | GO:0042538 | GO:0042742 | GO:0043069 | GO:0045454…	| MAPKKK cascade | regulation of transcription DNA-dependent | protein targeting to membrane | cell communication | signal transduction | response to cold | response to xenobiotic stimulus | response to water deprivation | response to wounding | response to bacterium | ethylene biosynthetic process | jasmonic acid biosynthetic process | response to ethylene stimulus | response to auxin stimulus |…	AT1G28480	Q9SGP6	GRXC9_ARATH	Glutaredoxin-C9 (AtGrxC9) (Protein ROXY 19)	GRXC9 GRX480 ROXY19 At1g28480 F3M18.8
Glyma.15G079100	5	0	0	0	1.87107	0	AT5G47220 | GO:0002679 | GO:0006355 | GO:0009693 | GO:0009723 | GO:0009737 | GO:0009864 | GO:0009873 | GO:0010200 | GO:0035556 | GO:0045893 | GO:0003677 | GO:0003700 | GO:0005634	| respiratory burst involved in defense response | regulation of transcription DNA-dependent | ethylene biosynthetic process | response to ethylene stimulus | response to abscisic acid stimulus | induced systemic resistance jasmonic acid mediated signaling pathway | ethylene mediated signaling pathway | response to chitin | intracellular signal transduction | positive regulation of transcription …	AT5G47220	O80338	EF101_ARATH	Ethylene-responsive transcription factor 2 (AtERF2) (Ethylene-responsive element-binding factor 2) (EREBP-2)	ERF2 ERF-2 ERF101 At5g47220 MQL5.7
Glyma.15G087600	4	0	0	-1.9765	0	0	AT3G18670		AT3G18670	F4J8U1	F4J8U1_ARATH	Ankyrin repeat family protein	At3g18670
Glyma.15G089000	2	0	0	0	-1.17259	0	AT1G29670 | GO:0000038 | GO:0006629 | GO:0042335 | GO:0042631 | GO:0004091 | GO:0016788 | GO:0005576 | GO:0005618 | GO:0009507 | GO:0009534 | GO:0048046	| very long-chain fatty acid metabolic process | lipid metabolic process | cuticle development | cellular response to water deprivation | carboxylesterase activity | hydrolase activity | extracellular region | cell wall | chloroplast | chloroplast thylakoid | apoplast	AT1G29670	B9DI50	B9DI50_ARATH	AT1G29670 protein (Fragment)	At1g29670
Glyma.15G089300	5	0	0	1.1246	0	0	AT1G29670 | GO:0000038 | GO:0006629 | GO:0042335 | GO:0042631 | GO:0004091 | GO:0016788 | GO:0005576 | GO:0005618 | GO:0009507 | GO:0009534 | GO:0048046	| very long-chain fatty acid metabolic process | lipid metabolic process | cuticle development | cellular response to water deprivation | carboxylesterase activity | hydrolase activity acting on ester bonds | extracellular region | cell wall | chloroplast | chloroplast thylakoid | apoplast	AT1G29670	B9DI50	B9DI50_ARATH	AT1G29670 protein (Fragment)	At1g29670
Glyma.15G091600	2	0	0	0	-1.17715	0	AT1G30360 | GO:0005576 | GO:0005773 | GO:0005774 | GO:0005886 | GO:0009506 | GO:0009507 | GO:0009941 | GO:0016020	| extracellular region | vacuole | vacuolar membrane | plasma membrane | plasmodesma | chloroplast | chloroplast envelope | membrane	AT1G30360	Q9C8G5	CSCLD_ARATH	CSC1-like protein ERD4 (Protein EARLY-RESPONSIVE TO DEHYDRATION STRESS 4)	ERD4 At1g30360 T4K22.4
Glyma.15G094600	5	0	0	0	1.15248	0	AT5G46240 | GO:0006811 | GO:0006813 | GO:0055085 | GO:0005216 | GO:0005242 | GO:0005249 | GO:0005515 | GO:0030551 | GO:0005634 | GO:0005886 | GO:0016020	| ion transport | potassium ion transport | transmembrane transport | ion channel activity | inward rectifier potassium channel activity | voltage-gated potassium channel activity | protein binding | cyclic nucleotide binding | nucleus | plasma membrane | membrane	AT5G46240	Q67YG3	Q67YG3_ARATH	At5g46240 (Potassium channel protein KAT1)	At5g46240
Glyma.15G101600	2	0	0	0	-1.16414	0	AT3G23880 | GO:0008150 | GO:0003674 | GO:0005634	| biological_process | molecular_function | nucleus	AT3G23880	Q9LIR8	FBK67_ARATH	F-box/kelch-repeat protein At3g23880	At3g23880 F14O13.7
Glyma.15G105100	2	0	0	0	-1.03871	0	AT5G19140 | GO:0009733 | GO:0010044 | GO:0003674 | GO:0005737 | GO:0005886	| response to auxin stimulus | response to aluminum ion | molecular_function | cytoplasm | plasma membrane	AT5G19140	A0A1P8B9Q2	A0A1P8B9Q2_ARATH	Aluminum induced protein with YGL and LRDR motifs	AILP1 ATAILP1 At5g19140 T24G5.40 T24G5_40
Glyma.15G105900	5	0	0	0	1.16529	0	AT1G61800 | GO:0006810 | GO:0009624 | GO:0009643 | GO:0009744 | GO:0009749 | GO:0010109 | GO:0015712 | GO:0015713 | GO:0015714 | GO:0015760 | GO:0015979 | GO:0035436 | GO:0055085 | GO:0080167 | GO:0005215 | GO:0005315 | GO:0015120 | GO:0015152 | GO:0015297 | GO:0071917 | GO:0005774 | GO:0009507 | GO:0016021	| transport | response to nematode | photosynthetic acclimation | response to sucrose stimulus | response to glucose stimulus | regulation of photosynthesis | hexose phosphate transport | phosphoglycerate transport | phosphoenolpyruvate transport | glucose-6-phosphate transport | photosynthesis | triose phosphate transmembrane transport | transmembrane transport | response to karrikin | transport…	AT1G61800	A0A1P8AN56	A0A1P8AN56_ARATH	Glucose-6-phosphate/phosphate translocator 2	GPT2 ATGPT2 glucose-6-phosphate GLUCOSE6-PHOSPHATE PHOSPHATE TRANSLOCATOR 2 phosphate translocator 2 PHOSPHATE TRANSPORTER 2 At1g61800 T13M11.18 T13M11_18
Glyma.15G138500	3	0	0	0	-1.04193	0	AT3G17120 | GO:0008150 | GO:0009741 | GO:0003674 | GO:0005634	| biological_process | response to brassinosteroid stimulus | molecular_function | nucleus	AT3G17120	Q9LSN5	Q9LSN5_ARATH	AT3g17120/K14A17_24 (Transmembrane protein)	At3g17120
Glyma.15G146400	5	0	0	0	-1.14109	0	AT1G24020 | GO:0006952 | GO:0016556 | GO:0009507 | GO:0016020	| defense response | mRNA modification | chloroplast | membrane	AT1G24020	Q93VR4	ML423_ARATH	MLP-like protein 423	MLP423 At1g24020 T23E23.17 T23E23_22
Glyma.15G150200	2	0	0	0	-1.49856	-2.34881	AT5G49120 | GO:0008150 | GO:0003674 | GO:0005634	| biological_process | molecular_function | nucleus	AT5G49120	Q9FH22	FLZ15_ARATH	FCS-Like Zinc finger 15	FLZ15 DUF581-17 At5g49120 K20J1.9
Glyma.15G157700	2	0	0	0	-2.11418	0	AT3G17365 | GO:0008152 | GO:0003824 | GO:0008168 | GO:0005886	| metabolic process | catalytic activity | methyltransferase activity | plasma membrane	AT3G17365	F4J554	F4J554_ARATH	S-adenosyl-L-methionine-dependent methyltransferases superfamily protein	At3g17365
Glyma.15G163200	5	0	0	-1.672	0	0	AT5G57340 | GO:0008150 | GO:0009741 | GO:0003674 | GO:0005634	| biological_process | response to brassinosteroid stimulus | molecular_function | nucleus	AT5G57340	Q944M0	Q944M0_ARATH	AT5g57340/MJB24_15 (Ras guanine nucleotide exchange factor Q-like protein)	MJB24.15 MJB24_15 At5g57340
Glyma.15G168500	3	0	0	0	-1.02753	0	AT1G50180 | GO:0006952 | GO:0043531 | GO:0009506	| defense response | ADP binding | plasmodesma	AT1G50180	Q9SX38	DRL4_ARATH	Putative disease resistance protein At1g50180	At1g50180 F14I3.19
Glyma.15G171600	5	0	0	0	4.99088	0	NA	NA	NA	NA	NA	NA	NA
Glyma.15G179600	4	0	0	-1.68979	0	0	AT1G19180 | GO:0000165 | GO:0006612 | GO:0007154 | GO:0007165 | GO:0009409 | GO:0009414 | GO:0009555 | GO:0009611 | GO:0009620 | GO:0009695 | GO:0009723 | GO:0009733 | GO:0009738 | GO:0009753 | GO:0009862 | GO:0009863 | GO:0009867 | GO:0009908 | GO:0010200 | GO:0010363 | GO:0030968 | GO:0031348 | GO:0035556 | GO:0042538 | GO:0042742 | GO:0043069 | GO:0050832 | GO:0005515 | GO:0005634	| MAPKKK cascade | protein targeting to membrane | cell communication | signal transduction | response to cold | response to water deprivation | pollen development | response to wounding | response to fungus | jasmonic acid biosynthetic process | response to ethylene stimulus | response to auxin stimulus | abscisic acid mediated signaling pathway | response to jasmonic acid stimulus | systemic ac…	AT1G19180	Q3ED96	Q3ED96_ARATH	Jasmonate-zim-domain protein 1	JAZ1 AtJAZ1 jasmonate-zim-domain protein 1 TIFY10A At1g19180 T29M8.5 T29M8_5
Glyma.15G228400	2	0	0	0	-1.90292	0	NA	NA	NA	NA	NA	NA	NA
Glyma.15G239200	3	0	0	0	-1.92176	0	NA	NA	NA	NA	NA	NA	NA
Glyma.15G239300	3	0	0	0	-1.60381	1.28602	NA	NA	NA	NA	NA	NA	NA
Glyma.15G239500	3	0	0	0	-1.24937	0	NA	NA	NA	NA	NA	NA	NA
Glyma.15G239600	2	0	0	0	-1.41263	0	NA	NA	NA	NA	NA	NA	NA
Glyma.15G239700	2	0	0	0	-1.30194	0	NA	NA	NA	NA	NA	NA	NA
Glyma.15G251400	5	0	0	0	1.34811	0	NA	NA	NA	NA	NA	NA	NA
Glyma.15G258800	4	0	0	-1.77665	0	0	AT3G12830 | GO:0009733 | GO:0003674	| response to auxin stimulus | molecular_function	AT3G12830	Q9LTV3	SAU72_ARATH	Auxin-responsive protein SAUR72 (Protein SMALL AUXIN UP RNA 72)	SAUR72 At3g12830 MBK21.21
Glyma.15G263600	4	0	0	-1.36034	0	0	AT2G44260 | GO:0006499 | GO:0003674 | GO:0009507	| N-terminal protein myristoylation | molecular_function | chloroplast	AT2G44260	Q3EBG3	Q3EBG3_ARATH	DUF946 family protein (DUF946)	At2g44260 F4I1.7
Glyma.15G265200	2	0	0	-1.42662	0	0	AT3G12710 | GO:0006281 | GO:0006284 | GO:0006306 | GO:0003824 | GO:0008725	| DNA repair | base-excision repair | DNA methylation | catalytic activity | DNA-3-methyladenine glycosylase I activity	AT3G12710	Q9LTW3	Q9LTW3_ARATH	DNA glycosylase superfamily protein (DNA-3-methyladenine glycosidase I-like protein)	At3g12710
Glyma.16G017200	3	0	0	-1.04444	-3.94665	-1.10871	AT1G01050 | GO:0000394 | GO:0008152 | GO:0009086 | GO:0019915 | GO:0000287 | GO:0004427 | GO:0005634 | GO:0005737 | GO:0005829 | GO:0016020	| RNA splicing via endonucleolytic cleavage and ligation | metabolic process | methionine biosynthetic process | lipid storage | magnesium ion binding | inorganic diphosphatase activity | nucleus | cytoplasm | cytosol | membrane	AT1G01050	Q93V56	IPYR1_ARATH	Soluble inorganic pyrophosphatase 1 (EC 3.6.1.1) (Pyrophosphate phospho-hydrolase 1) (PPase 1)	PPA1 At1g01050 T25K16.5
Glyma.16G021200	5	0	0	0	1.58582	0	AT2G46660 | GO:0048316 | GO:0005506 | GO:0009055 | GO:0016705 | GO:0019825 | GO:0020037 | GO:0009507	| seed development | iron ion binding | electron carrier activity | oxidoreductase activity acting on paired donors | oxygen binding | heme binding | chloroplast	AT2G46660	Q9ZNR0	C78A6_ARATH	Cytochrome P450 78A6 (EC 1.14.-.-) (Protein ENHANCER OF DA1-1)	CYP78A6 EOD3 At2g46660 T3A4.4
Glyma.16G021400	3	0	0	0	-1.21401	0	AT2G46640 | GO:0008150 | GO:0003674 | GO:0005634	| biological_process | molecular_function | nucleus	AT2G46640	A0A1P8AYC0	A0A1P8AYC0_ARATH	NAD-dependent protein deacetylase HST1-like protein	TAC1 Tiller Angle Control 1 At2g46640 T3A4.2 T3A4_2
Glyma.16G021600	3	0	0	0	-1.5043	0	AT3G61870 | GO:0006098 | GO:0006364 | GO:0008150 | GO:0009657 | GO:0010027 | GO:0010207 | GO:0015995 | GO:0019288 | GO:0003674 | GO:0005739 | GO:0009507 | GO:0009534 | GO:0009706 | GO:0009941	| pentose-phosphate shunt | rRNA processing | biological_process | plastid organization | thylakoid membrane organization | photosystem II assembly | chlorophyll biosynthetic process | isopentenyl diphosphate biosynthetic process mevalonate-independent pathway | molecular_function | mitochondrion | chloroplast | chloroplast thylakoid | chloroplast inner membrane | chloroplast envelope	AT3G61870	Q9M277	Q9M277_ARATH	AT3g61870/F21F14_40 (Plant/protein)	F21F14.40 At3g61870
[truncated: 252 more rows]
