# Supplementary material for: A transcriptional regulatory network of Rsv3-mediated extreme resistance against Soybean mosaic virus
Source: PLoS One. 2020 Apr 21;15(4):e0231658. doi: 10.1371/journal.pone.0231658 (PMC7173922; doi:10.1371/journal.pone.0231658)
Supplement: S2 Table — (XLSX) [file pone.0231658.s002.xlsx]

## Sheet: Module_GO_Enrichment
S2 Table. Gene ontology enrichment analysis (GO terms with padj <.05 only)
GO_ID: Gene Ontology ID
D1, D2: Number of differentially expressed genes found in GO category; number of differentially expressed genes not found in GO category
G1, G2: Number of annotated genes in genome; expected expression
pval: P-values from Fisher's exact test
padj: Adjusted p-values from Benjamini-Hochberg method
GO_Term: description of gene ontology term
Module_Assignment	GO_ID	D1	D2	G1	G2	pval	padj	Go_Term
1	GO:0001047	2	83	4	0.0121816	1.58254e-05	0.0044944	core promoter binding
1	GO:0004066	2	83	10	0.030454	0.000117272	0.0166526	asparagine synthase (glutamine-hydrolyzing) activity
1	GO:0043617	2	83	8	0.0380068	0.00044245	0.0418853	cellular response to sucrose starvation
2	GO:0009414	23	175	888	7.51628	1.95126e-06	0.000987337	response to water deprivation
2	GO:0047889	2	196	2	0.013212	1.42709e-05	0.00240703	ferredoxin-nitrate reductase activity
2	GO:0050421	2	196	2	0.013212	1.42709e-05	0.00240703	nitrite reductase (NO-forming) activity
2	GO:0030151	3	195	12	0.0792718	1.96364e-05	0.00248401	molybdenum ion binding
2	GO:0010600	3	195	9	0.0761785	3.21325e-05	0.0032518	regulation of auxin biosynthetic process
2	GO:0009671	2	196	3	0.019818	4.26262e-05	0.00359481	nitrate:hydrogen symporter activity
2	GO:0004866	4	194	46	0.303875	7.98166e-05	0.0057696	endopeptidase inhibitor activity
2	GO:0008940	2	196	5	0.0330299	0.000140853	0.00712715	nitrate reductase activity
2	GO:0043546	2	196	5	0.0330299	0.000140853	0.00712715	molybdopterin cofactor binding
2	GO:0046857	2	196	5	0.0330299	0.000140853	0.00712715	oxidoreductase activity, acting on other nitrogenous compounds as donors, with NAD or NADP as acceptor
2	GO:0003825	2	196	7	0.0462419	0.000293223	0.0134883	alpha,alpha-trehalose-phosphate synthase (UDP-forming) activity
2	GO:0009737	23	175	1254	10.6142	0.000535161	0.0204919	response to abscisic acid stimulus
2	GO:0000976	3	195	36	0.237816	0.00056697	0.0204919	transcription regulatory region sequence-specific DNA binding
2	GO:0004805	3	195	36	0.237816	0.00056697	0.0204919	trehalose-phosphatase activity
2	GO:0005247	2	196	12	0.0792718	0.00090173	0.0304184	voltage-gated chloride channel activity
2	GO:0047134	2	196	13	0.0858778	0.00106106	0.0315822	protein-disulfide reductase activity
2	GO:0005253	2	196	14	0.0924838	0.00123254	0.0346482	anion channel activity
2	GO:0004435	2	196	15	0.0990898	0.00141601	0.0377106	phosphatidylinositol phospholipase C activity
2	GO:0010255	2	196	9	0.0761785	0.00164186	0.0395609	glucose mediated signaling pathway
2	GO:0048838	2	196	9	0.0761785	0.00164186	0.0395609	release of seed from dormancy
2	GO:0009851	3	195	33	0.279321	0.00179643	0.0413178	auxin biosynthetic process
2	GO:0006809	2	196	10	0.0846427	0.00204092	0.0430293	nitric oxide biosynthetic process
2	GO:0004028	3	195	56	0.369935	0.00199824	0.0430293	3-chloroallyl aldehyde dehydrogenase activity
2	GO:0009738	13	185	634	5.36635	0.0021308	0.0431273	abscisic acid mediated signaling pathway
2	GO:0032880	5	193	122	1.03264	0.00256901	0.0481452	regulation of protein localization
2	GO:0015145	2	196	20	0.13212	0.00250741	0.0481452	monosaccharide transmembrane transporter activity
3	GO:0009646	7	376	91	0.983164	4.10321e-05	0.0137252	response to absence of light
3	GO:0004591	2	381	4	0.0413125	0.000185606	0.0310426	oxoglutarate dehydrogenase (succinyl-transferring) activity
4	GO:0009753	18	152	756	6.06257	3.43852e-05	0.00636126	response to jasmonic acid stimulus
4	GO:0009620	10	160	310	2.48597	0.000155956	0.0192346	response to fungus
4	GO:0009693	9	161	270	2.1652	0.000250605	0.023181	ethylene biosynthetic process
4	GO:0009695	11	159	417	3.34404	0.000423005	0.0313023	jasmonic acid biosynthetic process
5	GO:0006949	7	285	63	0.455111	2.53527e-07	0.000132848	syncytium formation
5	GO:0009828	6	286	84	0.606815	2.30387e-05	0.00603615	plant-type cell wall loosening
5	GO:0009662	2	290	4	0.0288959	0.000208043	0.0168325	etioplast organization
5	GO:0010423	2	290	4	0.0288959	0.000208043	0.0168325	negative regulation of brassinosteroid biosynthetic process
5	GO:0009823	3	289	19	0.137256	0.000222791	0.0168325	cytokinin catabolic process
5	GO:0019139	3	289	19	0.135419	0.000101831	0.0168325	cytokinin dehydrogenase activity
5	GO:0000156	5	287	108	0.769753	0.000346334	0.0226849	phosphorelay response regulator activity
5	GO:0009831	4	288	58	0.418991	0.000558679	0.0298717	plant-type cell wall modification involved in multidimensional cell growth
5	GO:0009826	8	284	274	1.97937	0.000619672	0.0298717	unidimensional cell growth
5	GO:0000160	5	287	103	0.74407	0.000627079	0.0298717	phosphorelay signal transduction system
5	GO:0008762	4	288	90	0.641461	0.00127262	0.0491834	UDP-N-acetylmuramate dehydrogenase activity
5	GO:0008171	3	289	45	0.32073	0.00130132	0.0491834	O-methyltransferase activity

## Sheet: Module_GenFam_Enrichment
S2 Table. GeneFam enrichment analysis for each gene module
Module Assignment	Gene Family Name	Short Name	P-value	FDR
1	RCI2 gene family	RCI2	5.62e-05	0.00236
1	Asparagine synthase (ASNS) gene family	ASNS	0.000118	0.00247
1	NAC gene family	NAC	0.00175	0.0245
1	Cytochrome P450 gene family	Cytochrome P450	0.00432	0.0363
1	Gibberellic acid-stimulated arabidopsis (GASA) gene family	GASA	0.00376	0.0363
1	Heat shock factor (HSF) gene family	HSF	0.00694	0.0406
1	Kelch repeat gene family	Kelch	0.00773	0.0406
1	Lipoxygenase (LOX) gene family	LOX	0.00746	0.0406
1	AP2/EREBP gene family	AP2/EREBP	0.0103	0.0482
2	Kunitz Trypsin Inhibitor (KTI) gene family	KTI	3.3e-06	0.000195
2	Glycosyltransferase 20 (GT20) gene family	GT20	0.0001	0.00296
2	EIN3/EIL gene family	EIN3/EIL	0.00133	0.0261
2	Aldehyde dehydrogenase (ADH) gene family	ADH	0.00206	0.0303
3	HSP20 gene family	HSP20	0.000408	0.0383
4	Tify gene family	Tify	0.000244	0.0132
4	GRAS gene family	GRAS	0.00152	0.0411
5	Expansin gene family	Expansin	4.79e-05	0.00402
5	Arabidopsis response regulators (ARR) gene family	ARR	0.000133	0.00515
5	Cytokinin oxidase (CKX) gene family	CKX	0.000184	0.00515
