# Supplementary material for: A transcriptional regulatory network of Rsv3-mediated extreme resistance against Soybean mosaic virus
Source: PLoS One. 2020 Apr 21;15(4):e0231658. doi: 10.1371/journal.pone.0231658 (PMC7173922; doi:10.1371/journal.pone.0231658)
Supplement: S3 Table — (XLSX) [file pone.0231658.s003.xlsx]

## Sheet: Sheet1
S3 Table. Interactions predicted by four out of five network inference methods.
ARACNE, CLR, LARS, Partial Correlation, Random Forest: 1 represents interaction detected by inference method; 0 represents interaction not detected by inference method.
Transcription Factor	Transcription Factor Family	Target Module	ARACNE	CLR	LARS	Partial Correlation	Random Forest
Glyma.01G225000	ERF	4	1	1	1	0	1
Glyma.01G236300	CPP	1	1	1	1	0	1
Glyma.02G080200	ERF	5	1	1	1	0	1
Glyma.02G094500	C2H2	5	1	1	1	0	1
Glyma.02G241000	MYB_related	3	1	1	1	0	1
Glyma.04G036700	MYB	2	1	1	1	0	1
Glyma.04G050300	C3H	3	1	1	1	0	1
Glyma.04G226700	NAC	5	1	1	1	0	1
Glyma.05G127600	WRKY	4	1	1	1	0	1
Glyma.05G127600	WRKY	5	1	1	1	0	1
Glyma.05G224400	C3H	2	1	1	1	0	1
Glyma.05G234600	MYB	5	1	1	1	0	1
Glyma.06G031400	MYB_related	3	1	1	1	0	1
Glyma.06G031400	MYB_related	5	1	1	1	0	1
Glyma.06G042100	ERF	2	1	1	1	0	1
Glyma.06G092000	bHLH	3	1	1	1	0	1
Glyma.06G154400	NAC	2	1	1	1	0	1
Glyma.07G051500	bHLH	2	0	1	1	1	1
Glyma.07G052100	HD-ZIP	2	1	1	1	0	1
Glyma.07G060400	bZIP	1	1	1	1	0	1
Glyma.07G126800	C3H	3	1	1	1	0	1
Glyma.07G189300	MYB	2	1	1	1	0	1
Glyma.08G018300	WRKY	5	1	1	1	0	1
Glyma.08G042100	MYB	1	1	1	1	0	1
Glyma.08G042100	MYB	4	1	1	1	0	1
Glyma.08G042100	MYB	5	1	1	1	0	1
Glyma.08G105400	MIKC_MADS	1	1	1	1	0	1
Glyma.08G216600	ERF	5	1	1	1	0	1
Glyma.09G005700	WRKY	4	1	1	1	0	1
Glyma.11G053100	WRKY	2	1	1	1	0	1
Glyma.11G111700	GATA	5	1	1	1	0	1
Glyma.11G112800	DBB	5	1	1	1	0	1
Glyma.12G149100	NAC	2	1	1	1	0	1
Glyma.12G203100	ERF	4	1	1	1	0	1
Glyma.12G221500	NAC	4	1	1	1	0	1
Glyma.13G061900	MYB	4	0	1	1	1	1
Glyma.13G241900	Dof	1	1	1	1	0	1
Glyma.13G241900	Dof	5	1	1	1	0	1
Glyma.13G253500	bHLH	1	1	1	1	0	1
Glyma.13G255200	MIKC_MADS	1	0	1	1	1	1
Glyma.13G279900	NAC	2	1	1	1	0	1
Glyma.13G285400	GRAS	4	1	1	1	0	1
Glyma.15G061400	bHLH	1	1	1	1	0	1
Glyma.16G138400	MYB_related	2	0	1	1	1	1
Glyma.16G138500	MYB_related	3	1	1	1	0	1
Glyma.16G164800	ERF	1	1	1	1	0	1
Glyma.17G038800	CAMTA	2	1	1	1	0	1
Glyma.17G090500	bHLH	4	0	1	1	1	1
Glyma.17G145300	ERF	1	0	1	1	1	1
Glyma.17G145300	ERF	4	1	0	0	1	1
Glyma.17G219700	ERF	1	1	1	1	0	1
Glyma.18G301500	NAC	5	1	1	1	0	1
Glyma.19G164600	MYB	4	1	1	1	0	1
Glyma.20G136600	M-type_MADS	1	1	1	1	0	1
Glyma.20G136600	M-type_MADS	5	1	1	1	0	1
Glyma.20G168500	ERF	1	1	1	1	0	1
