# Supplementary material for: A transcriptional regulatory network of Rsv3-mediated extreme resistance against Soybean mosaic virus
Source: PLoS One. 2020 Apr 21;15(4):e0231658. doi: 10.1371/journal.pone.0231658 (PMC7173922; doi:10.1371/journal.pone.0231658)
Supplement: S4 Table — (XLSX) [file pone.0231658.s004.xlsx]

## Sheet: Sheet1
S4 Table. Putative TF-gene interactions supported by orthologous interactions found in A. thaliana.
Transcription Factor	Target Gene	Target Module	Orthologous Transcription Factor	Orthologous Target Gene
Glyma.01G236300	Glyma.16G085600	1	AT4G14770	AT3G07350
Glyma.01G236300	Glyma.07G139800	1	AT4G14770	AT3G09270
Glyma.01G236300	Glyma.14G087200	1	AT4G14770	AT5G59845
Glyma.01G236300	Glyma.18G190200	1	AT4G14770	AT3G09270
Glyma.01G236300	Glyma.06G044400	1	AT4G14770	AT5G59845
Glyma.01G236300	Glyma.08G198900	1	AT4G14770	AT1G51800
Glyma.01G236300	Glyma.16G188900	1	AT4G14770	AT5G23850
Glyma.01G236300	Glyma.20G151800	1	AT4G14770	AT5G62230
Glyma.01G236300	Glyma.01G185800	1	AT4G14770	AT4G36990
Glyma.01G236300	Glyma.11G106300	1	AT4G14770	AT4G34950
Glyma.01G236300	Glyma.13G253500	1	AT4G14770	AT4G37850
Glyma.01G236300	Glyma.15G061400	1	AT4G14770	AT4G37850
Glyma.01G236300	Glyma.15G054600	1	AT4G14770	AT5G64260
Glyma.01G236300	Glyma.17G145300	1	AT4G14770	AT5G47230
Glyma.01G236300	Glyma.04G105900	1	AT4G14770	AT1G55020
Glyma.01G236300	Glyma.07G034900	1	AT4G14770	AT1G55020
Glyma.01G236300	Glyma.13G279900	1	AT4G14770	AT3G15500
Glyma.01G236300	Glyma.12G213700	1	AT4G14770	AT4G21200
Glyma.01G236300	Glyma.10G145300	1	AT4G14770	AT2G47180
Glyma.01G236300	Glyma.11G236500	1	AT4G14770	AT5G65207
Glyma.01G236300	Glyma.10G119600	1	AT4G14770	AT2G30070
Glyma.01G236300	Glyma.10G193500	1	AT4G14770	AT5G51100
Glyma.01G236300	Glyma.10G228900	1	AT4G14770	AT5G24080
Glyma.01G236300	Glyma.06G136600	1	AT4G14770	AT5G24470
Glyma.01G236300	Glyma.03G157300	1	AT4G14770	AT3G22830
Glyma.01G236300	Glyma.05G239400	1	AT4G14770	AT1G68050
Glyma.01G236300	Glyma.03G238800	1	AT4G14770	AT1G54870
Glyma.01G236300	Glyma.02G299100	1	AT4G14770	AT3G13110
Glyma.01G236300	Glyma.06G195000	1	AT4G14770	AT2G03090
Glyma.01G236300	Glyma.11G170300	1	AT4G14770	AT3G47340
Glyma.01G236300	Glyma.11G143100	1	AT4G14770	AT4G01470
Glyma.01G236300	Glyma.12G221500	1	AT4G14770	AT3G15500
Glyma.01G236300	Glyma.09G107100	1	AT4G14770	AT5G05600
Glyma.01G236300	Glyma.20G036100	1	AT4G14770	AT2G02990
Glyma.01G236300	Glyma.08G046500	1	AT4G14770	AT1G68050
Glyma.01G236300	Glyma.09G025400	1	AT4G14770	AT3G03300
Glyma.01G236300	Glyma.14G041700	1	AT4G14770	AT2G27080
Glyma.01G236300	Glyma.11G171400	1	AT4G14770	AT3G47340
Glyma.01G236300	Glyma.02G274400	1	AT4G14770	AT2G27080
Glyma.01G236300	Glyma.11G077400	1	AT4G14770	AT4G36040
Glyma.02G080200	Glyma.02G028200	5	AT2G33710	AT1G59970
Glyma.02G080200	Glyma.02G215800	5	AT2G33710	AT1G58250
Glyma.02G080200	Glyma.15G146400	5	AT2G33710	AT1G24020
Glyma.02G080200	Glyma.03G259200	5	AT2G33710	AT1G01200
Glyma.02G080200	Glyma.13G363000	5	AT2G33710	AT1G52700
Glyma.02G080200	Glyma.05G076800	5	AT2G33710	AT4G20010
Glyma.02G080200	Glyma.19G111700	5	AT2G33710	AT2G38370
Glyma.02G080200	Glyma.18G189300	5	AT2G33710	AT3G53940
Glyma.02G080200	Glyma.15G089300	5	AT2G33710	AT1G29670
Glyma.02G080200	Glyma.06G039100	5	AT2G33710	AT5G42750
Glyma.02G080200	Glyma.02G104200	5	AT2G33710	AT4G36910
Glyma.02G080200	Glyma.02G224900	5	AT2G33710	AT2G38090
Glyma.02G080200	Glyma.14G201100	5	AT2G33710	AT4G35160
Glyma.02G080200	Glyma.09G046200	5	AT2G33710	AT2G47810
Glyma.02G080200	Glyma.14G153500	5	AT2G33710	AT1G77380
Glyma.02G080200	Glyma.05G045800	5	AT2G33710	AT5G63350
Glyma.02G080200	Glyma.16G212500	5	AT2G33710	AT1G17860
Glyma.02G080200	Glyma.01G212300	5	AT2G33710	AT1G12370
Glyma.02G080200	Glyma.15G025000	5	AT2G33710	AT1G17640
Glyma.02G080200	Glyma.14G201000	5	AT2G33710	AT4G35160
Glyma.02G080200	Glyma.08G342600	5	AT2G33710	AT3G28345
Glyma.02G080200	Glyma.04G055600	5	AT2G33710	AT5G21482
Glyma.02G080200	Glyma.20G022400	5	AT2G33710	AT5G45100
Glyma.02G080200	Glyma.12G087400	5	AT2G33710	AT4G33790
Glyma.02G080200	Glyma.15G003500	5	AT2G33710	AT1G15960
Glyma.02G080200	Glyma.20G115600	5	AT2G33710	AT1G25440
Glyma.02G080200	Glyma.07G188900	5	AT2G33710	AT1G11380
Glyma.02G080200	Glyma.18G040800	5	AT2G33710	AT5G37660
Glyma.02G080200	Glyma.10G204200	5	AT2G33710	AT1G25550
Glyma.02G080200	Glyma.05G074200	5	AT2G33710	AT3G27250
Glyma.02G080200	Glyma.16G127700	5	AT2G33710	AT4G36040
Glyma.02G080200	Glyma.10G028900	5	AT2G33710	AT3G51895
Glyma.02G080200	Glyma.03G194000	5	AT2G33710	AT2G36320
Glyma.02G080200	Glyma.14G141200	5	AT2G33710	AT5G25620
Glyma.02G080200	Glyma.19G193800	5	AT2G33710	AT2G36320
Glyma.02G080200	Glyma.19G070600	5	AT2G33710	AT1G68400
Glyma.02G080200	Glyma.01G050100	5	AT2G33710	AT1G69530
Glyma.02G080200	Glyma.15G079100	5	AT2G33710	AT5G47220
Glyma.02G080200	Glyma.17G016800	5	AT2G33710	AT3G06130
Glyma.02G080200	Glyma.02G256800	5	AT2G33710	AT5G05690
Glyma.02G080200	Glyma.13G210000	5	AT2G33710	AT3G23600
Glyma.02G080200	Glyma.16G021200	5	AT2G33710	AT2G46660
Glyma.02G080200	Glyma.17G067800	5	AT2G33710	AT2G18700
Glyma.02G080200	Glyma.04G068500	5	AT2G33710	AT5G20060
Glyma.02G080200	Glyma.14G057600	5	AT2G33710	AT3G11090
Glyma.02G080200	Glyma.18G012200	5	AT2G33710	AT1G67750
Glyma.02G080200	Glyma.07G229000	5	AT2G33710	AT2G03090
Glyma.02G080200	Glyma.17G257700	5	AT2G33710	AT1G75710
Glyma.02G080200	Glyma.11G111700	5	AT2G33710	AT4G36240
Glyma.02G080200	Glyma.05G045500	5	AT2G33710	AT5G09840
Glyma.02G080200	Glyma.09G177100	5	AT2G33710	AT1G48570
Glyma.02G080200	Glyma.14G206000	5	AT2G33710	AT5G58300
Glyma.02G080200	Glyma.11G179300	5	AT2G33710	AT5G22140
Glyma.02G080200	Glyma.20G212800	5	AT2G33710	AT5G51560
Glyma.02G080200	Glyma.12G062700	5	AT2G33710	AT2G39700
Glyma.02G080200	Glyma.03G110600	5	AT2G33710	AT2G44810
Glyma.02G080200	Glyma.17G234000	5	AT2G33710	AT4G33800
Glyma.02G080200	Glyma.16G076900	5	AT2G33710	AT1G31770
Glyma.02G080200	Glyma.12G201000	5	AT2G33710	AT4G28240
Glyma.02G080200	Glyma.09G040800	5	AT2G33710	AT1G24020
Glyma.02G080200	Glyma.16G084000	5	AT2G33710	AT3G27650
Glyma.02G080200	Glyma.02G027400	5	AT2G33710	AT1G59940
Glyma.02G080200	Glyma.06G107400	5	AT2G33710	AT1G77930
Glyma.02G080200	Glyma.01G039200	5	AT2G33710	AT1G59640
Glyma.02G080200	Glyma.07G076200	5	AT2G33710	AT2G45760
Glyma.02G080200	Glyma.11G087800	5	AT2G33710	AT2G17270
Glyma.02G080200	Glyma.18G126500	5	AT2G33710	AT1G69850
Glyma.02G080200	Glyma.13G074500	5	AT2G33710	AT3G24570
Glyma.02G080200	Glyma.04G167800	5	AT2G33710	AT2G03090
Glyma.02G080200	Glyma.20G047700	5	AT2G33710	AT5G01960
Glyma.02G080200	Glyma.03G260300	5	AT2G33710	AT1G01120
Glyma.02G080200	Glyma.13G233900	5	AT2G33710	AT4G17500
Glyma.02G080200	Glyma.08G147200	5	AT2G33710	AT5G64660
Glyma.02G080200	Glyma.16G157200	5	AT2G33710	AT1G71850
Glyma.02G080200	Glyma.03G200100	5	AT2G33710	AT5G04820
Glyma.02G080200	Glyma.02G108900	5	AT2G33710	AT2G03050
Glyma.02G080200	Glyma.19G085100	5	AT2G33710	AT1G51540
Glyma.02G080200	Glyma.17G041400	5	AT2G33710	AT1G02520
Glyma.02G080200	Glyma.07G048200	5	AT2G33710	AT2G46870
Glyma.02G080200	Glyma.11G167200	5	AT2G33710	AT3G51770
Glyma.02G080200	Glyma.06G012100	5	AT2G33710	AT4G39230
Glyma.02G080200	Glyma.04G038100	5	AT2G33710	AT5G42750
Glyma.02G080200	Glyma.08G330700	5	AT2G33710	AT1G55850
Glyma.02G080200	Glyma.14G203900	5	AT2G33710	AT2G40610
Glyma.02G080200	Glyma.08G175300	5	AT2G33710	AT1G30260
Glyma.02G080200	Glyma.05G219900	5	AT2G33710	AT4G24050
Glyma.02G080200	Glyma.06G092000	5	AT2G33710	AT5G65640
Glyma.02G080200	Glyma.19G154400	5	AT2G33710	AT3G63110
Glyma.02G080200	Glyma.18G198400	5	AT2G33710	AT2G38120
Glyma.02G080200	Glyma.15G040100	5	AT2G33710	AT2G39570
Glyma.02G080200	Glyma.18G111800	5	AT2G33710	AT1G78990
Glyma.02G080200	Glyma.08G162500	5	AT2G33710	AT3G12710
Glyma.02G080200	Glyma.07G051500	5	AT2G33710	AT4G00870
Glyma.02G080200	Glyma.13G208000	5	AT2G33710	AT1G03220
Glyma.02G080200	Glyma.13G092500	5	AT2G33710	AT2G18700
Glyma.02G080200	Glyma.17G217000	5	AT2G33710	AT4G19810
Glyma.02G080200	Glyma.05G094400	5	AT2G33710	AT4G36950
Glyma.02G080200	Glyma.20G147100	5	AT2G33710	AT3G22540
Glyma.02G080200	Glyma.02G109100	5	AT2G33710	AT1G69530
Glyma.02G080200	Glyma.10G000300	5	AT2G33710	AT5G17540
Glyma.02G080200	Glyma.17G144800	5	AT2G33710	AT4G16790
Glyma.02G080200	Glyma.18G048400	5	AT2G33710	AT3G46940
Glyma.02G080200	Glyma.19G211600	5	AT2G33710	AT1G02820
Glyma.02G080200	Glyma.03G008100	5	AT2G33710	AT2G45970
Glyma.02G080200	Glyma.17G173000	5	AT2G33710	AT4G36950
Glyma.02G241000	Glyma.06G013400	3	AT5G17300	AT1G49320
Glyma.02G241000	Glyma.08G194100	3	AT5G17300	AT1G55180
Glyma.02G241000	Glyma.08G177300	3	AT5G17300	AT5G64300
Glyma.02G241000	Glyma.16G109300	3	AT5G17300	AT4G19230
Glyma.02G241000	Glyma.02G072200	3	AT5G17300	AT5G18170
Glyma.02G241000	Glyma.11G020800	3	AT5G17300	AT5G41590
Glyma.02G241000	Glyma.02G266000	3	AT5G17300	AT5G35670
Glyma.02G241000	Glyma.15G071400	3	AT5G17300	AT5G60200
Glyma.02G241000	Glyma.05G155600	3	AT5G17300	AT1G15670
Glyma.02G241000	Glyma.06G293400	3	AT5G17300	AT4G03510
Glyma.02G241000	Glyma.16G051300	3	AT5G17300	AT5G41130
Glyma.02G241000	Glyma.18G040700	3	AT5G17300	AT5G16600
Glyma.02G241000	Glyma.12G132800	3	AT5G17300	AT3G23410
Glyma.02G241000	Glyma.11G235700	3	AT5G17300	AT2G40475
Glyma.02G241000	Glyma.09G056900	3	AT5G17300	AT5G57340
Glyma.02G241000	Glyma.16G099600	3	AT5G17300	AT3G25600
Glyma.02G241000	Glyma.11G051000	3	AT5G17300	AT4G37470
Glyma.02G241000	Glyma.17G071300	3	AT5G17300	AT2G24100
Glyma.02G241000	Glyma.07G054700	3	AT5G17300	AT4G00950
Glyma.02G241000	Glyma.20G231800	3	AT5G17300	AT1G72210
Glyma.02G241000	Glyma.14G073200	3	AT5G17300	AT1G19530
Glyma.02G241000	Glyma.17G038800	3	AT5G17300	AT5G09410
Glyma.02G241000	Glyma.17G053700	3	AT5G17300	AT2G26150
Glyma.02G241000	Glyma.07G035800	3	AT5G17300	AT3G13950
Glyma.02G241000	Glyma.02G047400	3	AT5G17300	AT4G24180
Glyma.02G241000	Glyma.04G195300	3	AT5G17300	AT3G48530
Glyma.02G241000	Glyma.02G222600	3	AT5G17300	AT5G24580
Glyma.02G241000	Glyma.14G212000	3	AT5G17300	AT1G66140
Glyma.02G241000	Glyma.10G222400	3	AT5G17300	AT1G71695
Glyma.02G241000	Glyma.08G244700	3	AT5G17300	AT3G02100
Glyma.02G241000	Glyma.17G101400	3	AT5G17300	AT2G03090
Glyma.02G241000	Glyma.12G206800	3	AT5G17300	AT1G28440
Glyma.02G241000	Glyma.13G349500	3	AT5G17300	AT3G13810
Glyma.02G241000	Glyma.16G145200	3	AT5G17300	AT2G23620
Glyma.02G241000	Glyma.08G029000	3	AT5G17300	AT2G19570
Glyma.02G241000	Glyma.13G196200	3	AT5G17300	AT5G07030
Glyma.02G241000	Glyma.12G043500	3	AT5G17300	AT1G63850
Glyma.02G241000	Glyma.19G093400	3	AT5G17300	AT1G27290
Glyma.02G241000	Glyma.08G239400	3	AT5G17300	AT1G22600
Glyma.02G241000	Glyma.12G064300	3	AT5G17300	AT2G28790
Glyma.02G241000	Glyma.16G021600	3	AT5G17300	AT3G61870
Glyma.02G241000	Glyma.10G023100	3	AT5G17300	AT1G03440
Glyma.02G241000	Glyma.13G138300	3	AT5G17300	AT2G37130
Glyma.02G241000	Glyma.16G173000	3	AT5G17300	AT5G24090
Glyma.02G241000	Glyma.13G283100	3	AT5G17300	AT4G27290
Glyma.02G241000	Glyma.07G162900	3	AT5G17300	AT5G42650
Glyma.02G241000	Glyma.10G248900	3	AT5G17300	AT2G32150
Glyma.02G241000	Glyma.16G066700	3	AT5G17300	AT5G14360
Glyma.02G241000	Glyma.18G057200	3	AT5G17300	AT2G30210
Glyma.02G241000	Glyma.06G255300	3	AT5G17300	AT4G27310
Glyma.02G241000	Glyma.13G352600	3	AT5G17300	AT3G21330
Glyma.02G241000	Glyma.11G065000	3	AT5G17300	AT4G36730
Glyma.02G241000	Glyma.18G028200	3	AT5G17300	AT5G05680
Glyma.02G241000	Glyma.14G219100	3	AT5G17300	AT1G75750
Glyma.02G241000	Glyma.10G066800	3	AT5G17300	AT5G03680
Glyma.02G241000	Glyma.03G073500	3	AT5G17300	AT3G53980
Glyma.02G241000	Glyma.07G168700	3	AT5G17300	AT3G49680
Glyma.02G241000	Glyma.16G021400	3	AT5G17300	AT2G46640
Glyma.02G241000	Glyma.07G019300	3	AT5G17300	AT1G79820
Glyma.02G241000	Glyma.02G034400	3	AT5G17300	AT5G40270
Glyma.02G241000	Glyma.13G008900	3	AT5G17300	AT1G47980
Glyma.02G241000	Glyma.07G260600	3	AT5G17300	AT2G16270
Glyma.02G241000	Glyma.05G152500	3	AT5G17300	AT4G13840
Glyma.02G241000	Glyma.02G243600	3	AT5G17300	AT1G66180
Glyma.02G241000	Glyma.11G184400	3	AT5G17300	AT1G08200
Glyma.02G241000	Glyma.20G204500	3	AT5G17300	AT3G01680
Glyma.02G241000	Glyma.18G254200	3	AT5G17300	AT5G40010
Glyma.02G241000	Glyma.19G117200	3	AT5G17300	AT5G17850
Glyma.02G241000	Glyma.11G085900	3	AT5G17300	AT4G35560
Glyma.02G241000	Glyma.07G013900	3	AT5G17300	AT1G14520
Glyma.02G241000	Glyma.04G152800	3	AT5G17300	AT3G25590
Glyma.02G241000	Glyma.16G085700	3	AT5G17300	AT5G36930
Glyma.02G241000	Glyma.10G142600	3	AT5G17300	AT1G09530
Glyma.02G241000	Glyma.06G141600	3	AT5G17300	AT5G05220
Glyma.02G241000	Glyma.09G208200	3	AT5G17300	AT3G03050
Glyma.02G241000	Glyma.12G112000	3	AT5G17300	AT4G03510
Glyma.02G241000	Glyma.17G009800	3	AT5G17300	AT1G05010
Glyma.02G241000	Glyma.04G200800	3	AT5G17300	AT5G61980
Glyma.02G241000	Glyma.10G272000	3	AT5G17300	AT1G68390
Glyma.02G241000	Glyma.07G061500	3	AT5G17300	AT2G46240
Glyma.02G241000	Glyma.10G281600	3	AT5G17300	AT4G35110
Glyma.02G241000	Glyma.06G176600	3	AT5G17300	AT3G56320
Glyma.02G241000	Glyma.01G077100	3	AT5G17300	AT5G54980
Glyma.02G241000	Glyma.07G043600	3	AT5G17300	AT1G54050
Glyma.02G241000	Glyma.03G079200	3	AT5G17300	AT3G25030
Glyma.02G241000	Glyma.17G106900	3	AT5G17300	AT2G12462
Glyma.02G241000	Glyma.03G181300	3	AT5G17300	AT2G37210
Glyma.02G241000	Glyma.12G234900	3	AT5G17300	AT1G28100
Glyma.02G241000	Glyma.07G031700	3	AT5G17300	AT1G80160
Glyma.02G241000	Glyma.13G032600	3	AT5G17300	AT5G38260
Glyma.02G241000	Glyma.19G193500	3	AT5G17300	AT5G03610
Glyma.02G241000	Glyma.10G142000	3	AT5G17300	AT1G59740
Glyma.02G241000	Glyma.05G233400	3	AT5G17300	AT3G18440
Glyma.02G241000	Glyma.07G153800	3	AT5G17300	AT2G38290
Glyma.02G241000	Glyma.01G178800	3	AT5G17300	AT4G36850
Glyma.02G241000	Glyma.06G226700	3	AT5G17300	AT1G53430
Glyma.02G241000	Glyma.13G115500	3	AT5G17300	AT4G33150
Glyma.02G241000	Glyma.18G267900	3	AT5G17300	AT4G35150
Glyma.02G241000	Glyma.01G013900	3	AT5G17300	AT1G32170
Glyma.02G241000	Glyma.02G239800	3	AT5G17300	AT5G56550
Glyma.02G241000	Glyma.17G146400	3	AT5G17300	AT5G47180
Glyma.02G241000	Glyma.03G055900	3	AT5G17300	AT2G38280
Glyma.02G241000	Glyma.14G120300	3	AT5G17300	AT1G21460
Glyma.02G241000	Glyma.16G032900	3	AT5G17300	AT4G01370
Glyma.02G241000	Glyma.11G252200	3	AT5G17300	AT1G27290
Glyma.02G241000	Glyma.12G086000	3	AT5G17300	AT2G27770
Glyma.02G241000	Glyma.08G070000	3	AT5G17300	AT2G36690
Glyma.02G241000	Glyma.11G172500	3	AT5G17300	AT5G58660
Glyma.02G241000	Glyma.18G061300	3	AT5G17300	AT5G58660
Glyma.02G241000	Glyma.06G033600	3	AT5G17300	AT1G03220
Glyma.02G241000	Glyma.02G016400	3	AT5G17300	AT4G02290
Glyma.02G241000	Glyma.13G164300	3	AT5G17300	AT5G25280
Glyma.02G241000	Glyma.02G068200	3	AT5G17300	AT5G47920
Glyma.02G241000	Glyma.06G170700	3	AT5G17300	AT3G48530
Glyma.02G241000	Glyma.16G209500	3	AT5G17300	AT1G03610
Glyma.02G241000	Glyma.10G241700	3	AT5G17300	AT1G68530
Glyma.02G241000	Glyma.15G060600	3	AT5G17300	AT5G64430
Glyma.02G241000	Glyma.12G172300	3	AT5G17300	AT3G45210
Glyma.02G241000	Glyma.U029600	3	AT5G17300	AT3G49780
Glyma.02G241000	Glyma.20G090400	3	AT5G17300	AT1G59740
Glyma.02G241000	Glyma.07G110000	3	AT5G17300	AT2G44940
Glyma.02G241000	Glyma.15G037200	3	AT5G17300	AT1G07530
Glyma.02G241000	Glyma.08G080900	3	AT5G17300	AT1G30760
Glyma.02G241000	Glyma.10G109200	3	AT5G17300	AT4G05200
Glyma.02G241000	Glyma.12G195500	3	AT5G17300	AT1G05260
Glyma.02G241000	Glyma.20G217100	3	AT5G17300	AT1G64640
Glyma.02G241000	Glyma.17G240100	3	AT5G17300	AT1G46768
Glyma.02G241000	Glyma.05G224400	3	AT5G17300	AT2G19810
Glyma.02G241000	Glyma.19G222200	3	AT5G17300	AT4G01680
Glyma.02G241000	Glyma.02G044500	3	AT5G17300	AT1G18980
Glyma.02G241000	Glyma.09G029100	3	AT5G17300	AT1G64890
Glyma.02G241000	Glyma.12G030900	3	AT5G17300	AT2G21050
Glyma.02G241000	Glyma.03G216300	3	AT5G17300	AT4G02280
Glyma.02G241000	Glyma.03G124700	3	AT5G17300	AT5G05140
Glyma.02G241000	Glyma.16G196200	3	AT5G17300	AT5G62020
Glyma.02G241000	Glyma.15G032400	3	AT5G17300	AT4G12070
Glyma.02G241000	Glyma.04G166900	3	AT5G17300	AT5G15310
Glyma.02G241000	Glyma.17G112300	3	AT5G17300	AT2G33310
Glyma.02G241000	Glyma.14G061200	3	AT5G17300	AT2G40000
Glyma.02G241000	Glyma.11G054600	3	AT5G17300	AT4G36930
Glyma.02G241000	Glyma.13G349300	3	AT5G17300	AT3G13790
Glyma.02G241000	Glyma.02G243400	3	AT5G17300	AT3G02850
Glyma.02G241000	Glyma.11G202800	3	AT5G17300	AT5G37010
Glyma.02G241000	Glyma.20G118700	3	AT5G17300	AT5G38260
Glyma.02G241000	Glyma.09G203500	3	AT5G17300	AT4G37870
Glyma.02G241000	Glyma.11G061800	3	AT5G17300	AT2G23690
Glyma.02G241000	Glyma.10G276600	3	AT5G17300	AT2G39210
Glyma.02G241000	Glyma.13G255200	3	AT5G17300	AT4G37940
Glyma.02G241000	Glyma.01G005000	3	AT5G17300	AT2G19810
Glyma.02G241000	Glyma.06G022900	3	AT5G17300	AT1G75890
Glyma.02G241000	Glyma.08G147700	3	AT5G17300	AT4G14620
Glyma.02G241000	Glyma.20G099200	3	AT5G17300	AT3G55410
Glyma.02G241000	Glyma.13G332600	3	AT5G17300	AT5G64300
Glyma.02G241000	Glyma.18G123100	3	AT5G17300	AT1G26945
Glyma.02G241000	Glyma.04G044900	3	AT5G17300	AT1G27730
Glyma.02G241000	Glyma.04G089700	3	AT5G17300	AT4G37870
Glyma.02G241000	Glyma.02G131800	3	AT5G17300	AT5G42900
Glyma.02G241000	Glyma.10G274700	3	AT5G17300	AT1G68560
Glyma.02G241000	Glyma.07G198200	3	AT5G17300	AT1G28260
Glyma.02G241000	Glyma.07G135400	3	AT5G17300	AT2G37710
Glyma.02G241000	Glyma.08G056500	3	AT5G17300	AT1G68090
Glyma.02G241000	Glyma.02G099200	3	AT5G17300	AT1G13280
Glyma.02G241000	Glyma.13G241900	3	AT5G17300	AT1G28310
Glyma.02G241000	Glyma.18G071700	3	AT5G17300	AT5G23810
Glyma.02G241000	Glyma.04G189100	3	AT5G17300	AT3G56320
Glyma.02G241000	Glyma.01G012100	3	AT5G17300	AT4G16070
Glyma.02G241000	Glyma.06G175100	3	AT5G17300	AT2G31880
Glyma.02G241000	Glyma.05G119100	3	AT5G17300	AT5G64080
Glyma.02G241000	Glyma.07G269700	3	AT5G17300	AT5G59810
Glyma.02G241000	Glyma.19G019200	3	AT5G17300	AT5G62670
Glyma.02G241000	Glyma.06G042100	3	AT5G17300	AT1G46768
Glyma.02G241000	Glyma.07G125600	3	AT5G17300	AT5G56550
Glyma.02G241000	Glyma.15G221600	3	AT5G17300	AT3G54320
Glyma.02G241000	Glyma.05G119200	3	AT5G17300	AT4G13830
Glyma.02G241000	Glyma.18G004900	3	AT5G17300	AT1G27290
Glyma.02G241000	Glyma.14G053500	3	AT5G17300	AT5G01790
Glyma.02G241000	Glyma.19G109100	3	AT5G17300	AT5G18270
Glyma.02G241000	Glyma.11G235300	3	AT5G17300	AT5G58380
Glyma.02G241000	Glyma.10G027900	3	AT5G17300	AT3G22550
Glyma.02G241000	Glyma.17G036400	3	AT5G17300	AT1G47960
Glyma.02G241000	Glyma.14G221500	3	AT5G17300	AT1G20190
Glyma.02G241000	Glyma.15G138500	3	AT5G17300	AT3G17120
Glyma.02G241000	Glyma.07G135600	3	AT5G17300	AT3G55550
Glyma.02G241000	Glyma.09G038600	3	AT5G17300	AT5G49360
Glyma.02G241000	Glyma.19G111000	3	AT5G17300	AT5G18170
Glyma.02G241000	Glyma.17G166900	3	AT5G17300	AT3G03680
Glyma.02G241000	Glyma.16G107500	3	AT5G17300	AT4G19420
Glyma.02G241000	Glyma.01G081700	3	AT5G17300	AT1G68570
Glyma.02G241000	Glyma.19G244800	3	AT5G17300	AT5G28770
Glyma.02G241000	Glyma.09G232400	3	AT5G17300	AT5G62310
Glyma.02G241000	Glyma.19G182100	3	AT5G17300	AT2G37210
Glyma.02G241000	Glyma.07G159100	3	AT5G17300	AT1G20990
Glyma.02G241000	Glyma.04G138600	3	AT5G17300	AT2G41430
Glyma.02G241000	Glyma.13G254300	3	AT5G17300	AT5G64430
Glyma.02G241000	Glyma.05G081600	3	AT5G17300	AT4G21200
Glyma.02G241000	Glyma.19G081200	3	AT5G17300	AT4G08850
Glyma.02G241000	Glyma.06G182900	3	AT5G17300	AT1G62400
Glyma.02G241000	Glyma.16G043200	3	AT5G17300	AT3G04070
Glyma.02G241000	Glyma.11G106000	3	AT5G17300	AT2G21050
Glyma.02G241000	Glyma.08G035300	3	AT5G17300	AT1G77210
Glyma.02G241000	Glyma.07G035900	3	AT5G17300	AT1G72820
Glyma.02G241000	Glyma.13G360600	3	AT5G17300	AT1G80440
Glyma.02G241000	Glyma.14G189500	3	AT5G17300	AT5G24580
Glyma.02G241000	Glyma.03G217000	3	AT5G17300	AT2G47500
Glyma.02G241000	Glyma.03G247500	3	AT5G17300	AT3G04720
Glyma.02G241000	Glyma.18G029300	3	AT5G17300	AT2G40000
Glyma.02G241000	Glyma.03G249000	3	AT5G17300	AT5G28640
Glyma.02G241000	Glyma.13G042400	3	AT5G17300	AT2G14095
Glyma.02G241000	Glyma.13G297100	3	AT5G17300	AT4G03550
Glyma.02G241000	Glyma.20G181400	3	AT5G17300	AT1G53390
Glyma.02G241000	Glyma.05G104000	3	AT5G17300	AT5G67385
Glyma.02G241000	Glyma.04G252000	3	AT5G17300	AT2G41705
Glyma.02G241000	Glyma.19G244500	3	AT5G17300	AT5G28830
Glyma.02G241000	Glyma.11G053100	3	AT5G17300	AT2G23320
Glyma.02G241000	Glyma.10G036000	3	AT5G17300	AT5G43420
Glyma.02G241000	Glyma.04G234400	3	AT5G17300	AT2G46550
Glyma.02G241000	Glyma.06G113100	3	AT5G17300	AT4G08330
Glyma.02G241000	Glyma.17G037500	3	AT5G17300	AT5G49620
Glyma.02G241000	Glyma.03G041000	3	AT5G17300	AT5G01750
Glyma.02G241000	Glyma.03G101700	3	AT5G17300	AT1G02205
Glyma.02G241000	Glyma.14G118200	3	AT5G17300	AT1G77000
Glyma.02G241000	Glyma.03G147900	3	AT5G17300	AT3G13650
Glyma.02G241000	Glyma.20G239400	3	AT5G17300	AT5G26910
Glyma.02G241000	Glyma.04G214400	3	AT5G17300	AT3G18660
Glyma.02G241000	Glyma.08G109500	3	AT5G17300	AT5G13930
Glyma.02G241000	Glyma.13G061900	3	AT5G17300	AT5G15310
Glyma.02G241000	Glyma.03G155800	3	AT5G17300	AT3G63210
Glyma.04G036700	Glyma.13G094100	2	AT3G50060	AT4G25780
Glyma.04G036700	Glyma.17G061800	2	AT3G50060	AT4G30190
Glyma.04G036700	Glyma.20G158500	2	AT3G50060	AT5G52300
Glyma.04G036700	Glyma.13G037900	2	AT3G50060	AT1G21460
Glyma.04G036700	Glyma.06G247100	2	AT3G50060	AT5G54190
Glyma.04G036700	Glyma.04G061500	2	AT3G50060	AT5G25110
Glyma.04G036700	Glyma.18G210900	2	AT3G50060	AT2G38540
Glyma.04G036700	Glyma.06G062100	2	AT3G50060	AT5G25110
Glyma.04G036700	Glyma.03G071700	2	AT3G50060	AT3G53950
Glyma.04G036700	Glyma.19G212800	2	AT3G50060	AT4G02280
Glyma.04G036700	Glyma.18G098400	2	AT3G50060	AT5G36210
Glyma.04G036700	Glyma.19G069200	2	AT3G50060	AT1G07430
Glyma.04G036700	Glyma.08G071300	2	AT3G50060	AT5G64260
Glyma.04G036700	Glyma.18G010500	2	AT3G50060	AT4G27670
Glyma.04G036700	Glyma.07G151200	2	AT3G50060	AT5G01370
Glyma.04G036700	Glyma.04G021000	2	AT3G50060	AT1G60420
Glyma.04G036700	Glyma.08G220000	2	AT3G50060	AT1G80920
Glyma.04G036700	Glyma.08G342100	2	AT3G50060	AT1G73260
Glyma.04G036700	Glyma.01G238800	2	AT3G50060	AT5G26340
Glyma.04G036700	Glyma.16G077900	2	AT3G50060	AT1G35190
Glyma.04G036700	Glyma.15G157700	2	AT3G50060	AT3G17365
Glyma.04G036700	Glyma.17G090900	2	AT3G50060	AT1G60190
Glyma.04G036700	Glyma.11G239200	2	AT3G50060	AT1G78080
Glyma.04G036700	Glyma.13G253300	2	AT3G50060	AT1G09970
Glyma.04G036700	Glyma.06G154400	2	AT3G50060	AT5G64530
Glyma.04G036700	Glyma.07G060400	2	AT3G50060	AT2G46270
Glyma.04G036700	Glyma.04G039300	2	AT3G50060	AT1G45249
Glyma.04G036700	Glyma.17G192000	2	AT3G50060	AT5G49630
Glyma.04G036700	Glyma.07G126800	2	AT3G50060	AT2G19810
Glyma.04G036700	Glyma.03G109900	2	AT3G50060	AT2G32300
Glyma.04G036700	Glyma.18G267200	2	AT3G50060	AT1G13740
Glyma.04G036700	Glyma.15G150200	2	AT3G50060	AT5G49120
Glyma.04G036700	Glyma.14G064600	2	AT3G50060	AT3G46850
Glyma.04G036700	Glyma.06G319600	2	AT3G50060	AT1G33590
Glyma.04G036700	Glyma.02G131700	2	AT3G50060	AT1G49720
Glyma.04G036700	Glyma.13G173500	2	AT3G50060	AT5G06900
Glyma.04G036700	Glyma.20G054000	2	AT3G50060	AT3G45140
Glyma.04G036700	Glyma.16G149300	2	AT3G50060	AT4G37370
Glyma.04G036700	Glyma.06G040400	2	AT3G50060	AT1G45249
Glyma.04G036700	Glyma.13G325900	2	AT3G50060	AT2G37170
Glyma.04G036700	Glyma.04G252600	2	AT3G50060	AT1G75710
Glyma.04G036700	Glyma.12G117000	2	AT3G50060	AT5G44210
Glyma.04G036700	Glyma.19G018600	2	AT3G50060	AT5G40010
Glyma.04G036700	Glyma.19G147200	2	AT3G50060	AT5G06760
Glyma.04G036700	Glyma.08G033800	2	AT3G50060	AT4G26080
Glyma.04G036700	Glyma.13G297200	2	AT3G50060	AT4G28300
Glyma.04G036700	Glyma.06G105200	2	AT3G50060	AT1G78070
Glyma.04G036700	Glyma.06G021200	2	AT3G50060	AT1G60420
Glyma.04G036700	Glyma.12G225500	2	AT3G50060	AT5G53870
Glyma.04G036700	Glyma.13G275800	2	AT3G50060	AT5G53870
Glyma.04G036700	Glyma.02G255000	2	AT3G50060	AT4G00430
Glyma.04G036700	Glyma.05G056300	2	AT3G50060	AT1G12240
Glyma.04G036700	Glyma.18G139900	2	AT3G50060	AT1G60590
Glyma.04G036700	Glyma.04G050300	2	AT3G50060	AT2G25900
Glyma.04G036700	Glyma.15G265200	2	AT3G50060	AT3G12710
Glyma.04G036700	Glyma.10G151000	2	AT3G50060	AT1G56220
Glyma.04G036700	Glyma.19G023200	2	AT3G50060	AT5G39660
Glyma.04G036700	Glyma.08G264800	2	AT3G50060	AT1G30820
Glyma.04G036700	Glyma.13G237000	2	AT3G50060	AT1G28330
Glyma.04G036700	Glyma.10G248400	2	AT3G50060	AT3G04910
Glyma.04G036700	Glyma.01G129400	2	AT3G50060	AT2G38400
Glyma.04G036700	Glyma.13G211000	2	AT3G50060	AT3G23880
Glyma.04G036700	Glyma.06G097300	2	AT3G50060	AT4G24510
Glyma.04G036700	Glyma.01G031500	2	AT3G50060	AT1G23800
Glyma.04G036700	Glyma.05G138700	2	AT3G50060	AT1G14720
Glyma.04G036700	Glyma.16G077400	2	AT3G50060	AT1G52140
Glyma.04G036700	Glyma.13G168700	2	AT3G50060	AT5G14780
Glyma.04G036700	Glyma.20G237200	2	AT3G50060	AT1G56220
Glyma.04G036700	Glyma.13G218200	2	AT3G50060	AT1G30040
Glyma.04G036700	Glyma.17G072400	2	AT3G50060	AT1G16030
Glyma.04G036700	Glyma.01G131500	2	AT3G50060	AT5G58380
Glyma.04G036700	Glyma.17G128000	2	AT3G50060	AT5G03860
Glyma.04G036700	Glyma.16G103900	2	AT3G50060	AT1G32100
Glyma.04G036700	Glyma.08G341700	2	AT3G50060	AT1G73260
Glyma.04G036700	Glyma.07G212800	2	AT3G50060	AT2G15620
Glyma.04G036700	Glyma.14G055200	2	AT3G50060	AT4G14270
Glyma.04G036700	Glyma.05G127600	2	AT3G50060	AT4G18170
Glyma.04G036700	Glyma.18G226200	2	AT3G50060	AT4G00750
Glyma.04G036700	Glyma.17G226500	2	AT3G50060	AT5G21940
Glyma.04G036700	Glyma.17G042100	2	AT3G50060	AT5G20620
Glyma.04G036700	Glyma.09G218600	2	AT3G50060	AT4G19230
Glyma.04G036700	Glyma.19G228000	2	AT3G50060	AT1G09250
Glyma.04G036700	Glyma.17G081300	2	AT3G50060	AT5G17390
Glyma.04G036700	Glyma.13G220900	2	AT3G50060	AT1G30360
Glyma.04G036700	Glyma.02G118500	2	AT3G50060	AT1G13740
Glyma.04G036700	Glyma.13G238500	2	AT3G50060	AT4G32480
Glyma.04G036700	Glyma.07G149600	2	AT3G50060	AT3G51860
Glyma.04G036700	Glyma.13G084000	2	AT3G50060	AT1G77760
Glyma.04G036700	Glyma.18G212200	2	AT3G50060	AT5G58380
Glyma.04G036700	Glyma.08G140600	2	AT3G50060	AT4G36220
Glyma.04G036700	Glyma.14G165000	2	AT3G50060	AT1G77760
Glyma.04G036700	Glyma.15G076500	2	AT3G50060	AT1G28330
Glyma.04G036700	Glyma.02G086100	2	AT3G50060	AT1G14790
Glyma.04G036700	Glyma.16G194600	2	AT3G50060	AT3G05200
Glyma.04G036700	Glyma.09G047900	2	AT3G50060	AT5G44670
Glyma.04G036700	Glyma.09G187700	2	AT3G50060	AT3G24420
Glyma.04G036700	Glyma.02G022300	2	AT3G50060	AT3G01470
Glyma.04G036700	Glyma.20G174800	2	AT3G50060	AT1G71960
Glyma.04G036700	Glyma.10G253200	2	AT3G50060	AT4G21410
Glyma.04G036700	Glyma.16G040300	2	AT3G50060	AT5G18130
Glyma.04G036700	Glyma.18G123800	2	AT3G50060	AT2G02800
Glyma.04G036700	Glyma.09G163900	2	AT3G50060	AT1G17860
Glyma.04G036700	Glyma.10G172700	2	AT3G50060	AT1G64660
Glyma.04G036700	Glyma.01G040000	2	AT3G50060	AT1G10360
Glyma.04G036700	Glyma.08G341800	2	AT3G50060	AT1G73260
Glyma.04G036700	Glyma.07G074400	2	AT3G50060	AT3G61220
Glyma.04G036700	Glyma.17G021800	2	AT3G50060	AT4G15560
Glyma.04G036700	Glyma.20G107600	2	AT3G50060	AT4G35110
Glyma.04G036700	Glyma.09G140700	2	AT3G50060	AT3G05200
Glyma.04G036700	Glyma.02G132100	2	AT3G50060	AT2G15620
Glyma.04G036700	Glyma.14G212700	2	AT3G50060	AT1G66180
Glyma.04G036700	Glyma.20G241700	2	AT3G50060	AT3G55120
Glyma.04G036700	Glyma.05G029200	2	AT3G50060	AT5G62530
Glyma.04G036700	Glyma.15G089000	2	AT3G50060	AT1G29670
Glyma.04G036700	Glyma.18G236700	2	AT3G50060	AT3G61490
Glyma.04G036700	Glyma.08G082400	2	AT3G50060	AT4G18170
Glyma.04G036700	Glyma.08G199300	2	AT3G50060	AT1G14520
Glyma.04G036700	Glyma.15G091600	2	AT3G50060	AT1G30360
Glyma.04G036700	Glyma.02G208200	2	AT3G50060	AT4G08950
Glyma.04G036700	Glyma.08G104100	2	AT3G50060	AT1G13710
Glyma.04G036700	Glyma.08G341600	2	AT3G50060	AT1G17860
Glyma.04G036700	Glyma.02G034000	2	AT3G50060	AT1G23800
Glyma.04G036700	Glyma.15G101600	2	AT3G50060	AT3G23880
Glyma.04G036700	Glyma.04G252100	2	AT3G50060	AT4G36020
Glyma.04G036700	Glyma.01G060300	2	AT3G50060	AT1G13740
Glyma.04G036700	Glyma.15G017000	2	AT3G50060	AT1G52190
Glyma.05G127600	Glyma.13G370100	4	AT4G18170	AT1G80840
Glyma.05G127600	Glyma.U020900	4	AT4G18170	AT1G07900
Glyma.05G127600	Glyma.06G145100	4	AT4G18170	AT3G10960
Glyma.05G127600	Glyma.03G222600	4	AT4G18170	AT2G47140
Glyma.05G127600	Glyma.07G238700	4	AT4G18170	AT5G49480
Glyma.05G127600	Glyma.11G085400	4	AT4G18170	AT4G35600
Glyma.05G127600	Glyma.11G220900	4	AT4G18170	AT3G55550
Glyma.05G127600	Glyma.11G139500	4	AT4G18170	AT1G07630
Glyma.05G127600	Glyma.10G011000	4	AT4G18170	AT4G01950
Glyma.05G127600	Glyma.12G216100	4	AT4G18170	AT5G48150
Glyma.05G127600	Glyma.01G153300	4	AT4G18170	AT4G19230
Glyma.05G127600	Glyma.03G056800	4	AT4G18170	AT5G01370
Glyma.05G127600	Glyma.08G099900	4	AT4G18170	AT1G30320
Glyma.05G127600	Glyma.13G043800	4	AT4G18170	AT1G17840
Glyma.05G127600	Glyma.20G159600	4	AT4G18170	AT5G52400
Glyma.05G127600	Glyma.05G097300	4	AT4G18170	AT5G67260
Glyma.05G127600	Glyma.12G066500	4	AT4G18170	AT2G28690
Glyma.05G127600	Glyma.06G234200	4	AT4G18170	AT5G54080
Glyma.05G127600	Glyma.04G206800	4	AT4G18170	AT5G53590
Glyma.05G127600	Glyma.16G182600	4	AT4G18170	AT5G52400
Glyma.05G127600	Glyma.05G224500	4	AT4G18170	AT4G26260
Glyma.05G127600	Glyma.01G128100	4	AT4G18170	AT2G38470
Glyma.05G127600	Glyma.05G082400	4	AT4G18170	AT5G66900
Glyma.05G127600	Glyma.01G087500	4	AT4G18170	AT1G25560
Glyma.05G127600	Glyma.06G023500	4	AT4G18170	AT1G20060
Glyma.05G127600	Glyma.10G041400	4	AT4G18170	AT4G28706
Glyma.05G127600	Glyma.13G361900	4	AT4G18170	AT1G15520
Glyma.05G127600	Glyma.02G125600	4	AT4G18170	AT2G14960
Glyma.05G127600	Glyma.09G145600	4	AT4G18170	AT1G47890
Glyma.05G127600	Glyma.13G030300	4	AT4G18170	AT3G45140
Glyma.05G127600	Glyma.08G091400	4	AT4G18170	AT5G17330
Glyma.05G127600	Glyma.02G009800	4	AT4G18170	AT2G47190
Glyma.05G127600	Glyma.05G143500	4	AT4G18170	AT1G30320
Glyma.05G127600	Glyma.18G064900	4	AT4G18170	AT3G54140
Glyma.05G127600	Glyma.03G254900	4	AT4G18170	AT4G01130
Glyma.05G127600	Glyma.14G061800	4	AT4G18170	AT2G39980
Glyma.05G127600	Glyma.20G119600	4	AT4G18170	AT1G25390
Glyma.05G127600	Glyma.04G108000	4	AT4G18170	AT3G54000
Glyma.05G127600	Glyma.08G187400	4	AT4G18170	AT1G11050
Glyma.05G127600	Glyma.19G065800	4	AT4G18170	AT5G53050
Glyma.05G127600	Glyma.15G179600	4	AT4G18170	AT1G19180
Glyma.05G127600	Glyma.11G038600	4	AT4G18170	AT1G19180
Glyma.05G127600	Glyma.08G058900	4	AT4G18170	AT1G61340
Glyma.05G127600	Glyma.07G039900	4	AT4G18170	AT1G17420
Glyma.05G127600	Glyma.13G337200	4	AT4G18170	AT1G07530
Glyma.05G127600	Glyma.17G007600	4	AT4G18170	AT4G17230
Glyma.05G127600	Glyma.13G154000	4	AT4G18170	AT5G03880
Glyma.05G127600	Glyma.02G254600	4	AT4G18170	AT2G39980
Glyma.05G127600	Glyma.08G145300	4	AT4G18170	AT5G61890
Glyma.05G127600	Glyma.05G234600	4	AT4G18170	AT1G25340
Glyma.05G127600	Glyma.08G042100	4	AT4G18170	AT1G25340
Glyma.05G127600	Glyma.13G076900	4	AT4G18170	AT5G21105
Glyma.05G127600	Glyma.11G144600	4	AT4G18170	AT5G59730
Glyma.05G127600	Glyma.06G307600	4	AT4G18170	AT1G05100
Glyma.05G127600	Glyma.13G090300	4	AT4G18170	AT1G22360
Glyma.05G127600	Glyma.07G189300	4	AT4G18170	AT4G21440
Glyma.05G127600	Glyma.17G110200	4	AT4G18170	AT5G33290
Glyma.05G127600	Glyma.11G067700	4	AT4G18170	AT3G50660
Glyma.05G127600	Glyma.13G148700	4	AT4G18170	AT5G03795
Glyma.05G127600	Glyma.17G145900	4	AT4G18170	AT4G16820
Glyma.05G127600	Glyma.18G118300	4	AT4G18170	AT5G12340
Glyma.05G127600	Glyma.08G021900	4	AT4G18170	AT4G11070
Glyma.05G127600	Glyma.17G067200	4	AT4G18170	AT5G11210
Glyma.05G127600	Glyma.16G148600	4	AT4G18170	AT1G12880
Glyma.05G127600	Glyma.11G080400	4	AT4G18170	AT2G17760
Glyma.05G127600	Glyma.02G038400	4	AT4G18170	AT3G26600
Glyma.05G127600	Glyma.17G185000	4	AT4G18170	AT5G13180
Glyma.05G127600	Glyma.01G182400	4	AT4G18170	AT2G23450
Glyma.05G127600	Glyma.08G280300	4	AT4G18170	AT4G24570
Glyma.05G127600	Glyma.18G026800	4	AT4G18170	AT3G55950
Glyma.05G127600	Glyma.10G002200	4	AT4G18170	AT3G22930
Glyma.05G127600	Glyma.12G114100	4	AT4G18170	AT4G28350
Glyma.05G127600	Glyma.13G296300	4	AT4G18170	AT4G28350
Glyma.05G127600	Glyma.08G018300	4	AT4G18170	AT4G23550
Glyma.05G127600	Glyma.03G005800	4	AT4G18170	AT1G33110
Glyma.05G127600	Glyma.19G044900	4	AT4G18170	AT3G25780
Glyma.05G127600	Glyma.12G203100	4	AT4G18170	AT2G20880
Glyma.05G127600	Glyma.14G021900	4	AT4G18170	AT1G11925
Glyma.05G127600	Glyma.03G258100	4	AT4G18170	AT1G01260
Glyma.05G127600	Glyma.09G066300	4	AT4G18170	AT4G33080
Glyma.05G127600	Glyma.02G132500	4	AT4G18170	AT4G34410
Glyma.05G127600	Glyma.12G065900	4	AT4G18170	AT5G59790
Glyma.05G127600	Glyma.05G010600	5	AT4G18170	AT2G26650
Glyma.05G127600	Glyma.13G250400	5	AT4G18170	AT1G61680
Glyma.05G127600	Glyma.15G163200	5	AT4G18170	AT5G57340
Glyma.05G127600	Glyma.08G175300	5	AT4G18170	AT1G30260
Glyma.05G127600	Glyma.17G173000	5	AT4G18170	AT4G36950
Glyma.05G127600	Glyma.16G212500	5	AT4G18170	AT1G17860
Glyma.05G127600	Glyma.08G147200	5	AT4G18170	AT5G64660
Glyma.05G127600	Glyma.20G047700	5	AT4G18170	AT5G01960
Glyma.05G127600	Glyma.14G057600	5	AT4G18170	AT3G11090
Glyma.05G127600	Glyma.15G025000	5	AT4G18170	AT1G17640
Glyma.05G127600	Glyma.18G198400	5	AT4G18170	AT2G38120
Glyma.05G127600	Glyma.17G153000	5	AT4G18170	AT4G18010
Glyma.05G127600	Glyma.08G162500	5	AT4G18170	AT3G12710
Glyma.05G127600	Glyma.07G104500	5	AT4G18170	AT5G37600
Glyma.05G127600	Glyma.05G094400	5	AT4G18170	AT4G36950
Glyma.05G127600	Glyma.20G022400	5	AT4G18170	AT5G45100
Glyma.05G127600	Glyma.02G185100	5	AT4G18170	AT1G31490
Glyma.05G127600	Glyma.11G008000	5	AT4G18170	AT3G22600
Glyma.05G127600	Glyma.14G015500	5	AT4G18170	AT1G45616
Glyma.05G127600	Glyma.05G074200	5	AT4G18170	AT3G27250
Glyma.05G127600	Glyma.02G224900	5	AT4G18170	AT2G38090
Glyma.05G127600	Glyma.06G012100	5	AT4G18170	AT4G39230
Glyma.05G127600	Glyma.04G177900	5	AT4G18170	AT5G62920
Glyma.05G127600	Glyma.15G089300	5	AT4G18170	AT1G29670
Glyma.05G127600	Glyma.03G200100	5	AT4G18170	AT5G04820
Glyma.05G127600	Glyma.20G155700	5	AT4G18170	AT3G61060
Glyma.05G127600	Glyma.14G099200	5	AT4G18170	AT5G19530
Glyma.05G127600	Glyma.13G074500	5	AT4G18170	AT3G24570
Glyma.05G127600	Glyma.08G216600	5	AT4G18170	AT5G25190
Glyma.05G127600	Glyma.01G169200	5	AT4G18170	AT4G36220
Glyma.05G127600	Glyma.13G186600	5	AT4G18170	AT5G13750
Glyma.05G127600	Glyma.17G217000	5	AT4G18170	AT4G19810
Glyma.05G127600	Glyma.02G022700	5	AT4G18170	AT1G69870
Glyma.05G127600	Glyma.15G094600	5	AT4G18170	AT5G46240
Glyma.05G127600	Glyma.06G187000	5	AT4G18170	AT5G62920
Glyma.05G127600	Glyma.19G070600	5	AT4G18170	AT1G68400
Glyma.05G127600	Glyma.11G179700	5	AT4G18170	AT1G13130
Glyma.05G127600	Glyma.02G027400	5	AT4G18170	AT1G59940
Glyma.05G127600	Glyma.17G257700	5	AT4G18170	AT1G75710
Glyma.05G127600	Glyma.17G080700	5	AT4G18170	AT1G69170
Glyma.05G127600	Glyma.17G041400	5	AT4G18170	AT1G02520
Glyma.05G127600	Glyma.12G062700	5	AT4G18170	AT2G39700
Glyma.05G127600	Glyma.07G140100	5	AT4G18170	AT3G09270
Glyma.05G127600	Glyma.12G165200	5	AT4G18170	AT1G09600
Glyma.05G127600	Glyma.01G039200	5	AT4G18170	AT1G59640
Glyma.05G127600	Glyma.20G212800	5	AT4G18170	AT5G51560
Glyma.05G127600	Glyma.20G147100	5	AT4G18170	AT3G22540
Glyma.05G127600	Glyma.03G260300	5	AT4G18170	AT1G01120
Glyma.05G127600	Glyma.13G229700	5	AT4G18170	AT2G42610
Glyma.05G127600	Glyma.11G155100	5	AT4G18170	AT3G57040
Glyma.05G127600	Glyma.13G363300	5	AT4G18170	AT1G52690
Glyma.05G127600	Glyma.02G109100	5	AT4G18170	AT1G69530
Glyma.05G127600	Glyma.02G028200	5	AT4G18170	AT1G59970
Glyma.05G127600	Glyma.04G167800	5	AT4G18170	AT2G03090
Glyma.05G127600	Glyma.01G050100	5	AT4G18170	AT1G69530
Glyma.05G127600	Glyma.04G068500	5	AT4G18170	AT5G20060
Glyma.05G127600	Glyma.13G210000	5	AT4G18170	AT3G23600
Glyma.05G127600	Glyma.06G056400	5	AT4G18170	AT2G26330
Glyma.05G127600	Glyma.13G233900	5	AT4G18170	AT4G17500
Glyma.05G127600	Glyma.18G301500	5	AT4G18170	AT5G13180
Glyma.05G127600	Glyma.19G218300	5	AT4G18170	AT2G47240
Glyma.05G127600	Glyma.04G055600	5	AT4G18170	AT5G21482
Glyma.05G127600	Glyma.13G217400	5	AT4G18170	AT2G34500
Glyma.05G127600	Glyma.05G219900	5	AT4G18170	AT4G24050
Glyma.05G127600	Glyma.03G008100	5	AT4G18170	AT2G45970
Glyma.05G127600	Glyma.06G319700	5	AT4G18170	AT1G33590
Glyma.05G127600	Glyma.13G363000	5	AT4G18170	AT1G52700
Glyma.05G127600	Glyma.09G028100	5	AT4G18170	AT1G30700
Glyma.05G127600	Glyma.17G234000	5	AT4G18170	AT4G33800
Glyma.05G127600	Glyma.07G048200	5	AT4G18170	AT2G46870
Glyma.05G127600	Glyma.11G016100	5	AT4G18170	AT1G50420
Glyma.05G127600	Glyma.10G028900	5	AT4G18170	AT3G51895
Glyma.05G127600	Glyma.14G222600	5	AT4G18170	AT1G76130
Glyma.05G127600	Glyma.14G160100	5	AT4G18170	AT5G53190
Glyma.05G127600	Glyma.07G229000	5	AT4G18170	AT2G03090
Glyma.05G127600	Glyma.14G153500	5	AT4G18170	AT1G77380
Glyma.05G127600	Glyma.14G173600	5	AT4G18170	AT3G28890
Glyma.05G127600	Glyma.15G074800	5	AT4G18170	AT4G32480
Glyma.05G127600	Glyma.18G060900	5	AT4G18170	AT2G30040
Glyma.05G127600	Glyma.17G016800	5	AT4G18170	AT3G06130
Glyma.05G127600	Glyma.06G133800	5	AT4G18170	AT2G46680
Glyma.05G127600	Glyma.13G270100	5	AT4G18170	AT1G78850
Glyma.05G127600	Glyma.16G084000	5	AT4G18170	AT3G27650
Glyma.05G127600	Glyma.08G342600	5	AT4G18170	AT3G28345
Glyma.05G127600	Glyma.07G076200	5	AT4G18170	AT2G45760
Glyma.05G127600	Glyma.13G063800	5	AT4G18170	AT3G28857
Glyma.05G127600	Glyma.08G330700	5	AT4G18170	AT1G55850
Glyma.05G127600	Glyma.13G275400	5	AT4G18170	AT3G23560
Glyma.05G127600	Glyma.09G013800	5	AT4G18170	AT5G50740
Glyma.05G127600	Glyma.20G115600	5	AT4G18170	AT1G25440
Glyma.05G127600	Glyma.13G341100	5	AT4G18170	AT5G59010
Glyma.05G234600	Glyma.04G038100	5	AT1G25340	AT5G42750
Glyma.05G234600	Glyma.20G155700	5	AT1G25340	AT3G61060
Glyma.05G234600	Glyma.20G164200	5	AT1G25340	AT5G24080
Glyma.05G234600	Glyma.17G217000	5	AT1G25340	AT4G19810
Glyma.05G234600	Glyma.02G185100	5	AT1G25340	AT1G31490
Glyma.05G234600	Glyma.13G341100	5	AT1G25340	AT5G59010
Glyma.05G234600	Glyma.02G215800	5	AT1G25340	AT1G58250
Glyma.05G234600	Glyma.06G039100	5	AT1G25340	AT5G42750
Glyma.05G234600	Glyma.U010000	5	AT1G25340	AT5G22090
Glyma.05G234600	Glyma.06G007100	5	AT1G25340	AT4G34760
Glyma.05G234600	Glyma.05G151400	5	AT1G25340	AT4G14010
Glyma.05G234600	Glyma.04G177900	5	AT1G25340	AT5G62920
Glyma.05G234600	Glyma.04G100900	5	AT1G25340	AT4G08940
Glyma.05G234600	Glyma.04G058300	5	AT1G25340	AT2G24640
Glyma.05G234600	Glyma.02G256800	5	AT1G25340	AT5G05690
Glyma.05G234600	Glyma.08G299000	5	AT1G25340	AT1G26920
Glyma.05G234600	Glyma.05G045800	5	AT1G25340	AT5G63350
Glyma.05G234600	Glyma.06G319700	5	AT1G25340	AT1G33590
Glyma.05G234600	Glyma.07G048200	5	AT1G25340	AT2G46870
Glyma.05G234600	Glyma.17G257700	5	AT1G25340	AT1G75710
Glyma.05G234600	Glyma.14G072300	5	AT1G25340	AT1G19640
Glyma.05G234600	Glyma.02G022700	5	AT1G25340	AT1G69870
Glyma.05G234600	Glyma.14G099200	5	AT1G25340	AT5G19530
Glyma.05G234600	Glyma.15G094600	5	AT1G25340	AT5G46240
Glyma.05G234600	Glyma.04G055600	5	AT1G25340	AT5G21482
Glyma.05G234600	Glyma.03G248400	5	AT1G25340	AT1G60750
Glyma.05G234600	Glyma.06G187000	5	AT1G25340	AT5G62920
Glyma.05G234600	Glyma.13G250400	5	AT1G25340	AT1G61680
Glyma.05G234600	Glyma.17G067800	5	AT1G25340	AT2G18700
Glyma.05G234600	Glyma.06G102600	5	AT1G25340	AT4G08940
Glyma.05G234600	Glyma.05G010600	5	AT1G25340	AT2G26650
Glyma.05G234600	Glyma.20G115600	5	AT1G25340	AT1G25440
Glyma.05G234600	Glyma.19G255200	5	AT1G25340	AT2G46420
Glyma.05G234600	Glyma.19G218300	5	AT1G25340	AT2G47240
Glyma.05G234600	Glyma.18G104400	5	AT1G25340	AT3G58750
Glyma.05G234600	Glyma.03G008100	5	AT1G25340	AT2G45970
Glyma.05G234600	Glyma.08G162500	5	AT1G25340	AT3G12710
Glyma.05G234600	Glyma.13G208000	5	AT1G25340	AT1G03220
Glyma.05G234600	Glyma.14G014900	5	AT1G25340	AT3G06920
Glyma.05G234600	Glyma.13G092500	5	AT1G25340	AT2G18700
Glyma.05G234600	Glyma.10G000300	5	AT1G25340	AT5G17540
Glyma.05G234600	Glyma.18G040800	5	AT1G25340	AT5G37660
Glyma.05G234600	Glyma.01G050100	5	AT1G25340	AT1G69530
Glyma.05G234600	Glyma.07G081500	5	AT1G25340	AT2G45640
Glyma.05G234600	Glyma.13G229700	5	AT1G25340	AT2G42610
Glyma.05G234600	Glyma.19G063100	5	AT1G25340	AT5G23240
Glyma.05G234600	Glyma.14G203900	5	AT1G25340	AT2G40610
Glyma.05G234600	Glyma.05G045500	5	AT1G25340	AT5G09840
Glyma.05G234600	Glyma.01G039200	5	AT1G25340	AT1G59640
Glyma.05G234600	Glyma.08G175300	5	AT1G25340	AT1G30260
Glyma.05G234600	Glyma.15G040100	5	AT1G25340	AT2G39570
Glyma.05G234600	Glyma.13G363300	5	AT1G25340	AT1G52690
Glyma.05G234600	Glyma.07G021300	5	AT1G25340	AT4G30780
Glyma.05G234600	Glyma.05G148900	5	AT1G25340	AT1G67320
Glyma.05G234600	Glyma.15G116700	5	AT1G25340	AT4G16447
Glyma.05G234600	Glyma.09G013800	5	AT1G25340	AT5G50740
Glyma.05G234600	Glyma.01G239800	5	AT1G25340	AT5G19260
Glyma.05G234600	Glyma.14G202000	5	AT1G25340	AT2G23140
Glyma.05G234600	Glyma.05G219900	5	AT1G25340	AT4G24050
Glyma.05G234600	Glyma.13G056900	5	AT1G25340	AT5G15550
Glyma.05G234600	Glyma.08G330700	5	AT1G25340	AT1G55850
Glyma.05G234600	Glyma.03G042600	5	AT1G25340	AT5G01720
Glyma.05G234600	Glyma.17G041400	5	AT1G25340	AT1G02520
Glyma.05G234600	Glyma.04G068500	5	AT1G25340	AT5G20060
Glyma.05G234600	Glyma.03G110600	5	AT1G25340	AT2G44810
Glyma.05G234600	Glyma.18G048400	5	AT1G25340	AT3G46940
Glyma.05G234600	Glyma.08G220500	5	AT1G25340	AT4G30780
Glyma.05G234600	Glyma.04G013400	5	AT1G25340	AT1G49310
Glyma.05G234600	Glyma.10G028900	5	AT1G25340	AT3G51895
Glyma.05G234600	Glyma.01G128200	5	AT1G25340	AT5G01720
Glyma.05G234600	Glyma.18G198400	5	AT1G25340	AT2G38120
Glyma.05G234600	Glyma.03G132700	5	AT1G25340	AT3G57270
Glyma.05G234600	Glyma.08G216600	5	AT1G25340	AT5G25190
Glyma.05G234600	Glyma.14G015500	5	AT1G25340	AT1G45616
Glyma.05G234600	Glyma.14G160100	5	AT1G25340	AT5G53190
Glyma.05G234600	Glyma.13G063800	5	AT1G25340	AT3G28857
Glyma.05G234600	Glyma.01G086000	5	AT1G25340	AT5G15550
Glyma.05G234600	Glyma.13G217400	5	AT1G25340	AT2G34500
Glyma.05G234600	Glyma.09G177100	5	AT1G25340	AT1G48570
Glyma.05G234600	Glyma.19G141800	5	AT1G25340	AT5G52630
Glyma.05G234600	Glyma.09G086600	5	AT1G25340	AT1G03540
Glyma.05G234600	Glyma.13G314400	5	AT1G25340	AT3G11600
Glyma.05G234600	Glyma.19G211600	5	AT1G25340	AT1G02820
Glyma.05G234600	Glyma.14G153500	5	AT1G25340	AT1G77380
Glyma.05G234600	Glyma.17G144800	5	AT1G25340	AT4G16790
Glyma.05G234600	Glyma.11G155100	5	AT1G25340	AT3G57040
Glyma.05G234600	Glyma.03G200100	5	AT1G25340	AT5G04820
Glyma.05G234600	Glyma.04G009900	5	AT1G25340	AT2G21490
Glyma.05G234600	Glyma.02G109100	5	AT1G25340	AT1G69530
Glyma.05G234600	Glyma.11G016100	5	AT1G25340	AT1G50420
Glyma.05G234600	Glyma.12G087400	5	AT1G25340	AT4G33790
Glyma.05G234600	Glyma.17G080700	5	AT1G25340	AT1G69170
Glyma.05G234600	Glyma.12G062700	5	AT1G25340	AT2G39700
Glyma.05G234600	Glyma.20G022400	5	AT1G25340	AT5G45100
Glyma.05G234600	Glyma.14G057600	5	AT1G25340	AT3G11090
Glyma.06G042100	Glyma.17G061800	2	AT1G46768	AT4G30190
Glyma.06G042100	Glyma.10G172700	2	AT1G46768	AT1G64660
Glyma.06G042100	Glyma.19G069200	2	AT1G46768	AT1G07430
Glyma.06G042100	Glyma.02G118500	2	AT1G46768	AT1G13740
Glyma.06G042100	Glyma.01G060300	2	AT1G46768	AT1G13740
Glyma.06G042100	Glyma.04G252600	2	AT1G46768	AT1G75710
Glyma.06G042100	Glyma.04G014000	2	AT1G46768	AT3G18830
Glyma.06G042100	Glyma.02G255000	2	AT1G46768	AT4G00430
Glyma.06G042100	Glyma.08G082400	2	AT1G46768	AT4G18170
Glyma.06G042100	Glyma.18G098400	2	AT1G46768	AT5G36210
Glyma.06G042100	Glyma.13G215000	2	AT1G46768	AT5G18670
Glyma.06G042100	Glyma.04G252100	2	AT1G46768	AT4G36020
Glyma.06G042100	Glyma.09G218600	2	AT1G46768	AT4G19230
Glyma.06G042100	Glyma.18G267200	2	AT1G46768	AT1G13740
Glyma.06G042100	Glyma.05G127600	2	AT1G46768	AT4G18170
Glyma.06G042100	Glyma.05G056300	2	AT1G46768	AT1G12240
Glyma.07G052100	Glyma.17G192000	2	AT2G46680	AT5G49630
Glyma.07G052100	Glyma.10G151000	2	AT2G46680	AT1G56220
Glyma.07G052100	Glyma.10G086800	2	AT2G46680	AT5G06530
Glyma.07G052100	Glyma.03G221400	2	AT2G46680	AT2G47240
Glyma.07G052100	Glyma.12G225500	2	AT2G46680	AT5G53870
Glyma.07G052100	Glyma.11G239200	2	AT2G46680	AT1G78080
Glyma.07G052100	Glyma.15G150200	2	AT2G46680	AT5G49120
Glyma.07G052100	Glyma.01G178500	2	AT2G46680	AT2G23790
Glyma.07G052100	Glyma.09G187700	2	AT2G46680	AT3G24420
Glyma.07G052100	Glyma.07G014500	2	AT2G46680	AT4G25150
Glyma.07G052100	Glyma.08G341800	2	AT2G46680	AT1G73260
Glyma.07G052100	Glyma.13G297200	2	AT2G46680	AT4G28300
Glyma.07G052100	Glyma.15G017000	2	AT2G46680	AT1G52190
Glyma.07G052100	Glyma.04G014000	2	AT2G46680	AT3G18830
Glyma.07G052100	Glyma.08G104100	2	AT2G46680	AT1G13710
Glyma.07G052100	Glyma.13G215000	2	AT2G46680	AT5G18670
Glyma.07G052100	Glyma.02G303800	2	AT2G46680	AT3G20910
Glyma.07G052100	Glyma.13G238500	2	AT2G46680	AT4G32480
Glyma.07G052100	Glyma.13G325900	2	AT2G46680	AT2G37170
Glyma.07G052100	Glyma.08G056600	2	AT2G46680	AT1G73480
Glyma.07G052100	Glyma.04G252600	2	AT2G46680	AT1G75710
Glyma.07G052100	Glyma.16G040300	2	AT2G46680	AT5G18130
Glyma.07G052100	Glyma.06G154400	2	AT2G46680	AT5G64530
Glyma.07G052100	Glyma.20G237200	2	AT2G46680	AT1G56220
Glyma.07G052100	Glyma.16G077400	2	AT2G46680	AT1G52140
Glyma.07G052100	Glyma.02G022300	2	AT2G46680	AT3G01470
Glyma.07G052100	Glyma.09G205300	2	AT2G46680	AT4G17900
Glyma.07G052100	Glyma.09G187400	2	AT2G46680	AT1G73920
Glyma.07G052100	Glyma.07G149600	2	AT2G46680	AT3G51860
Glyma.07G052100	Glyma.18G212200	2	AT2G46680	AT5G58380
Glyma.07G052100	Glyma.17G061800	2	AT2G46680	AT4G30190
Glyma.07G052100	Glyma.16G077900	2	AT2G46680	AT1G35190
Glyma.07G052100	Glyma.06G105200	2	AT2G46680	AT1G78070
Glyma.07G052100	Glyma.20G057500	2	AT2G46680	AT1G22360
Glyma.07G052100	Glyma.12G117700	2	AT2G46680	AT2G20570
Glyma.07G052100	Glyma.13G275800	2	AT2G46680	AT5G53870
Glyma.07G052100	Glyma.08G342100	2	AT2G46680	AT1G73260
Glyma.07G052100	Glyma.08G140600	2	AT2G46680	AT4G36220
Glyma.07G052100	Glyma.06G097300	2	AT2G46680	AT4G24510
Glyma.07G052100	Glyma.17G090900	2	AT2G46680	AT1G60190
Glyma.07G052100	Glyma.07G074400	2	AT2G46680	AT3G61220
Glyma.07G052100	Glyma.08G220000	2	AT2G46680	AT1G80920
Glyma.07G052100	Glyma.01G238800	2	AT2G46680	AT5G26340
Glyma.07G052100	Glyma.01G131500	2	AT2G46680	AT5G58380
Glyma.07G052100	Glyma.08G264800	2	AT2G46680	AT1G30820
Glyma.07G052100	Glyma.17G021800	2	AT2G46680	AT4G15560
Glyma.07G052100	Glyma.11G243900	2	AT2G46680	AT3G55270
Glyma.07G052100	Glyma.13G253300	2	AT2G46680	AT1G09970
Glyma.07G052100	Glyma.05G056300	2	AT2G46680	AT1G12240
Glyma.07G052100	Glyma.04G050300	2	AT2G46680	AT2G25900
Glyma.07G052100	Glyma.15G105100	2	AT2G46680	AT5G19140
Glyma.07G052100	Glyma.16G042700	2	AT2G46680	AT1G08570
Glyma.07G052100	Glyma.08G341700	2	AT2G46680	AT1G73260
Glyma.07G052100	Glyma.13G037900	2	AT2G46680	AT1G21460
Glyma.07G052100	Glyma.01G204800	2	AT2G46680	AT4G17030
Glyma.07G052100	Glyma.17G044300	2	AT2G46680	AT4G33150
Glyma.07G052100	Glyma.18G139900	2	AT2G46680	AT1G60590
Glyma.07G052100	Glyma.14G162100	2	AT2G46680	AT2G29380
Glyma.07G052100	Glyma.15G072400	2	AT2G46680	AT4G27450
Glyma.07G052100	Glyma.02G086100	2	AT2G46680	AT1G14790
Glyma.07G052100	Glyma.08G033800	2	AT2G46680	AT4G26080
Glyma.07G052100	Glyma.07G060400	2	AT2G46680	AT2G46270
Glyma.07G052100	Glyma.08G071300	2	AT2G46680	AT5G64260
Glyma.07G052100	Glyma.15G265200	2	AT2G46680	AT3G12710
Glyma.07G052100	Glyma.19G018600	2	AT2G46680	AT5G40010
Glyma.07G060400	Glyma.15G054600	1	AT2G46270	AT5G64260
Glyma.07G060400	Glyma.06G248900	1	AT2G46270	AT4G27410
Glyma.07G060400	Glyma.01G185800	1	AT2G46270	AT4G36990
Glyma.07G060400	Glyma.03G040100	1	AT2G46270	AT2G38540
Glyma.07G060400	Glyma.02G104300	1	AT2G46270	AT2G15490
Glyma.07G060400	Glyma.04G092100	1	AT2G46270	AT4G24570
Glyma.07G060400	Glyma.17G145300	1	AT2G46270	AT5G47230
Glyma.07G060400	Glyma.20G091300	1	AT2G46270	AT3G05890
Glyma.07G060400	Glyma.09G107100	1	AT2G46270	AT5G05600
Glyma.07G060400	Glyma.07G034900	1	AT2G46270	AT1G55020
Glyma.07G060400	Glyma.08G150400	1	AT2G46270	AT2G44480
Glyma.07G060400	Glyma.10G142700	1	AT2G46270	AT3G05890
Glyma.07G060400	Glyma.11G137300	1	AT2G46270	AT5G59550
Glyma.07G060400	Glyma.03G157300	1	AT2G46270	AT3G22830
Glyma.07G060400	Glyma.20G151800	1	AT2G46270	AT5G62230
Glyma.07G060400	Glyma.08G046500	1	AT2G46270	AT1G68050
Glyma.07G060400	Glyma.03G144400	1	AT2G46270	AT5G06760
Glyma.07G060400	Glyma.10G145300	1	AT2G46270	AT2G47180
Glyma.07G060400	Glyma.13G279900	1	AT2G46270	AT3G15500
Glyma.07G060400	Glyma.16G188900	1	AT2G46270	AT5G23850
Glyma.07G060400	Glyma.10G236000	1	AT2G46270	AT5G52300
Glyma.07G060400	Glyma.06G136600	1	AT2G46270	AT5G24470
Glyma.07G060400	Glyma.11G149100	1	AT2G46270	AT3G63440
Glyma.07G060400	Glyma.04G105900	1	AT2G46270	AT1G55020
Glyma.07G060400	Glyma.01G236300	1	AT2G46270	AT4G14770
Glyma.07G060400	Glyma.14G041700	1	AT2G46270	AT2G27080
Glyma.07G060400	Glyma.05G239400	1	AT2G46270	AT1G68050
Glyma.07G060400	Glyma.12G149100	1	AT2G46270	AT4G27410
Glyma.07G060400	Glyma.12G221500	1	AT2G46270	AT3G15500
Glyma.07G060400	Glyma.03G238800	1	AT2G46270	AT1G54870
Glyma.07G060400	Glyma.17G127900	1	AT2G46270	AT5G50360
Glyma.07G060400	Glyma.08G156600	1	AT2G46270	AT4G33467
Glyma.07G060400	Glyma.02G274400	1	AT2G46270	AT2G27080
Glyma.07G060400	Glyma.01G228700	1	AT2G46270	AT5G13930
Glyma.07G060400	Glyma.11G077400	1	AT2G46270	AT4G36040
Glyma.07G060400	Glyma.03G098600	1	AT2G46270	AT5G16970
Glyma.07G060400	Glyma.16G085600	1	AT2G46270	AT3G07350
Glyma.08G018300	Glyma.09G177100	5	AT4G23550	AT1G48570
Glyma.08G018300	Glyma.17G041400	5	AT4G23550	AT1G02520
Glyma.08G018300	Glyma.17G173000	5	AT4G23550	AT4G36950
Glyma.08G018300	Glyma.13G056900	5	AT4G23550	AT5G15550
Glyma.08G018300	Glyma.13G363000	5	AT4G23550	AT1G52700
Glyma.08G018300	Glyma.18G060900	5	AT4G23550	AT2G30040
Glyma.08G018300	Glyma.13G275400	5	AT4G23550	AT3G23560
Glyma.08G018300	Glyma.07G031000	5	AT4G23550	AT1G52565
Glyma.08G018300	Glyma.02G290900	5	AT4G23550	AT3G20340
Glyma.08G018300	Glyma.19G218300	5	AT4G23550	AT2G47240
Glyma.08G018300	Glyma.05G219900	5	AT4G23550	AT4G24050
Glyma.08G018300	Glyma.16G212500	5	AT4G23550	AT1G17860
Glyma.08G018300	Glyma.03G260300	5	AT4G23550	AT1G01120
Glyma.08G018300	Glyma.02G185100	5	AT4G23550	AT1G31490
Glyma.08G018300	Glyma.14G099200	5	AT4G23550	AT5G19530
Glyma.08G018300	Glyma.12G165200	5	AT4G23550	AT1G09600
Glyma.08G018300	Glyma.06G142300	5	AT4G23550	AT3G56380
Glyma.08G018300	Glyma.17G257700	5	AT4G23550	AT1G75710
Glyma.08G018300	Glyma.06G007100	5	AT4G23550	AT4G34760
Glyma.08G018300	Glyma.03G008100	5	AT4G23550	AT2G45970
Glyma.08G018300	Glyma.12G087400	5	AT4G23550	AT4G33790
Glyma.08G018300	Glyma.13G229700	5	AT4G23550	AT2G42610
Glyma.08G018300	Glyma.06G012100	5	AT4G23550	AT4G39230
Glyma.08G018300	Glyma.19G063100	5	AT4G23550	AT5G23240
Glyma.08G018300	Glyma.17G036300	5	AT4G23550	AT1G47960
Glyma.08G018300	Glyma.12G201000	5	AT4G23550	AT4G28240
Glyma.08G018300	Glyma.14G015500	5	AT4G23550	AT1G45616
Glyma.08G018300	Glyma.13G063800	5	AT4G23550	AT3G28857
Glyma.08G018300	Glyma.03G132700	5	AT4G23550	AT3G57270
Glyma.08G018300	Glyma.08G342600	5	AT4G23550	AT3G28345
Glyma.08G018300	Glyma.17G234000	5	AT4G23550	AT4G33800
Glyma.08G018300	Glyma.09G028100	5	AT4G23550	AT1G30700
Glyma.08G018300	Glyma.01G212300	5	AT4G23550	AT1G12370
Glyma.08G018300	Glyma.02G027400	5	AT4G23550	AT1G59940
Glyma.08G018300	Glyma.16G138500	5	AT4G23550	AT4G39250
Glyma.08G018300	Glyma.13G210000	5	AT4G23550	AT3G23600
Glyma.08G018300	Glyma.06G056400	5	AT4G23550	AT2G26330
Glyma.08G018300	Glyma.15G025000	5	AT4G23550	AT1G17640
Glyma.08G018300	Glyma.09G013800	5	AT4G23550	AT5G50740
Glyma.08G018300	Glyma.01G086000	5	AT4G23550	AT5G15550
Glyma.08G018300	Glyma.01G169200	5	AT4G23550	AT4G36220
Glyma.08G018300	Glyma.02G121000	5	AT4G23550	AT4G36470
Glyma.08G018300	Glyma.03G200100	5	AT4G23550	AT5G04820
Glyma.08G018300	Glyma.13G149100	5	AT4G23550	AT2G36630
Glyma.08G018300	Glyma.07G140100	5	AT4G23550	AT3G09270
Glyma.08G018300	Glyma.13G233900	5	AT4G23550	AT4G17500
Glyma.08G018300	Glyma.04G055600	5	AT4G23550	AT5G21482
Glyma.08G018300	Glyma.14G222600	5	AT4G23550	AT1G76130
Glyma.08G018300	Glyma.02G004800	5	AT4G23550	AT4G14746
Glyma.08G018300	Glyma.09G086600	5	AT4G23550	AT1G03540
Glyma.08G018300	Glyma.14G153500	5	AT4G23550	AT1G77380
Glyma.08G018300	Glyma.02G157300	5	AT4G23550	AT4G39250
Glyma.08G018300	Glyma.11G155100	5	AT4G23550	AT3G57040
Glyma.08G018300	Glyma.04G009900	5	AT4G23550	AT2G21490
Glyma.08G018300	Glyma.08G147200	5	AT4G23550	AT5G64660
Glyma.08G018300	Glyma.13G217400	5	AT4G23550	AT2G34500
Glyma.08G018300	Glyma.03G184300	5	AT4G23550	AT5G37570
Glyma.08G018300	Glyma.07G180100	5	AT4G23550	AT2G33150
Glyma.08G018300	Glyma.15G089300	5	AT4G23550	AT1G29670
Glyma.08G018300	Glyma.14G181900	5	AT4G23550	AT4G38060
Glyma.08G018300	Glyma.13G074500	5	AT4G23550	AT3G24570
Glyma.08G018300	Glyma.02G055900	5	AT4G23550	AT4G39250
Glyma.08G018300	Glyma.14G206500	5	AT4G23550	AT4G27190
Glyma.08G018300	Glyma.04G068500	5	AT4G23550	AT5G20060
Glyma.08G018300	Glyma.02G022700	5	AT4G23550	AT1G69870
Glyma.08G018300	Glyma.19G111700	5	AT4G23550	AT2G38370
Glyma.08G018300	Glyma.01G213800	5	AT4G23550	AT4G22860
Glyma.08G018300	Glyma.07G021300	5	AT4G23550	AT4G30780
Glyma.08G018300	Glyma.13G270100	5	AT4G23550	AT1G78850
Glyma.08G018300	Glyma.05G094400	5	AT4G23550	AT4G36950
Glyma.08G018300	Glyma.01G039200	5	AT4G23550	AT1G59640
Glyma.08G018300	Glyma.19G070600	5	AT4G23550	AT1G68400
Glyma.08G018300	Glyma.18G198400	5	AT4G23550	AT2G38120
Glyma.08G018300	Glyma.17G217000	5	AT4G23550	AT4G19810
Glyma.08G018300	Glyma.02G108300	5	AT4G23550	AT1G26800
Glyma.08G018300	Glyma.18G012200	5	AT4G23550	AT1G67750
Glyma.08G018300	Glyma.18G061800	5	AT4G23550	AT1G19715
Glyma.08G018300	Glyma.17G016800	5	AT4G23550	AT3G06130
Glyma.08G018300	Glyma.10G028900	5	AT4G23550	AT3G51895
Glyma.08G018300	Glyma.14G160100	5	AT4G23550	AT5G53190
Glyma.08G018300	Glyma.05G076800	5	AT4G23550	AT4G20010
Glyma.08G018300	Glyma.15G094600	5	AT4G23550	AT5G46240
Glyma.08G018300	Glyma.08G220500	5	AT4G23550	AT4G30780
Glyma.08G018300	Glyma.20G147100	5	AT4G23550	AT3G22540
Glyma.08G018300	Glyma.11G151000	5	AT4G23550	AT2G38900
Glyma.08G018300	Glyma.07G076200	5	AT4G23550	AT2G45760
Glyma.08G018300	Glyma.07G073800	5	AT4G23550	AT3G61220
Glyma.08G018300	Glyma.12G062700	5	AT4G23550	AT2G39700
Glyma.08G018300	Glyma.17G153000	5	AT4G23550	AT4G18010
Glyma.08G018300	Glyma.11G179700	5	AT4G23550	AT1G13130
Glyma.08G018300	Glyma.05G010600	5	AT4G23550	AT2G26650
Glyma.08G018300	Glyma.13G314400	5	AT4G23550	AT3G11600
Glyma.08G018300	Glyma.02G074400	5	AT4G23550	AT1G34380
Glyma.08G018300	Glyma.11G016100	5	AT4G23550	AT1G50420
Glyma.08G018300	Glyma.14G057600	5	AT4G23550	AT3G11090
Glyma.08G018300	Glyma.08G175300	5	AT4G23550	AT1G30260
Glyma.08G018300	Glyma.07G104500	5	AT4G23550	AT5G37600
Glyma.08G018300	Glyma.20G155700	5	AT4G23550	AT3G61060
Glyma.08G018300	Glyma.02G224900	5	AT4G23550	AT2G38090
Glyma.08G042100	Glyma.01G228700	1	AT1G25340	AT5G13930
Glyma.08G042100	Glyma.16G085600	1	AT1G25340	AT3G07350
Glyma.08G042100	Glyma.15G203500	1	AT1G25340	AT4G31940
Glyma.08G042100	Glyma.01G236300	1	AT1G25340	AT4G14770
Glyma.08G042100	Glyma.03G238800	1	AT1G25340	AT1G54870
Glyma.08G042100	Glyma.20G036100	1	AT1G25340	AT2G02990
Glyma.08G042100	Glyma.02G255200	1	AT1G25340	AT1G07280
Glyma.08G042100	Glyma.08G198900	1	AT1G25340	AT1G51800
Glyma.08G042100	Glyma.11G236500	1	AT1G25340	AT5G65207
Glyma.08G042100	Glyma.10G014600	1	AT1G25340	AT5G49330
Glyma.08G042100	Glyma.12G221500	1	AT1G25340	AT3G15500
Glyma.08G042100	Glyma.09G025400	1	AT1G25340	AT3G03300
Glyma.08G042100	Glyma.10G119600	1	AT1G25340	AT2G30070
Glyma.08G042100	Glyma.06G136600	1	AT1G25340	AT5G24470
Glyma.08G042100	Glyma.13G279900	1	AT1G25340	AT3G15500
Glyma.08G042100	Glyma.13G285300	1	AT1G25340	AT4G31940
Glyma.08G042100	Glyma.20G168500	1	AT1G25340	AT5G61890
Glyma.08G042100	Glyma.03G232500	1	AT1G25340	AT5G57580
Glyma.08G042100	Glyma.10G228900	1	AT1G25340	AT5G24080
Glyma.08G042100	Glyma.08G150400	1	AT1G25340	AT2G44480
Glyma.08G042100	Glyma.17G127900	1	AT1G25340	AT5G50360
Glyma.08G042100	Glyma.11G144600	4	AT1G25340	AT5G59730
Glyma.08G042100	Glyma.18G118300	4	AT1G25340	AT5G12340
Glyma.08G042100	Glyma.19G018700	4	AT1G25340	AT5G40010
Glyma.08G042100	Glyma.05G224500	4	AT1G25340	AT4G26260
Glyma.08G042100	Glyma.19G231200	4	AT1G25340	AT5G27920
Glyma.08G042100	Glyma.02G009800	4	AT1G25340	AT2G47190
Glyma.08G042100	Glyma.11G228100	4	AT1G25340	AT2G40000
Glyma.08G042100	Glyma.01G128100	4	AT1G25340	AT2G38470
Glyma.08G042100	Glyma.12G065900	4	AT1G25340	AT5G59790
Glyma.08G042100	Glyma.08G018800	4	AT1G25340	AT5G41590
Glyma.08G042100	Glyma.01G087500	4	AT1G25340	AT1G25560
Glyma.08G042100	Glyma.03G005800	4	AT1G25340	AT1G33110
Glyma.08G042100	Glyma.08G187400	4	AT1G25340	AT1G11050
Glyma.08G042100	Glyma.14G054400	4	AT1G25340	AT1G73880
Glyma.08G042100	Glyma.20G238100	4	AT1G25340	AT5G27930
Glyma.08G042100	Glyma.04G149300	4	AT1G25340	AT2G26640
Glyma.08G042100	Glyma.01G153300	4	AT1G25340	AT4G19230
Glyma.08G042100	Glyma.06G145100	4	AT1G25340	AT3G10960
Glyma.08G042100	Glyma.01G225100	4	AT1G25340	AT2G29380
Glyma.08G042100	Glyma.05G059300	4	AT1G25340	AT4G16600
Glyma.08G042100	Glyma.U020900	4	AT1G25340	AT1G07900
Glyma.08G042100	Glyma.04G041200	4	AT1G25340	AT1G46768
Glyma.08G042100	Glyma.15G087600	4	AT1G25340	AT3G18670
Glyma.08G042100	Glyma.08G058900	4	AT1G25340	AT1G61340
Glyma.08G042100	Glyma.02G254600	4	AT1G25340	AT2G39980
Glyma.08G042100	Glyma.06G090900	4	AT1G25340	AT1G58330
Glyma.08G042100	Glyma.06G307600	4	AT1G25340	AT1G05100
Glyma.08G042100	Glyma.11G139500	4	AT1G25340	AT1G07630
Glyma.08G042100	Glyma.09G066300	4	AT1G25340	AT4G33080
Glyma.08G042100	Glyma.20G224300	4	AT1G25340	AT4G14640
Glyma.08G042100	Glyma.06G023500	4	AT1G25340	AT1G20060
Glyma.08G042100	Glyma.11G067700	4	AT1G25340	AT3G50660
Glyma.08G042100	Glyma.03G133800	4	AT1G25340	AT2G41540
Glyma.08G042100	Glyma.02G148200	4	AT1G25340	AT1G03220
Glyma.08G042100	Glyma.12G216100	4	AT1G25340	AT5G48150
Glyma.08G042100	Glyma.20G119600	4	AT1G25340	AT1G25390
Glyma.08G042100	Glyma.14G061800	4	AT1G25340	AT2G39980
Glyma.08G042100	Glyma.08G145300	4	AT1G25340	AT5G61890
Glyma.08G042100	Glyma.01G182400	4	AT1G25340	AT2G23450
Glyma.08G042100	Glyma.07G151300	4	AT1G25340	AT5G05580
Glyma.08G042100	Glyma.01G225000	4	AT1G25340	AT1G64380
Glyma.08G042100	Glyma.13G355100	4	AT1G25340	AT1G52140
Glyma.08G042100	Glyma.18G020600	4	AT1G25340	AT5G65207
Glyma.08G042100	Glyma.14G021900	4	AT1G25340	AT1G11925
Glyma.08G042100	Glyma.16G182600	4	AT1G25340	AT5G52400
Glyma.08G042100	Glyma.06G114300	4	AT1G25340	AT1G44170
Glyma.08G042100	Glyma.02G038400	4	AT1G25340	AT3G26600
Glyma.08G042100	Glyma.17G067200	4	AT1G25340	AT5G11210
Glyma.08G042100	Glyma.18G064900	4	AT1G25340	AT3G54140
Glyma.08G042100	Glyma.02G125600	4	AT1G25340	AT2G14960
Glyma.08G042100	Glyma.14G212200	4	AT1G25340	AT1G66160
Glyma.08G042100	Glyma.12G084500	4	AT1G25340	AT1G08230
Glyma.08G042100	Glyma.13G361900	4	AT1G25340	AT1G15520
Glyma.08G042100	Glyma.20G159600	4	AT1G25340	AT5G52400
Glyma.08G042100	Glyma.12G066500	4	AT1G25340	AT2G28690
Glyma.08G042100	Glyma.03G258100	4	AT1G25340	AT1G01260
Glyma.08G042100	Glyma.02G132500	4	AT1G25340	AT4G34410
Glyma.08G042100	Glyma.19G063100	5	AT1G25340	AT5G23240
Glyma.08G042100	Glyma.05G151400	5	AT1G25340	AT4G14010
Glyma.08G042100	Glyma.06G187000	5	AT1G25340	AT5G62920
Glyma.08G042100	Glyma.07G048200	5	AT1G25340	AT2G46870
Glyma.08G042100	Glyma.02G215800	5	AT1G25340	AT1G58250
Glyma.08G042100	Glyma.18G040800	5	AT1G25340	AT5G37660
Glyma.08G042100	Glyma.14G057600	5	AT1G25340	AT3G11090
Glyma.08G042100	Glyma.17G217000	5	AT1G25340	AT4G19810
Glyma.08G042100	Glyma.10G000300	5	AT1G25340	AT5G17540
Glyma.08G042100	Glyma.02G109100	5	AT1G25340	AT1G69530
Glyma.08G042100	Glyma.14G153500	5	AT1G25340	AT1G77380
Glyma.08G042100	Glyma.04G058300	5	AT1G25340	AT2G24640
Glyma.08G042100	Glyma.12G087400	5	AT1G25340	AT4G33790
Glyma.08G042100	Glyma.05G219900	5	AT1G25340	AT4G24050
Glyma.08G042100	Glyma.01G039200	5	AT1G25340	AT1G59640
Glyma.08G042100	Glyma.10G028900	5	AT1G25340	AT3G51895
Glyma.08G042100	Glyma.20G155700	5	AT1G25340	AT3G61060
Glyma.08G042100	Glyma.18G104400	5	AT1G25340	AT3G58750
Glyma.08G042100	Glyma.03G008100	5	AT1G25340	AT2G45970
Glyma.08G042100	Glyma.15G094600	5	AT1G25340	AT5G46240
Glyma.08G042100	Glyma.17G067800	5	AT1G25340	AT2G18700
Glyma.08G042100	Glyma.05G045800	5	AT1G25340	AT5G63350
Glyma.08G042100	Glyma.09G177100	5	AT1G25340	AT1G48570
Glyma.08G042100	Glyma.08G299000	5	AT1G25340	AT1G26920
Glyma.08G042100	Glyma.05G010600	5	AT1G25340	AT2G26650
Glyma.08G042100	Glyma.08G330700	5	AT1G25340	AT1G55850
Glyma.08G042100	Glyma.14G072300	5	AT1G25340	AT1G19640
Glyma.08G042100	Glyma.13G341100	5	AT1G25340	AT5G59010
Glyma.08G042100	Glyma.04G068500	5	AT1G25340	AT5G20060
Glyma.08G042100	Glyma.09G013800	5	AT1G25340	AT5G50740
Glyma.08G042100	Glyma.17G257700	5	AT1G25340	AT1G75710
Glyma.08G042100	Glyma.01G239800	5	AT1G25340	AT5G19260
Glyma.08G042100	Glyma.19G218300	5	AT1G25340	AT2G47240
Glyma.08G042100	Glyma.14G015500	5	AT1G25340	AT1G45616
Glyma.08G042100	Glyma.06G007100	5	AT1G25340	AT4G34760
Glyma.08G042100	Glyma.04G177900	5	AT1G25340	AT5G62920
Glyma.08G042100	Glyma.20G115600	5	AT1G25340	AT1G25440
Glyma.08G042100	Glyma.08G220500	5	AT1G25340	AT4G30780
Glyma.08G042100	Glyma.U010000	5	AT1G25340	AT5G22090
Glyma.08G042100	Glyma.19G255200	5	AT1G25340	AT2G46420
Glyma.08G042100	Glyma.15G040100	5	AT1G25340	AT2G39570
Glyma.08G042100	Glyma.02G022700	5	AT1G25340	AT1G69870
Glyma.08G042100	Glyma.03G110600	5	AT1G25340	AT2G44810
Glyma.08G042100	Glyma.18G198400	5	AT1G25340	AT2G38120
Glyma.08G042100	Glyma.11G016100	5	AT1G25340	AT1G50420
Glyma.08G042100	Glyma.08G216600	5	AT1G25340	AT5G25190
Glyma.08G042100	Glyma.05G045500	5	AT1G25340	AT5G09840
Glyma.08G042100	Glyma.20G022400	5	AT1G25340	AT5G45100
Glyma.08G042100	Glyma.02G256800	5	AT1G25340	AT5G05690
Glyma.08G042100	Glyma.13G363300	5	AT1G25340	AT1G52690
Glyma.08G042100	Glyma.14G160100	5	AT1G25340	AT5G53190
Glyma.08G042100	Glyma.13G056900	5	AT1G25340	AT5G15550
Glyma.08G042100	Glyma.14G014900	5	AT1G25340	AT3G06920
Glyma.08G042100	Glyma.07G021300	5	AT1G25340	AT4G30780
Glyma.08G042100	Glyma.04G055600	5	AT1G25340	AT5G21482
Glyma.08G042100	Glyma.15G116700	5	AT1G25340	AT4G16447
Glyma.08G042100	Glyma.01G128200	5	AT1G25340	AT5G01720
Glyma.08G042100	Glyma.05G148900	5	AT1G25340	AT1G67320
Glyma.08G042100	Glyma.06G102600	5	AT1G25340	AT4G08940
Glyma.08G042100	Glyma.14G203900	5	AT1G25340	AT2G40610
Glyma.08G042100	Glyma.06G039100	5	AT1G25340	AT5G42750
Glyma.08G042100	Glyma.04G038100	5	AT1G25340	AT5G42750
Glyma.08G042100	Glyma.19G141800	5	AT1G25340	AT5G52630
Glyma.08G042100	Glyma.02G185100	5	AT1G25340	AT1G31490
Glyma.08G042100	Glyma.14G202000	5	AT1G25340	AT2G23140
Glyma.08G042100	Glyma.03G132700	5	AT1G25340	AT3G57270
Glyma.08G042100	Glyma.12G062700	5	AT1G25340	AT2G39700
Glyma.08G042100	Glyma.01G086000	5	AT1G25340	AT5G15550
Glyma.08G042100	Glyma.13G217400	5	AT1G25340	AT2G34500
Glyma.08G042100	Glyma.19G211600	5	AT1G25340	AT1G02820
Glyma.08G042100	Glyma.13G208000	5	AT1G25340	AT1G03220
Glyma.08G042100	Glyma.17G144800	5	AT1G25340	AT4G16790
Glyma.08G042100	Glyma.13G092500	5	AT1G25340	AT2G18700
Glyma.08G042100	Glyma.17G041400	5	AT1G25340	AT1G02520
Glyma.08G042100	Glyma.03G248400	5	AT1G25340	AT1G60750
Glyma.08G042100	Glyma.13G250400	5	AT1G25340	AT1G61680
Glyma.08G042100	Glyma.03G200100	5	AT1G25340	AT5G04820
Glyma.08G042100	Glyma.13G063800	5	AT1G25340	AT3G28857
Glyma.08G042100	Glyma.13G229700	5	AT1G25340	AT2G42610
Glyma.08G042100	Glyma.11G155100	5	AT1G25340	AT3G57040
Glyma.08G042100	Glyma.03G042600	5	AT1G25340	AT5G01720
Glyma.08G042100	Glyma.08G175300	5	AT1G25340	AT1G30260
Glyma.08G042100	Glyma.04G100900	5	AT1G25340	AT4G08940
Glyma.08G042100	Glyma.18G048400	5	AT1G25340	AT3G46940
Glyma.08G042100	Glyma.17G080700	5	AT1G25340	AT1G69170
Glyma.08G042100	Glyma.04G009900	5	AT1G25340	AT2G21490
Glyma.08G042100	Glyma.01G050100	5	AT1G25340	AT1G69530
Glyma.08G042100	Glyma.08G162500	5	AT1G25340	AT3G12710
Glyma.08G042100	Glyma.13G314400	5	AT1G25340	AT3G11600
Glyma.08G042100	Glyma.20G164200	5	AT1G25340	AT5G24080
Glyma.08G042100	Glyma.04G013400	5	AT1G25340	AT1G49310
Glyma.08G042100	Glyma.07G081500	5	AT1G25340	AT2G45640
Glyma.08G042100	Glyma.09G086600	5	AT1G25340	AT1G03540
Glyma.08G042100	Glyma.14G099200	5	AT1G25340	AT5G19530
Glyma.08G042100	Glyma.06G319700	5	AT1G25340	AT1G33590
Glyma.08G216600	Glyma.15G079100	5	AT5G25190	AT5G47220
Glyma.08G216600	Glyma.03G008100	5	AT5G25190	AT2G45970
Glyma.08G216600	Glyma.07G076200	5	AT5G25190	AT2G45760
Glyma.08G216600	Glyma.20G022400	5	AT5G25190	AT5G45100
Glyma.08G216600	Glyma.14G203900	5	AT5G25190	AT2G40610
Glyma.08G216600	Glyma.11G231400	5	AT5G25190	AT3G11110
Glyma.08G216600	Glyma.02G256800	5	AT5G25190	AT5G05690
Glyma.08G216600	Glyma.18G189300	5	AT5G25190	AT3G53940
Glyma.08G216600	Glyma.02G027400	5	AT5G25190	AT1G59940
Glyma.08G216600	Glyma.06G092000	5	AT5G25190	AT5G65640
Glyma.08G216600	Glyma.13G208000	5	AT5G25190	AT1G03220
Glyma.08G216600	Glyma.17G173000	5	AT5G25190	AT4G36950
Glyma.08G216600	Glyma.17G041400	5	AT5G25190	AT1G02520
Glyma.08G216600	Glyma.03G130800	5	AT5G25190	AT3G10190
Glyma.08G216600	Glyma.01G212300	5	AT5G25190	AT1G12370
Glyma.08G216600	Glyma.15G089300	5	AT5G25190	AT1G29670
Glyma.08G216600	Glyma.20G231000	5	AT5G25190	AT3G05140
Glyma.08G216600	Glyma.09G245400	5	AT5G25190	AT2G44740
Glyma.08G216600	Glyma.02G104200	5	AT5G25190	AT4G36910
Glyma.08G216600	Glyma.15G025000	5	AT5G25190	AT1G17640
Glyma.08G216600	Glyma.03G200100	5	AT5G25190	AT5G04820
Glyma.08G216600	Glyma.02G224900	5	AT5G25190	AT2G38090
Glyma.08G216600	Glyma.18G012200	5	AT5G25190	AT1G67750
Glyma.08G216600	Glyma.17G144800	5	AT5G25190	AT4G16790
Glyma.08G216600	Glyma.17G016800	5	AT5G25190	AT3G06130
Glyma.08G216600	Glyma.02G106000	5	AT5G25190	AT1G69680
Glyma.08G216600	Glyma.02G108900	5	AT5G25190	AT2G03050
Glyma.08G216600	Glyma.03G259200	5	AT5G25190	AT1G01200
Glyma.08G216600	Glyma.11G179300	5	AT5G25190	AT5G22140
Glyma.08G216600	Glyma.12G201000	5	AT5G25190	AT4G28240
Glyma.08G216600	Glyma.03G248400	5	AT5G25190	AT1G60750
Glyma.08G216600	Glyma.01G039200	5	AT5G25190	AT1G59640
Glyma.08G216600	Glyma.02G028200	5	AT5G25190	AT1G59970
Glyma.08G216600	Glyma.07G188900	5	AT5G25190	AT1G11380
Glyma.08G216600	Glyma.09G028100	5	AT5G25190	AT1G30700
Glyma.08G216600	Glyma.14G201000	5	AT5G25190	AT4G35160
Glyma.08G216600	Glyma.05G045800	5	AT5G25190	AT5G63350
Glyma.08G216600	Glyma.05G094400	5	AT5G25190	AT4G36950
Glyma.08G216600	Glyma.07G048200	5	AT5G25190	AT2G46870
Glyma.08G216600	Glyma.19G193800	5	AT5G25190	AT2G36320
Glyma.08G216600	Glyma.18G262200	5	AT5G25190	AT1G74630
Glyma.08G216600	Glyma.04G055600	5	AT5G25190	AT5G21482
Glyma.08G216600	Glyma.18G198400	5	AT5G25190	AT2G38120
Glyma.08G216600	Glyma.09G046200	5	AT5G25190	AT2G47810
Glyma.08G216600	Glyma.17G067800	5	AT5G25190	AT2G18700
Glyma.08G216600	Glyma.07G051500	5	AT5G25190	AT4G00870
Glyma.08G216600	Glyma.09G177100	5	AT5G25190	AT1G48570
Glyma.08G216600	Glyma.19G085100	5	AT5G25190	AT1G51540
Glyma.08G216600	Glyma.13G233900	5	AT5G25190	AT4G17500
Glyma.08G216600	Glyma.19G070600	5	AT5G25190	AT1G68400
Glyma.08G216600	Glyma.18G290000	5	AT5G25190	AT3G22560
Glyma.08G216600	Glyma.17G257700	5	AT5G25190	AT1G75710
Glyma.08G216600	Glyma.10G028900	5	AT5G25190	AT3G51895
Glyma.08G216600	Glyma.05G076800	5	AT5G25190	AT4G20010
Glyma.08G216600	Glyma.14G141200	5	AT5G25190	AT5G25620
Glyma.08G216600	Glyma.08G330700	5	AT5G25190	AT1G55850
Glyma.08G216600	Glyma.16G157200	5	AT5G25190	AT1G71850
Glyma.08G216600	Glyma.11G167200	5	AT5G25190	AT3G51770
Glyma.08G216600	Glyma.13G092500	5	AT5G25190	AT2G18700
Glyma.08G216600	Glyma.08G175300	5	AT5G25190	AT1G30260
Glyma.08G216600	Glyma.16G127700	5	AT5G25190	AT4G36040
Glyma.08G216600	Glyma.11G111700	5	AT5G25190	AT4G36240
Glyma.08G216600	Glyma.05G074200	5	AT5G25190	AT3G27250
Glyma.08G216600	Glyma.14G201100	5	AT5G25190	AT4G35160
Glyma.08G216600	Glyma.05G219900	5	AT5G25190	AT4G24050
Glyma.08G216600	Glyma.12G062700	5	AT5G25190	AT2G39700
Glyma.08G216600	Glyma.08G147200	5	AT5G25190	AT5G64660
Glyma.08G216600	Glyma.16G084000	5	AT5G25190	AT3G27650
Glyma.08G216600	Glyma.03G194000	5	AT5G25190	AT2G36320
Glyma.09G005700	Glyma.19G065800	4	AT1G62300	AT5G53050
Glyma.09G005700	Glyma.12G203100	4	AT1G62300	AT2G20880
Glyma.09G005700	Glyma.12G066500	4	AT1G62300	AT2G28690
Glyma.09G005700	Glyma.10G041400	4	AT1G62300	AT4G28706
Glyma.09G005700	Glyma.14G061800	4	AT1G62300	AT2G39980
Glyma.09G005700	Glyma.06G307600	4	AT1G62300	AT1G05100
Glyma.09G005700	Glyma.13G370100	4	AT1G62300	AT1G80840
Glyma.09G005700	Glyma.06G234200	4	AT1G62300	AT5G54080
Glyma.09G005700	Glyma.02G009800	4	AT1G62300	AT2G47190
Glyma.09G005700	Glyma.11G085400	4	AT1G62300	AT4G35600
Glyma.09G005700	Glyma.05G143500	4	AT1G62300	AT1G30320
Glyma.09G005700	Glyma.09G145600	4	AT1G62300	AT1G47890
Glyma.09G005700	Glyma.19G044900	4	AT1G62300	AT3G25780
Glyma.09G005700	Glyma.06G023500	4	AT1G62300	AT1G20060
Glyma.09G005700	Glyma.14G021900	4	AT1G62300	AT1G11925
Glyma.09G005700	Glyma.02G254600	4	AT1G62300	AT2G39980
Glyma.09G005700	Glyma.03G222600	4	AT1G62300	AT2G47140
Glyma.09G005700	Glyma.13G030300	4	AT1G62300	AT3G45140
Glyma.09G005700	Glyma.U020900	4	AT1G62300	AT1G07900
Glyma.09G005700	Glyma.08G145300	4	AT1G62300	AT5G61890
Glyma.09G005700	Glyma.01G204400	4	AT1G62300	AT1G74950
Glyma.09G005700	Glyma.12G065900	4	AT1G62300	AT5G59790
Glyma.09G005700	Glyma.11G220900	4	AT1G62300	AT3G55550
Glyma.09G005700	Glyma.01G182400	4	AT1G62300	AT2G23450
Glyma.09G005700	Glyma.08G280300	4	AT1G62300	AT4G24570
Glyma.09G005700	Glyma.08G018300	4	AT1G62300	AT4G23550
Glyma.09G005700	Glyma.02G132500	4	AT1G62300	AT4G34410
Glyma.09G005700	Glyma.01G128100	4	AT1G62300	AT2G38470
Glyma.09G005700	Glyma.05G234600	4	AT1G62300	AT1G25340
Glyma.09G005700	Glyma.12G216100	4	AT1G62300	AT5G48150
Glyma.09G005700	Glyma.13G148700	4	AT1G62300	AT5G03795
Glyma.09G005700	Glyma.07G039900	4	AT1G62300	AT1G17420
Glyma.09G005700	Glyma.03G056800	4	AT1G62300	AT5G01370
Glyma.09G005700	Glyma.13G259500	4	AT1G62300	AT1G78440
Glyma.09G005700	Glyma.08G042100	4	AT1G62300	AT1G25340
Glyma.09G005700	Glyma.10G011000	4	AT1G62300	AT4G01950
Glyma.09G005700	Glyma.18G118300	4	AT1G62300	AT5G12340
Glyma.09G005700	Glyma.17G067200	4	AT1G62300	AT5G11210
Glyma.09G005700	Glyma.08G091400	4	AT1G62300	AT5G17330
Glyma.09G005700	Glyma.08G099900	4	AT1G62300	AT1G30320
Glyma.11G053100	Glyma.08G264800	2	AT2G23320	AT1G30820
Glyma.11G053100	Glyma.02G255000	2	AT2G23320	AT4G00430
Glyma.11G053100	Glyma.08G104100	2	AT2G23320	AT1G13710
Glyma.11G053100	Glyma.13G325900	2	AT2G23320	AT2G37170
Glyma.11G053100	Glyma.20G057500	2	AT2G23320	AT1G22360
Glyma.11G053100	Glyma.06G097300	2	AT2G23320	AT4G24510
Glyma.11G053100	Glyma.09G187400	2	AT2G23320	AT1G73920
Glyma.11G053100	Glyma.11G239200	2	AT2G23320	AT1G78080
Glyma.11G053100	Glyma.17G226500	2	AT2G23320	AT5G21940
Glyma.11G053100	Glyma.06G105200	2	AT2G23320	AT1G78070
Glyma.11G053100	Glyma.10G086800	2	AT2G23320	AT5G06530
Glyma.11G053100	Glyma.17G090900	2	AT2G23320	AT1G60190
Glyma.11G053100	Glyma.09G218600	2	AT2G23320	AT4G19230
Glyma.11G053100	Glyma.08G033800	2	AT2G23320	AT4G26080
Glyma.11G053100	Glyma.12G117000	2	AT2G23320	AT5G44210
Glyma.11G053100	Glyma.14G165000	2	AT2G23320	AT1G77760
Glyma.11G053100	Glyma.09G163900	2	AT2G23320	AT1G17860
Glyma.11G053100	Glyma.17G128000	2	AT2G23320	AT5G03860
Glyma.11G053100	Glyma.13G084000	2	AT2G23320	AT1G77760
Glyma.11G053100	Glyma.08G341600	2	AT2G23320	AT1G17860
Glyma.11G053100	Glyma.15G101600	2	AT2G23320	AT3G23880
Glyma.11G053100	Glyma.13G076700	2	AT2G23320	AT3G20770
Glyma.11G053100	Glyma.13G297200	2	AT2G23320	AT4G28300
Glyma.11G053100	Glyma.01G178500	2	AT2G23320	AT2G23790
Glyma.11G053100	Glyma.05G127600	2	AT2G23320	AT4G18170
Glyma.11G053100	Glyma.01G222600	2	AT2G23320	AT5G41590
Glyma.11G053100	Glyma.08G082400	2	AT2G23320	AT4G18170
Glyma.11G053100	Glyma.04G021000	2	AT2G23320	AT1G60420
Glyma.11G053100	Glyma.17G021800	2	AT2G23320	AT4G15560
Glyma.11G053100	Glyma.06G154400	2	AT2G23320	AT5G64530
Glyma.11G053100	Glyma.17G042100	2	AT2G23320	AT5G20620
Glyma.11G053100	Glyma.15G150200	2	AT2G23320	AT5G49120
Glyma.11G053100	Glyma.15G091600	2	AT2G23320	AT1G30360
Glyma.11G053100	Glyma.09G187700	2	AT2G23320	AT3G24420
Glyma.11G053100	Glyma.18G123800	2	AT2G23320	AT2G02800
Glyma.11G053100	Glyma.08G220000	2	AT2G23320	AT1G80920
Glyma.11G053100	Glyma.17G044300	2	AT2G23320	AT4G33150
Glyma.11G053100	Glyma.06G021200	2	AT2G23320	AT1G60420
Glyma.11G053100	Glyma.01G238800	2	AT2G23320	AT5G26340
Glyma.11G053100	Glyma.13G238500	2	AT2G23320	AT4G32480
Glyma.11G053100	Glyma.02G022300	2	AT2G23320	AT3G01470
Glyma.11G053100	Glyma.08G342100	2	AT2G23320	AT1G73260
Glyma.11G053100	Glyma.13G253300	2	AT2G23320	AT1G09970
Glyma.11G053100	Glyma.08G341700	2	AT2G23320	AT1G73260
Glyma.11G053100	Glyma.02G272700	2	AT2G23320	AT5G20990
Glyma.11G053100	Glyma.02G132100	2	AT2G23320	AT2G15620
Glyma.11G053100	Glyma.13G220900	2	AT2G23320	AT1G30360
Glyma.11G053100	Glyma.12G117700	2	AT2G23320	AT2G20570
Glyma.11G053100	Glyma.15G089000	2	AT2G23320	AT1G29670
Glyma.11G053100	Glyma.15G265200	2	AT2G23320	AT3G12710
Glyma.11G053100	Glyma.20G241700	2	AT2G23320	AT3G55120
Glyma.11G053100	Glyma.08G341800	2	AT2G23320	AT1G73260
Glyma.11G053100	Glyma.11G243900	2	AT2G23320	AT3G55270
Glyma.11G053100	Glyma.01G040000	2	AT2G23320	AT1G10360
Glyma.11G053100	Glyma.20G054000	2	AT2G23320	AT3G45140
Glyma.11G053100	Glyma.10G253200	2	AT2G23320	AT4G21410
Glyma.11G053100	Glyma.03G247100	2	AT2G23320	AT5G28770
Glyma.11G053100	Glyma.13G211000	2	AT2G23320	AT3G23880
Glyma.11G053100	Glyma.07G074400	2	AT2G23320	AT3G61220
Glyma.11G053100	Glyma.20G107600	2	AT2G23320	AT4G35110
Glyma.11G053100	Glyma.04G050300	2	AT2G23320	AT2G25900
Glyma.11G053100	Glyma.10G172700	2	AT2G23320	AT1G64660
Glyma.11G053100	Glyma.05G199300	2	AT2G23320	AT5G07330
Glyma.11G053100	Glyma.03G071700	2	AT2G23320	AT3G53950
Glyma.11G053100	Glyma.07G151200	2	AT2G23320	AT5G01370
Glyma.11G053100	Glyma.15G072400	2	AT2G23320	AT4G27450
Glyma.11G053100	Glyma.01G204800	2	AT2G23320	AT4G17030
Glyma.11G053100	Glyma.02G208200	2	AT2G23320	AT4G08950
Glyma.11G053100	Glyma.05G056300	2	AT2G23320	AT1G12240
Glyma.11G053100	Glyma.08G056600	2	AT2G23320	AT1G73480
Glyma.11G053100	Glyma.04G252600	2	AT2G23320	AT1G75710
Glyma.11G053100	Glyma.04G039300	2	AT2G23320	AT1G45249
Glyma.11G053100	Glyma.14G212700	2	AT2G23320	AT1G66180
Glyma.11G053100	Glyma.17G192000	2	AT2G23320	AT5G49630
Glyma.11G053100	Glyma.07G212800	2	AT2G23320	AT2G15620
Glyma.11G053100	Glyma.15G157700	2	AT2G23320	AT3G17365
Glyma.11G053100	Glyma.04G252100	2	AT2G23320	AT4G36020
Glyma.11G053100	Glyma.13G237000	2	AT2G23320	AT1G28330
Glyma.11G053100	Glyma.06G064900	2	AT2G23320	AT2G34200
Glyma.11G053100	Glyma.03G221400	2	AT2G23320	AT2G47240
Glyma.11G053100	Glyma.15G076500	2	AT2G23320	AT1G28330
Glyma.11G053100	Glyma.19G228000	2	AT2G23320	AT1G09250
Glyma.11G053100	Glyma.20G158500	2	AT2G23320	AT5G52300
Glyma.11G053100	Glyma.17G072400	2	AT2G23320	AT1G16030
Glyma.11G053100	Glyma.01G129400	2	AT2G23320	AT2G38400
Glyma.11G053100	Glyma.17G061800	2	AT2G23320	AT4G30190
Glyma.11G053100	Glyma.14G064600	2	AT2G23320	AT3G46850
Glyma.11G053100	Glyma.08G140600	2	AT2G23320	AT4G36220
Glyma.11G053100	Glyma.05G138700	2	AT2G23320	AT1G14720
Glyma.11G053100	Glyma.04G014000	2	AT2G23320	AT3G18830
Glyma.11G053100	Glyma.20G051500	2	AT2G23320	AT3G20770
Glyma.11G053100	Glyma.11G208700	2	AT2G23320	AT5G56550
Glyma.11G053100	Glyma.09G205300	2	AT2G23320	AT4G17900
Glyma.11G053100	Glyma.06G319600	2	AT2G23320	AT1G33590
Glyma.11G053100	Glyma.08G116900	2	AT2G23320	AT5G43060
Glyma.11G053100	Glyma.07G060400	2	AT2G23320	AT2G46270
Glyma.11G053100	Glyma.13G173500	2	AT2G23320	AT5G06900
Glyma.11G053100	Glyma.01G006000	2	AT2G23320	AT5G56550
Glyma.11G053100	Glyma.06G247100	2	AT2G23320	AT5G54190
Glyma.11G053100	Glyma.20G174800	2	AT2G23320	AT1G71960
Glyma.11G053100	Glyma.18G045200	2	AT2G23320	AT5G56550
Glyma.11G053100	Glyma.06G294100	2	AT2G23320	AT4G03490
Glyma.11G053100	Glyma.16G149300	2	AT2G23320	AT4G37370
Glyma.11G053100	Glyma.06G040400	2	AT2G23320	AT1G45249
Glyma.11G053100	Glyma.17G115600	2	AT2G23320	AT4G32400
Glyma.11G053100	Glyma.18G263600	2	AT2G23320	AT3G29240
Glyma.11G053100	Glyma.16G152600	2	AT2G23320	AT1G64760
Glyma.12G221500	Glyma.01G204400	4	AT3G15500	AT1G74950
Glyma.12G221500	Glyma.20G238100	4	AT3G15500	AT5G27930
Glyma.12G221500	Glyma.14G054400	4	AT3G15500	AT1G73880
Glyma.12G221500	Glyma.17G185000	4	AT3G15500	AT5G13180
Glyma.12G221500	Glyma.15G258800	4	AT3G15500	AT3G12830
Glyma.12G221500	Glyma.08G187400	4	AT3G15500	AT1G11050
Glyma.12G221500	Glyma.09G145600	4	AT3G15500	AT1G47890
Glyma.12G221500	Glyma.17G110200	4	AT3G15500	AT5G33290
Glyma.12G221500	Glyma.13G148700	4	AT3G15500	AT5G03795
Glyma.12G221500	Glyma.06G234200	4	AT3G15500	AT5G54080
Glyma.12G221500	Glyma.05G245400	4	AT3G15500	AT1G32150
Glyma.12G221500	Glyma.20G159600	4	AT3G15500	AT5G52400
Glyma.12G221500	Glyma.11G038600	4	AT3G15500	AT1G19180
Glyma.12G221500	Glyma.18G118300	4	AT3G15500	AT5G12340
Glyma.12G221500	Glyma.03G254900	4	AT3G15500	AT4G01130
Glyma.12G221500	Glyma.02G038400	4	AT3G15500	AT3G26600
Glyma.12G221500	Glyma.13G076900	4	AT3G15500	AT5G21105
Glyma.12G221500	Glyma.12G084500	4	AT3G15500	AT1G08230
Glyma.12G221500	Glyma.01G182400	4	AT3G15500	AT2G23450
Glyma.12G221500	Glyma.U020900	4	AT3G15500	AT1G07900
Glyma.12G221500	Glyma.16G182600	4	AT3G15500	AT5G52400
Glyma.12G221500	Glyma.11G067700	4	AT3G15500	AT3G50660
Glyma.12G221500	Glyma.12G022800	4	AT3G15500	AT3G45970
Glyma.12G221500	Glyma.11G112800	4	AT3G15500	AT1G75540
Glyma.12G221500	Glyma.14G023000	4	AT3G15500	AT4G38460
Glyma.12G221500	Glyma.11G085400	4	AT3G15500	AT4G35600
Glyma.12G221500	Glyma.01G197700	4	AT3G15500	AT2G22780
Glyma.12G221500	Glyma.08G145300	4	AT3G15500	AT5G61890
Glyma.12G221500	Glyma.08G280300	4	AT3G15500	AT4G24570
Glyma.12G221500	Glyma.12G114100	4	AT3G15500	AT4G28350
Glyma.12G221500	Glyma.06G307600	4	AT3G15500	AT1G05100
Glyma.12G221500	Glyma.11G139500	4	AT3G15500	AT1G07630
Glyma.12G221500	Glyma.19G231200	4	AT3G15500	AT5G27920
Glyma.12G221500	Glyma.13G030300	4	AT3G15500	AT3G45140
Glyma.12G221500	Glyma.03G052200	4	AT3G15500	AT5G01300
Glyma.12G221500	Glyma.08G292000	4	AT3G15500	AT1G51760
Glyma.12G221500	Glyma.15G179600	4	AT3G15500	AT1G19180
Glyma.12G221500	Glyma.04G108000	4	AT3G15500	AT3G54000
Glyma.12G221500	Glyma.10G011000	4	AT3G15500	AT4G01950
Glyma.12G221500	Glyma.12G066500	4	AT3G15500	AT2G28690
Glyma.12G221500	Glyma.15G052600	4	AT3G15500	AT2G41480
Glyma.12G221500	Glyma.01G087500	4	AT3G15500	AT1G25560
Glyma.12G221500	Glyma.06G249600	4	AT3G15500	AT1G52855
Glyma.12G221500	Glyma.07G189300	4	AT3G15500	AT4G21440
Glyma.12G221500	Glyma.02G148200	4	AT3G15500	AT1G03220
Glyma.12G221500	Glyma.13G296300	4	AT3G15500	AT4G28350
Glyma.12G221500	Glyma.01G153300	4	AT3G15500	AT4G19230
Glyma.12G221500	Glyma.17G067200	4	AT3G15500	AT5G11210
Glyma.12G221500	Glyma.02G095700	4	AT3G15500	AT3G55240
Glyma.12G221500	Glyma.02G009800	4	AT3G15500	AT2G47190
Glyma.12G221500	Glyma.13G361900	4	AT3G15500	AT1G15520
Glyma.12G221500	Glyma.06G090900	4	AT3G15500	AT1G58330
Glyma.12G221500	Glyma.15G078600	4	AT3G15500	AT1G28480
Glyma.12G221500	Glyma.06G114300	4	AT3G15500	AT1G44170
Glyma.12G221500	Glyma.05G224500	4	AT3G15500	AT4G26260
Glyma.12G221500	Glyma.17G145900	4	AT3G15500	AT4G16820
Glyma.12G221500	Glyma.10G014400	4	AT3G15500	AT1G02660
Glyma.12G221500	Glyma.20G119600	4	AT3G15500	AT1G25390
Glyma.12G221500	Glyma.06G145100	4	AT3G15500	AT3G10960
Glyma.12G221500	Glyma.18G026500	4	AT3G15500	AT5G05600
Glyma.12G221500	Glyma.14G186400	4	AT3G15500	AT5G05220
Glyma.12G221500	Glyma.10G002200	4	AT3G15500	AT3G22930
Glyma.12G221500	Glyma.19G100000	4	AT3G15500	AT5G13200
Glyma.13G279900	Glyma.08G071300	2	AT3G15500	AT5G64260
Glyma.13G279900	Glyma.01G129400	2	AT3G15500	AT2G38400
Glyma.13G279900	Glyma.02G034000	2	AT3G15500	AT1G23800
Glyma.13G279900	Glyma.10G172700	2	AT3G15500	AT1G64660
Glyma.13G279900	Glyma.07G052100	2	AT3G15500	AT2G46680
Glyma.13G279900	Glyma.17G044300	2	AT3G15500	AT4G33150
Glyma.13G279900	Glyma.16G057600	2	AT3G15500	AT3G27170
Glyma.13G279900	Glyma.01G031500	2	AT3G15500	AT1G23800
Glyma.13G279900	Glyma.09G218600	2	AT3G15500	AT4G19230
Glyma.13G279900	Glyma.08G140600	2	AT3G15500	AT4G36220
Glyma.13G279900	Glyma.09G205300	2	AT3G15500	AT4G17900
Glyma.13G279900	Glyma.13G275800	2	AT3G15500	AT5G53870
Glyma.13G279900	Glyma.15G150200	2	AT3G15500	AT5G49120
Glyma.13G279900	Glyma.12G225500	2	AT3G15500	AT5G53870
Glyma.13G279900	Glyma.20G054000	2	AT3G15500	AT3G45140
Glyma.13G279900	Glyma.09G005700	2	AT3G15500	AT1G62300
Glyma.13G279900	Glyma.13G253300	2	AT3G15500	AT1G09970
Glyma.13G279900	Glyma.17G192000	2	AT3G15500	AT5G49630
Glyma.13G279900	Glyma.20G237200	2	AT3G15500	AT1G56220
Glyma.13G279900	Glyma.19G089800	2	AT3G15500	AT3G27170
Glyma.13G279900	Glyma.06G097300	2	AT3G15500	AT4G24510
Glyma.13G279900	Glyma.16G040300	2	AT3G15500	AT5G18130
Glyma.13G279900	Glyma.07G172000	2	AT3G15500	AT1G68020
Glyma.13G279900	Glyma.15G101600	2	AT3G15500	AT3G23880
Glyma.13G279900	Glyma.17G061800	2	AT3G15500	AT4G30190
Glyma.13G279900	Glyma.06G064900	2	AT3G15500	AT2G34200
Glyma.13G279900	Glyma.09G047900	2	AT3G15500	AT5G44670
Glyma.13G279900	Glyma.03G130900	2	AT3G15500	AT5G04040
Glyma.13G279900	Glyma.13G173500	2	AT3G15500	AT5G06900
Glyma.13G279900	Glyma.08G220000	2	AT3G15500	AT1G80920
Glyma.13G279900	Glyma.20G241700	2	AT3G15500	AT3G55120
Glyma.13G279900	Glyma.02G272700	2	AT3G15500	AT5G20990
Glyma.13G279900	Glyma.01G178500	2	AT3G15500	AT2G23790
Glyma.13G279900	Glyma.01G131500	2	AT3G15500	AT5G58380
Glyma.13G279900	Glyma.19G069200	2	AT3G15500	AT1G07430
Glyma.13G279900	Glyma.08G199300	2	AT3G15500	AT1G14520
Glyma.13G279900	Glyma.01G204800	2	AT3G15500	AT4G17030
Glyma.13G279900	Glyma.04G039300	2	AT3G15500	AT1G45249
Glyma.13G279900	Glyma.01G238800	2	AT3G15500	AT5G26340
Glyma.13G279900	Glyma.18G212200	2	AT3G15500	AT5G58380
Glyma.13G279900	Glyma.06G040400	2	AT3G15500	AT1G45249
Glyma.13G279900	Glyma.08G104100	2	AT3G15500	AT1G13710
Glyma.13G279900	Glyma.07G149600	2	AT3G15500	AT3G51860
Glyma.13G279900	Glyma.10G253200	2	AT3G15500	AT4G21410
Glyma.13G279900	Glyma.03G221400	2	AT3G15500	AT2G47240
Glyma.13G279900	Glyma.13G084000	2	AT3G15500	AT1G77760
Glyma.13G279900	Glyma.04G050300	2	AT3G15500	AT2G25900
Glyma.13G279900	Glyma.13G009100	2	AT3G15500	AT2G04240
Glyma.13G279900	Glyma.10G151000	2	AT3G15500	AT1G56220
Glyma.13G279900	Glyma.04G231400	2	AT3G15500	AT2G46680
Glyma.13G279900	Glyma.08G056600	2	AT3G15500	AT1G73480
Glyma.13G279900	Glyma.18G139900	2	AT3G15500	AT1G60590
Glyma.13G279900	Glyma.13G238500	2	AT3G15500	AT4G32480
Glyma.13G279900	Glyma.08G264800	2	AT3G15500	AT1G30820
Glyma.13G279900	Glyma.06G105200	2	AT3G15500	AT1G78070
Glyma.13G279900	Glyma.19G147200	2	AT3G15500	AT5G06760
Glyma.13G279900	Glyma.11G239200	2	AT3G15500	AT1G78080
Glyma.13G279900	Glyma.04G252600	2	AT3G15500	AT1G75710
Glyma.13G279900	Glyma.13G211000	2	AT3G15500	AT3G23880
Glyma.13G279900	Glyma.02G255000	2	AT3G15500	AT4G00430
Glyma.13G279900	Glyma.18G226200	2	AT3G15500	AT4G00750
Glyma.13G279900	Glyma.02G086200	2	AT3G15500	AT1G68020
Glyma.13G279900	Glyma.18G210900	2	AT3G15500	AT2G38540
Glyma.13G279900	Glyma.14G165000	2	AT3G15500	AT1G77760
Glyma.13G279900	Glyma.05G056300	2	AT3G15500	AT1G12240
Glyma.13G279900	Glyma.10G086800	2	AT3G15500	AT5G06530
Glyma.13G279900	Glyma.19G212800	2	AT3G15500	AT4G02280
Glyma.16G164800	Glyma.07G034900	1	AT2G33710	AT1G55020
Glyma.16G164800	Glyma.04G105900	1	AT2G33710	AT1G55020
Glyma.16G164800	Glyma.18G225300	1	AT2G33710	AT2G45760
Glyma.16G164800	Glyma.04G092100	1	AT2G33710	AT4G24570
Glyma.16G164800	Glyma.15G054600	1	AT2G33710	AT5G64260
Glyma.16G164800	Glyma.20G168500	1	AT2G33710	AT5G61890
Glyma.16G164800	Glyma.20G151800	1	AT2G33710	AT5G62230
Glyma.16G164800	Glyma.01G228700	1	AT2G33710	AT5G13930
Glyma.16G164800	Glyma.08G156600	1	AT2G33710	AT4G33467
Glyma.16G164800	Glyma.11G170300	1	AT2G33710	AT3G47340
Glyma.16G164800	Glyma.11G137300	1	AT2G33710	AT5G59550
Glyma.16G164800	Glyma.10G145300	1	AT2G33710	AT2G47180
Glyma.16G164800	Glyma.01G185800	1	AT2G33710	AT4G36990
Glyma.16G164800	Glyma.14G193100	1	AT2G33710	AT5G58770
Glyma.16G164800	Glyma.17G127900	1	AT2G33710	AT5G50360
Glyma.16G164800	Glyma.11G077400	1	AT2G33710	AT4G36040
Glyma.16G164800	Glyma.02G255200	1	AT2G33710	AT1G07280
Glyma.16G164800	Glyma.01G193600	1	AT2G33710	AT4G37640
Glyma.16G164800	Glyma.16G085600	1	AT2G33710	AT3G07350
Glyma.16G164800	Glyma.12G213700	1	AT2G33710	AT4G21200
Glyma.16G164800	Glyma.03G144400	1	AT2G33710	AT5G06760
Glyma.16G164800	Glyma.16G164800	1	AT2G33710	AT2G33710
Glyma.16G164800	Glyma.10G236000	1	AT2G33710	AT5G52300
Glyma.16G164800	Glyma.11G106300	1	AT2G33710	AT4G34950
Glyma.16G164800	Glyma.11G051800	1	AT2G33710	AT4G37340
Glyma.16G164800	Glyma.02G274400	1	AT2G33710	AT2G27080
Glyma.16G164800	Glyma.10G014600	1	AT2G33710	AT5G49330
Glyma.16G164800	Glyma.14G041700	1	AT2G33710	AT2G27080
Glyma.16G164800	Glyma.06G195000	1	AT2G33710	AT2G03090
Glyma.16G164800	Glyma.03G232500	1	AT2G33710	AT5G57580
Glyma.16G164800	Glyma.02G080200	1	AT2G33710	AT2G33710
Glyma.16G164800	Glyma.11G236500	1	AT2G33710	AT5G65207
Glyma.16G164800	Glyma.11G171400	1	AT2G33710	AT3G47340
Glyma.16G164800	Glyma.01G236300	1	AT2G33710	AT4G14770
Glyma.16G164800	Glyma.16G188900	1	AT2G33710	AT5G23850
Glyma.17G038800	Glyma.01G166000	2	AT5G09410	AT4G36040
Glyma.17G038800	Glyma.20G051500	2	AT5G09410	AT3G20770
Glyma.17G038800	Glyma.20G057500	2	AT5G09410	AT1G22360
Glyma.17G038800	Glyma.15G150200	2	AT5G09410	AT5G49120
Glyma.17G038800	Glyma.20G107600	2	AT5G09410	AT4G35110
Glyma.17G038800	Glyma.12G117000	2	AT5G09410	AT5G44210
Glyma.17G038800	Glyma.04G252600	2	AT5G09410	AT1G75710
Glyma.17G038800	Glyma.07G060400	2	AT5G09410	AT2G46270
Glyma.17G038800	Glyma.03G101000	2	AT5G09410	AT3G60160
Glyma.17G038800	Glyma.07G151200	2	AT5G09410	AT5G01370
Glyma.17G038800	Glyma.19G069200	2	AT5G09410	AT1G07430
Glyma.17G038800	Glyma.08G199300	2	AT5G09410	AT1G14520
Glyma.17G038800	Glyma.05G127600	2	AT5G09410	AT4G18170
Glyma.17G038800	Glyma.08G033800	2	AT5G09410	AT4G26080
Glyma.17G038800	Glyma.15G101600	2	AT5G09410	AT3G23880
Glyma.17G038800	Glyma.13G211000	2	AT5G09410	AT3G23880
Glyma.17G038800	Glyma.08G082400	2	AT5G09410	AT4G18170
Glyma.17G038800	Glyma.08G140600	2	AT5G09410	AT4G36220
Glyma.17G038800	Glyma.08G116900	2	AT5G09410	AT5G43060
Glyma.17G038800	Glyma.02G208200	2	AT5G09410	AT4G08950
Glyma.17G038800	Glyma.13G076700	2	AT5G09410	AT3G20770
Glyma.17G038800	Glyma.19G147200	2	AT5G09410	AT5G06760
Glyma.17G038800	Glyma.16G152600	2	AT5G09410	AT1G64760
Glyma.17G038800	Glyma.13G238500	2	AT5G09410	AT4G32480
Glyma.17G038800	Glyma.11G239200	2	AT5G09410	AT1G78080
Glyma.17G038800	Glyma.14G212700	2	AT5G09410	AT1G66180
Glyma.17G145300	Glyma.01G185800	1	AT5G47230	AT4G36990
Glyma.17G145300	Glyma.02G255200	1	AT5G47230	AT1G07280
Glyma.17G145300	Glyma.14G041700	1	AT5G47230	AT2G27080
Glyma.17G145300	Glyma.18G225300	1	AT5G47230	AT2G45760
Glyma.17G145300	Glyma.17G127900	1	AT5G47230	AT5G50360
Glyma.17G145300	Glyma.02G274400	1	AT5G47230	AT2G27080
Glyma.17G145300	Glyma.04G041200	4	AT5G47230	AT1G46768
Glyma.17G145300	Glyma.13G361900	4	AT5G47230	AT1G15520
Glyma.17G145300	Glyma.03G005800	4	AT5G47230	AT1G33110
Glyma.17G145300	Glyma.01G225000	4	AT5G47230	AT1G64380
Glyma.17G145300	Glyma.14G054400	4	AT5G47230	AT1G73880
Glyma.17G145300	Glyma.10G283500	4	AT5G47230	AT5G03470
Glyma.17G145300	Glyma.18G118300	4	AT5G47230	AT5G12340
Glyma.17G219700	Glyma.02G255200	1	AT1G19210	AT1G07280
Glyma.17G219700	Glyma.13G279900	1	AT1G19210	AT3G15500
Glyma.17G219700	Glyma.08G046500	1	AT1G19210	AT1G68050
Glyma.17G219700	Glyma.08G156600	1	AT1G19210	AT4G33467
Glyma.17G219700	Glyma.17G127900	1	AT1G19210	AT5G50360
Glyma.17G219700	Glyma.11G171400	1	AT1G19210	AT3G47340
Glyma.17G219700	Glyma.06G195000	1	AT1G19210	AT2G03090
Glyma.17G219700	Glyma.11G170300	1	AT1G19210	AT3G47340
Glyma.17G219700	Glyma.10G236000	1	AT1G19210	AT5G52300
Glyma.17G219700	Glyma.10G014600	1	AT1G19210	AT5G49330
Glyma.17G219700	Glyma.20G091300	1	AT1G19210	AT3G05890
Glyma.17G219700	Glyma.11G106300	1	AT1G19210	AT4G34950
Glyma.17G219700	Glyma.11G077400	1	AT1G19210	AT4G36040
Glyma.17G219700	Glyma.03G238800	1	AT1G19210	AT1G54870
Glyma.17G219700	Glyma.04G105900	1	AT1G19210	AT1G55020
Glyma.17G219700	Glyma.07G034900	1	AT1G19210	AT1G55020
Glyma.17G219700	Glyma.16G085600	1	AT1G19210	AT3G07350
Glyma.17G219700	Glyma.15G051900	1	AT1G19210	AT5G02600
Glyma.17G219700	Glyma.14G041700	1	AT1G19210	AT2G27080
Glyma.17G219700	Glyma.11G137300	1	AT1G19210	AT5G59550
Glyma.17G219700	Glyma.12G221500	1	AT1G19210	AT3G15500
Glyma.17G219700	Glyma.11G149100	1	AT1G19210	AT3G63440
Glyma.17G219700	Glyma.11G051800	1	AT1G19210	AT4G37340
Glyma.17G219700	Glyma.20G151800	1	AT1G19210	AT5G62230
Glyma.17G219700	Glyma.12G213700	1	AT1G19210	AT4G21200
Glyma.17G219700	Glyma.16G188900	1	AT1G19210	AT5G23850
Glyma.17G219700	Glyma.01G234900	1	AT1G19210	AT3G22600
Glyma.17G219700	Glyma.04G092100	1	AT1G19210	AT4G24570
Glyma.17G219700	Glyma.06G136600	1	AT1G19210	AT5G24470
Glyma.17G219700	Glyma.01G228700	1	AT1G19210	AT5G13930
Glyma.17G219700	Glyma.10G145300	1	AT1G19210	AT2G47180
Glyma.17G219700	Glyma.06G248900	1	AT1G19210	AT4G27410
Glyma.17G219700	Glyma.03G143700	1	AT1G19210	AT5G06900
Glyma.17G219700	Glyma.20G168500	1	AT1G19210	AT5G61890
Glyma.17G219700	Glyma.01G185800	1	AT1G19210	AT4G36990
Glyma.17G219700	Glyma.03G144400	1	AT1G19210	AT5G06760
Glyma.17G219700	Glyma.18G225300	1	AT1G19210	AT2G45760
Glyma.17G219700	Glyma.10G142700	1	AT1G19210	AT3G05890
Glyma.17G219700	Glyma.11G180800	1	AT1G19210	AT1G52340
Glyma.17G219700	Glyma.12G149100	1	AT1G19210	AT4G27410
Glyma.17G219700	Glyma.14G193100	1	AT1G19210	AT5G58770
Glyma.17G219700	Glyma.02G274400	1	AT1G19210	AT2G27080
Glyma.17G219700	Glyma.09G025400	1	AT1G19210	AT3G03300
Glyma.17G219700	Glyma.10G228900	1	AT1G19210	AT5G24080
Glyma.17G219700	Glyma.05G239400	1	AT1G19210	AT1G68050
Glyma.18G301500	Glyma.07G043100	5	AT5G13180	AT3G14200
Glyma.18G301500	Glyma.10G204200	5	AT5G13180	AT1G25550
Glyma.18G301500	Glyma.02G146900	5	AT5G13180	AT3G63180
Glyma.18G301500	Glyma.14G099200	5	AT5G13180	AT5G19530
Glyma.18G301500	Glyma.16G094600	5	AT5G13180	AT3G24100
Glyma.18G301500	Glyma.07G051500	5	AT5G13180	AT4G00870
Glyma.18G301500	Glyma.15G003500	5	AT5G13180	AT1G15960
Glyma.18G301500	Glyma.08G182900	5	AT5G13180	AT1G68170
Glyma.18G301500	Glyma.05G010600	5	AT5G13180	AT2G26650
Glyma.18G301500	Glyma.20G115600	5	AT5G13180	AT1G25440
Glyma.18G301500	Glyma.03G200100	5	AT5G13180	AT5G04820
Glyma.18G301500	Glyma.05G045500	5	AT5G13180	AT5G09840
Glyma.18G301500	Glyma.17G217000	5	AT5G13180	AT4G19810
Glyma.18G301500	Glyma.20G155700	5	AT5G13180	AT3G61060
Glyma.18G301500	Glyma.01G050100	5	AT5G13180	AT1G69530
Glyma.18G301500	Glyma.15G023700	5	AT5G13180	AT1G55140
Glyma.18G301500	Glyma.13G056900	5	AT5G13180	AT5G15550
Glyma.18G301500	Glyma.08G330700	5	AT5G13180	AT1G55850
Glyma.18G301500	Glyma.08G105400	5	AT5G13180	AT2G03710
Glyma.18G301500	Glyma.19G218300	5	AT5G13180	AT2G47240
Glyma.18G301500	Glyma.10G000300	5	AT5G13180	AT5G17540
Glyma.18G301500	Glyma.11G044700	5	AT5G13180	AT4G37810
Glyma.18G301500	Glyma.14G181900	5	AT5G13180	AT4G38060
Glyma.18G301500	Glyma.11G155100	5	AT5G13180	AT3G57040
Glyma.18G301500	Glyma.10G028900	5	AT5G13180	AT3G51895
Glyma.18G301500	Glyma.01G169200	5	AT5G13180	AT4G36220
Glyma.18G301500	Glyma.04G013400	5	AT5G13180	AT1G49310
Glyma.18G301500	Glyma.02G185100	5	AT5G13180	AT1G31490
Glyma.18G301500	Glyma.07G073800	5	AT5G13180	AT3G61220
Glyma.18G301500	Glyma.04G068500	5	AT5G13180	AT5G20060
Glyma.18G301500	Glyma.06G133800	5	AT5G13180	AT2G46680
Glyma.18G301500	Glyma.14G206500	5	AT5G13180	AT4G27190
Glyma.18G301500	Glyma.18G189300	5	AT5G13180	AT3G53940
Glyma.18G301500	Glyma.04G168400	5	AT5G13180	AT3G47510
Glyma.18G301500	Glyma.11G235200	5	AT5G13180	AT2G40460
Glyma.18G301500	Glyma.13G063800	5	AT5G13180	AT3G28857
Glyma.18G301500	Glyma.20G000200	5	AT5G13180	AT1G05620
Glyma.18G301500	Glyma.19G070600	5	AT5G13180	AT1G68400
Glyma.18G301500	Glyma.17G257700	5	AT5G13180	AT1G75710
Glyma.18G301500	Glyma.13G333200	5	AT5G13180	AT3G46130
Glyma.18G301500	Glyma.04G006400	5	AT5G13180	AT5G18060
Glyma.18G301500	Glyma.15G074800	5	AT5G13180	AT4G32480
Glyma.18G301500	Glyma.13G341100	5	AT5G13180	AT5G59010
Glyma.18G301500	Glyma.13G314400	5	AT5G13180	AT3G11600
Glyma.18G301500	Glyma.05G094400	5	AT5G13180	AT4G36950
Glyma.18G301500	Glyma.20G022400	5	AT5G13180	AT5G45100
Glyma.18G301500	Glyma.16G157200	5	AT5G13180	AT1G71850
Glyma.18G301500	Glyma.18G290000	5	AT5G13180	AT3G22560
Glyma.18G301500	Glyma.10G291000	5	AT5G13180	AT3G55240
Glyma.18G301500	Glyma.14G222600	5	AT5G13180	AT1G76130
Glyma.18G301500	Glyma.07G048200	5	AT5G13180	AT2G46870
Glyma.18G301500	Glyma.01G002000	5	AT5G13180	AT5G20700
Glyma.18G301500	Glyma.02G290900	5	AT5G13180	AT3G20340
Glyma.18G301500	Glyma.02G022700	5	AT5G13180	AT1G69870
Glyma.18G301500	Glyma.17G036300	5	AT5G13180	AT1G47960
Glyma.18G301500	Glyma.06G092000	5	AT5G13180	AT5G65640
Glyma.18G301500	Glyma.17G144800	5	AT5G13180	AT4G16790
Glyma.18G301500	Glyma.08G162500	5	AT5G13180	AT3G12710
Glyma.18G301500	Glyma.13G275400	5	AT5G13180	AT3G23560
Glyma.18G301500	Glyma.15G089300	5	AT5G13180	AT1G29670
Glyma.18G301500	Glyma.14G153500	5	AT5G13180	AT1G77380
Glyma.18G301500	Glyma.12G062700	5	AT5G13180	AT2G39700
Glyma.18G301500	Glyma.18G301500	5	AT5G13180	AT5G13180
Glyma.18G301500	Glyma.07G076200	5	AT5G13180	AT2G45760
Glyma.18G301500	Glyma.11G151000	5	AT5G13180	AT2G38900
Glyma.18G301500	Glyma.17G234000	5	AT5G13180	AT4G33800
Glyma.18G301500	Glyma.08G216600	5	AT5G13180	AT5G25190
Glyma.18G301500	Glyma.02G109100	5	AT5G13180	AT1G69530
Glyma.18G301500	Glyma.13G208000	5	AT5G13180	AT1G03220
Glyma.18G301500	Glyma.02G224900	5	AT5G13180	AT2G38090
Glyma.18G301500	Glyma.01G039200	5	AT5G13180	AT1G59640
Glyma.18G301500	Glyma.14G201000	5	AT5G13180	AT4G35160
Glyma.18G301500	Glyma.15G040100	5	AT5G13180	AT2G39570
Glyma.18G301500	Glyma.09G028100	5	AT5G13180	AT1G30700
Glyma.18G301500	Glyma.20G147100	5	AT5G13180	AT3G22540
Glyma.18G301500	Glyma.02G108300	5	AT5G13180	AT1G26800
Glyma.18G301500	Glyma.03G110600	5	AT5G13180	AT2G44810
Glyma.18G301500	Glyma.03G227900	5	AT5G13180	AT2G22070
Glyma.18G301500	Glyma.16G127700	5	AT5G13180	AT4G36040
Glyma.18G301500	Glyma.01G086000	5	AT5G13180	AT5G15550
Glyma.18G301500	Glyma.16G021200	5	AT5G13180	AT2G46660
Glyma.18G301500	Glyma.17G173000	5	AT5G13180	AT4G36950
Glyma.18G301500	Glyma.14G160100	5	AT5G13180	AT5G53190
Glyma.18G301500	Glyma.14G201100	5	AT5G13180	AT4G35160
Glyma.18G301500	Glyma.18G198400	5	AT5G13180	AT2G38120
Glyma.18G301500	Glyma.13G217400	5	AT5G13180	AT2G34500
Glyma.18G301500	Glyma.19G085100	5	AT5G13180	AT1G51540
Glyma.18G301500	Glyma.06G107400	5	AT5G13180	AT1G77930
Glyma.18G301500	Glyma.03G248400	5	AT5G13180	AT1G60750
Glyma.18G301500	Glyma.17G153000	5	AT5G13180	AT4G18010
Glyma.18G301500	Glyma.20G164200	5	AT5G13180	AT5G24080
Glyma.18G301500	Glyma.03G260300	5	AT5G13180	AT1G01120
Glyma.18G301500	Glyma.06G142300	5	AT5G13180	AT3G56380
Glyma.18G301500	Glyma.02G215800	5	AT5G13180	AT1G58250
Glyma.18G301500	Glyma.18G126500	5	AT5G13180	AT1G69850
Glyma.18G301500	Glyma.08G342600	5	AT5G13180	AT3G28345
Glyma.18G301500	Glyma.05G088800	5	AT5G13180	AT5G03040
Glyma.18G301500	Glyma.01G239800	5	AT5G13180	AT5G19260
Glyma.18G301500	Glyma.14G207600	5	AT5G13180	AT5G10860
Glyma.18G301500	Glyma.14G014900	5	AT5G13180	AT3G06920
Glyma.18G301500	Glyma.13G143700	5	AT5G13180	AT2G36985
Glyma.18G301500	Glyma.11G016100	5	AT5G13180	AT1G50420
Glyma.18G301500	Glyma.04G177900	5	AT5G13180	AT5G62920
Glyma.18G301500	Glyma.05G208500	5	AT5G13180	AT2G45900
Glyma.18G301500	Glyma.06G187000	5	AT5G13180	AT5G62920
Glyma.18G301500	Glyma.15G094600	5	AT5G13180	AT5G46240
Glyma.18G301500	Glyma.13G229700	5	AT5G13180	AT2G42610
Glyma.18G301500	Glyma.15G079100	5	AT5G13180	AT5G47220
Glyma.18G301500	Glyma.05G002800	5	AT5G13180	AT3G27550
Glyma.18G301500	Glyma.18G111800	5	AT5G13180	AT1G78990
Glyma.18G301500	Glyma.11G008000	5	AT5G13180	AT3G22600
