# Supplementary material for: A transcriptional regulatory network of Rsv3-mediated extreme resistance against Soybean mosaic virus
Source: PLoS One. 2020 Apr 21;15(4):e0231658. doi: 10.1371/journal.pone.0231658 (PMC7173922; doi:10.1371/journal.pone.0231658)
Supplement: S5 Table — (XLSX) [file pone.0231658.s005.xlsx]

## Sheet: Sheet1
S5 Table. Putative TF-module interactions supported by orthologous interactions found in A. thaliana.
Transcription Factor	Target Module	Transcription Factor Family
Glyma.01G236300	1	CPP
Glyma.02G080200	5	ERF
Glyma.02G241000	3	MYB_related
Glyma.04G036700	2	MYB
Glyma.05G127600	4	WRKY
Glyma.05G127600	5	WRKY
Glyma.05G234600	5	MYB
Glyma.06G042100	2	ERF
Glyma.07G052100	2	HD-ZIP
Glyma.07G060400	1	bZIP
Glyma.08G018300	5	WRKY
Glyma.08G042100	1	MYB
Glyma.08G042100	4	MYB
Glyma.08G042100	5	MYB
Glyma.08G216600	5	ERF
Glyma.09G005700	4	WRKY
Glyma.11G053100	2	WRKY
Glyma.12G221500	4	NAC
Glyma.13G279900	2	NAC
Glyma.16G164800	1	ERF
Glyma.17G038800	2	CAMTA
Glyma.17G145300	1	ERF
Glyma.17G145300	4	ERF
Glyma.17G219700	1	ERF
Glyma.18G301500	5	NAC
