# Supplementary material for: A transcriptional regulatory network of Rsv3-mediated extreme resistance against Soybean mosaic virus
Source: PLoS One. 2020 Apr 21;15(4):e0231658. doi: 10.1371/journal.pone.0231658 (PMC7173922; doi:10.1371/journal.pone.0231658)
Supplement: S6 Table — (XLSX) [file pone.0231658.s006.xlsx]

## Sheet: Sheet1
S6 Table. Motif enrichment analysis of co-expression modules and transcription factors recognizing motif sequences.
Enriched Motif	Module	Transcription Factor Family	Motif Enrichment E-value	Motif Similarity P-value (Based on Motifs Recognized by TFs)
CCMCACSYGKCM	1	bZIP	2e-20	0.000359
TTTYTYTTTCTT	1	C2C2dof	3.9e-20	1.2e-05
CCTYCCCTYTC	1	TCP	1.7e-10	0.000882
GGTGKGACCCMC	1	TCP	6.4e-06	7.4e-08
CYYTSCCACGTS	1	bZIP	0.0079	4.3e-05
YTTTTTYTYTYT	2	C2C2dof	1.3e-27	1.79e-07
GMCACGTGTCBC	2	MYC2	9.3e-24	5.58e-05
YTBYCHCCWCC	2	MYB	2.4e-19	0.000816
BGTGGSVCCCA	2	TCP	0.017	1.00E.07
YCYCTYYCYYYY	3	BBRBPC	1.2e-30	5e-07
TTTTTTTYTTTT	3	ABI3VP1	1.6e-18	5.83e-08
BSKMCACGTGGH	3	bHLH	6.2e-05	7.62e-05
GYSHSTGSCHCC	3	bHLH	0.036	0.0016
CCMWCYVVCCCM	4	MYB	1e-18	1.9e-05
TTTTTTTTYTTT	4	ABI3VP1	6.9e-18	5.83e-08
GACACGTGGRA	4	bHLH	0.00023	0.000222
CNKSCNCCTCC	4	ERF	0.016	1.78e-06
AAAAAATAAAAH	4	REM	0.016	3.08e-05
AAARAAARARAA	5	C2C2dof, NAC	1.2e-33	1.78E-07, 5.01E-06
HBBCMMMCMCAC	5	MYB, ERF	2.1e-11	2.89E-04, 4.24E-03
